# Supplementary material for: The histone deacetylase Hda1 affects oxidative and osmotic stress response as well as mycoparasitic activity and secondary metabolite biosynthesis in Trichoderma atroviride
Source: Microbiol Spectr. 2024 Feb 9;12(3):e03097-23. doi: 10.1128/spectrum.03097-23 (PMC10913545; doi:10.1128/spectrum.03097-23)
Supplement: Supplemental File A — List of DEGs of the four comparisons S1, S2, S3, and S4. [file spectrum.03097-23-s0002.xlsx]

## Sheet: S1 - DEGs
ID	log2FoldChange	lfcSE	pvalue	padj	Description	Additional Information*
TRIATDRAFT_282469	8.9072	1.20708	2.91341e-18	3.38052e-15	Transaldolase
TRIATDRAFT_127178	6.68631	1.42429	8.54026e-08	1.00209e-05	NADH:flavin oxidoreductase/NADH oxidase N-terminal domain-containing protein	Mycoparasitism
TRIATDRAFT_279812	6.55261	2.37263	0.000108849	0.00345031	DUF6603 domain-containing protein
TRIATDRAFT_53567	5.4595	0.750507	1.48754e-14	7.76719e-12	Ferulic acid decarboxylase 1 (EC 4.1.1.102) (Phenacrylate decarboxylase)
TRIATDRAFT_128834	5.24882	0.929538	5.0273e-10	1.25e-07	RTA1 domain protein
TRIATDRAFT_85565	4.38153	1.16085	4.87492e-06	0.000292579	D-isomer specific 2-hydroxyacid dehydrogenase NAD-binding domain-containing protein
TRIATDRAFT_88568	4.21912	1.52238	9.71155e-05	0.00315943	Uncharacterized protein
TRIATDRAFT_54918	4.10418	0.971401	7.81703e-07	6.69125e-05	Carrier domain-containing protein
TRIATDRAFT_135003	3.84271	1.17332	2.88873e-05	0.00126222	Alcohol dehydrogenase-like N-terminal domain-containing protein
TRIATDRAFT_33137	3.57494	1.65667	0.000562044	0.0118574	B3/B4 tRNA-binding domain-containing protein
TRIATDRAFT_81367	3.28375	1.34369	0.00010903	0.00345031	Glycosyltransferase family 32 protein
TRIATDRAFT_90244	3.01567	0.713672	6.82857e-07	5.94256e-05	S-adenosyl methyltransferase
TRIATDRAFT_232182	2.99125	0.76418	3.01137e-06	0.000204206	Heterokaryon incompatibility domain-containing protein
TRIATDRAFT_90021	2.97702	0.451026	2.02229e-12	8.56724e-10	Uncharacterized protein
TRIATDRAFT_214255	2.94769	0.883625	1.83279e-05	0.000898585	Epoxide hydrolase N-terminal domain-containing protein
TRIATDRAFT_318140	2.90625	0.332691	1.10342e-19	1.44038e-16	NmrA-like domain-containing protein
TRIATDRAFT_88236	2.73349	0.313091	1.09508e-19	1.44038e-16	NmrA-like domain-containing protein
TRIATDRAFT_54172	2.659	0.280129	1.17415e-22	3.06542e-19	NmrA-like domain-containing protein
TRIATDRAFT_217087	2.63479	0.818945	5.23264e-05	0.0020164	NAD-dependent epimerase/dehydratase domain-containing protein
TRIATDRAFT_302304	2.61757	0.539581	5.75388e-08	7.51097e-06	Cutinase (EC 3.1.1.74)
TRIATDRAFT_35776	2.55162	0.773645	2.51984e-05	0.00112824	DUF1446 domain-containing protein
TRIATDRAFT_39934	2.51886	0.856761	8.44439e-05	0.00290081	Glycosyltransferase family 8 protein
TRIATDRAFT_313878	2.5142	0.853112	8.78735e-05	0.00298913	AB hydrolase-1 domain-containing protein
TRIATDRAFT_50900	2.4801	0.469508	6.66118e-09	1.14037e-06	Protein kinase domain-containing protein
TRIATDRAFT_318124	2.35419	0.595918	3.11156e-06	0.000205658	Histidine-specific methyltransferase SAM-dependent domain-containing protein
TRIATDRAFT_224048	2.2404	0.579909	3.05854e-06	0.000205261	Transcription factor domain-containing protein
TRIATDRAFT_296905	2.14816	0.550094	3.62696e-06	0.000229553	aspergillopepsin-2	Mycoparasitism
TRIATDRAFT_291077	2.12359	0.394081	3.40665e-09	6.3554e-07	FAD-binding domain-containing protein	Mycoparasitism
TRIATDRAFT_94382	2.10948	0.382701	1.80765e-09	3.70142e-07	NACHT domain-containing protein
TRIATDRAFT_292308	2.09144	0.46412	2.80727e-07	2.66512e-05	Enoyl reductase (ER) domain-containing protein
TRIATDRAFT_316839	2.05218	0.655105	6.73993e-05	0.00242707	NmrA-like domain-containing protein
TRIATDRAFT_90220	2.03271	0.610824	3.2394e-05	0.00138628	Short-chain alcohol dehydrogenase
TRIATDRAFT_253341	2.03192	0.418667	6.09439e-08	7.76143e-06	Protein kinase domain-containing protein
TRIATDRAFT_314366	2.0049	0.207812	2.85112e-23	9.92476e-20	BTB domain-containing protein
TRIATDRAFT_178241	1.95124	0.813005	0.000457491	0.0102304	Phytanoyl-CoA dioxygenase family protein
TRIATDRAFT_44640	1.90163	0.475886	2.7999e-06	0.000193638	Cystein rich protein
TRIATDRAFT_297484	1.89155	0.202615	5.36204e-22	1.11992e-18	NADH oxidase
TRIATDRAFT_131348	1.87206	0.508886	9.54782e-06	0.000513958	MADS-box domain-containing protein
TRIATDRAFT_93972	1.82988	0.559211	4.28386e-05	0.00174071	VWFA domain-containing protein
TRIATDRAFT_88439	1.81871	0.757529	0.00046899	0.0103864	Carboxypeptidase (EC 3.4.16.-)	Mycoparasitism
TRIATDRAFT_131874	1.80627	0.60373	9.46777e-05	0.00311221	ZN622/Rei1/Reh1 zinc finger C2H2-type domain-containing protein
TRIATDRAFT_182360	1.73564	0.273966	1.16278e-11	4.1416e-09	Multicopper oxidase
TRIATDRAFT_43329	1.7308	0.636592	0.000219999	0.00589091	FAD dependent oxidoreductase domain-containing protein	Mycoparasitism
TRIATDRAFT_219567	1.72415	0.282322	5.14422e-11	1.58003e-08	RING-type domain-containing protein
TRIATDRAFT_314322	1.63763	0.527922	7.41837e-05	0.00261723	Major facilitator superfamily (MFS) profile domain-containing protein
TRIATDRAFT_136870	1.63434	0.322474	1.92099e-08	2.95013e-06	N-acetyltransferase domain-containing protein
TRIATDRAFT_43052	1.62612	0.71374	0.000581457	0.0121443	Methyltransferase domain-containing protein
TRIATDRAFT_319921	1.6118	0.686409	0.000573586	0.012028	Nucleoside phosphorylase domain-containing protein
TRIATDRAFT_298089	1.60824	0.194964	8.04126e-18	6.99791e-15	C2H2-type domain-containing protein
TRIATDRAFT_158537	1.60815	0.587754	0.000210981	0.00575266	Glucose-methanol-choline oxidoreductase N-terminal domain-containing protein	Mycoparasitism
TRIATDRAFT_40409	1.58998	0.311461	1.62547e-08	2.53355e-06	laccase	Mycoparasitism
TRIATDRAFT_302363	1.58407	0.558606	0.00016326	0.00464557	Lytic polysaccharide monooxygenase	Mycoparasitism
TRIATDRAFT_54499	1.57778	1.08942	0.00287975	0.0371274	Tautomerase cis-CaaD-like domain-containing protein
TRIATDRAFT_137800	1.56161	0.349773	3.81024e-07	3.46003e-05	Peptidase M14 carboxypeptidase A domain-containing protein	Mycoparasitism
TRIATDRAFT_322665	1.53441	0.247975	3.27815e-11	1.03738e-08	F-box domain-containing protein
TRIATDRAFT_33143	1.48121	0.724718	0.00137605	0.0226592	Metallo-beta-lactamase domain-containing protein
TRIATDRAFT_228398	1.47405	0.596197	0.000472268	0.0104268	Uncharacterized protein
TRIATDRAFT_81501	1.47402	0.395848	8.72969e-06	0.000477299	Amino acid transporter transmembrane domain-containing protein
TRIATDRAFT_291155	1.47099	1.19279	0.00332839	0.041037	Major facilitator superfamily (MFS) profile domain-containing protein
TRIATDRAFT_47933	1.46362	0.678105	0.00096622	0.0177958	Non-ribosomal peptide synthetase
TRIATDRAFT_295836	1.44859	0.462746	6.89134e-05	0.0024646	AMP-dependent synthetase/ligase domain-containing protein
TRIATDRAFT_138574	1.43778	0.31098	1.7544e-07	1.78654e-05	SSCRP protein
TRIATDRAFT_177455	1.43635	0.413332	2.29386e-05	0.00107788	Glycosyltransferase family 2 protein
TRIATDRAFT_288678	1.43286	0.483195	0.000118578	0.00365283	Uncharacterized protein
TRIATDRAFT_291139	1.42947	0.175915	2.60393e-17	1.94234e-14	Zn(2)-C6 fungal-type domain-containing protein
TRIATDRAFT_320431	1.42849	0.17478	1.75547e-17	1.41018e-14	HpcH/HpaI aldolase/citrate lyase domain-containing protein
TRIATDRAFT_130029	1.42806	0.4793	0.000124583	0.00379307	Cellular retinoic acid binding protein
TRIATDRAFT_288672	1.42737	0.224995	1.18977e-11	4.1416e-09	Transcription factor domain-containing protein
TRIATDRAFT_32402	1.40719	0.340623	1.76459e-06	0.000135497	Aminoglycoside phosphotransferase domain-containing protein
TRIATDRAFT_215803	1.40216	0.466543	0.000107949	0.00344744	D-3-phosphoglycerate dehydrogenase (EC 1.1.1.95)
TRIATDRAFT_55061	1.40171	0.351946	3.30722e-06	0.000215858	Amidohydrolase-related domain-containing protein
TRIATDRAFT_219230	1.38516	0.672905	0.00125102	0.0212057	L-tryptophan decarboxylase PsiD-like domain-containing protein
TRIATDRAFT_214553	1.38051	0.434805	6.11582e-05	0.0022568	Peptidase C1A papain C-terminal domain-containing protein	Mycoparasitism
TRIATDRAFT_299257	1.37045	0.135339	2.15831e-25	1.12696e-21	Enoyl reductase (ER) domain-containing protein
TRIATDRAFT_348134	1.36906	0.660562	0.00130964	0.0219527	chitinase (EC 3.2.1.14)
TRIATDRAFT_128831	1.30104	0.238637	2.73524e-09	5.35346e-07	FAD-binding domain-containing protein
TRIATDRAFT_318229	1.27691	0.370738	2.66376e-05	0.00117871	Methylated-DNA-[protein]-cysteine S-methyltransferase DNA binding domain-containing protein
TRIATDRAFT_178083	1.27656	0.285958	4.2565e-07	3.7992e-05	Zn(2)-C6 fungal-type domain-containing protein
TRIATDRAFT_297881	1.27011	0.293171	8.07474e-07	6.81075e-05	Uncharacterized protein
TRIATDRAFT_176093	1.25708	0.666938	0.0016675	0.0258364	Transcription factor domain-containing protein
TRIATDRAFT_18564	1.25566	0.255183	4.87448e-08	6.52618e-06	Uncharacterized protein
TRIATDRAFT_141973	1.25154	0.247869	2.45476e-08	3.56042e-06	Fe2OG dioxygenase domain-containing protein
TRIATDRAFT_50730	1.24494	0.549062	0.000832537	0.0158653	Enoyl reductase (ER) domain-containing protein
TRIATDRAFT_299659	1.2242	0.246382	3.78013e-08	5.1942e-06	NAD-dependent epimerase/dehydratase domain-containing protein
TRIATDRAFT_151976	1.21372	0.299115	2.53289e-06	0.000179939	UDP-glucose 6-dehydrogenase (EC 1.1.1.22)
TRIATDRAFT_224038	1.20979	0.411383	0.000135261	0.00400151	CoA synthetase
TRIATDRAFT_81358	1.20941	0.846977	0.00390207	0.045983	Amino acid transporter transmembrane domain-containing protein
TRIATDRAFT_217130	1.20497	0.436679	0.000249575	0.00641948	NAD-dependent epimerase/dehydratase family protein
TRIATDRAFT_4050	1.20283	0.291992	2.02837e-06	0.000147156	Zn(2)-C6 fungal-type domain-containing protein
TRIATDRAFT_256104	1.19676	0.50475	0.000709088	0.0141858	Rieske domain-containing protein
TRIATDRAFT_83907	1.19252	0.360249	4.42509e-05	0.00176379	6-phosphogluconate dehydrogenase NADP-binding domain-containing protein
TRIATDRAFT_77873	1.19055	0.147537	5.49738e-17	3.82727e-14	Glutathione S-transferase
TRIATDRAFT_127936	1.18465	0.159413	6.26992e-15	3.6376e-12	DNA mismatch repair proteins mutS family domain-containing protein
TRIATDRAFT_45224	1.18447	0.350813	3.43863e-05	0.00143638	amidase (EC 3.5.1.4)
TRIATDRAFT_237298	1.18197	0.512112	0.000736904	0.0146528	WSC domain-containing protein
TRIATDRAFT_77450	1.1806	0.352452	4.31828e-05	0.00174743	CoA transferase
TRIATDRAFT_161969	1.17773	0.178059	2.14756e-12	8.62574e-10	VIT domain-containing protein
TRIATDRAFT_79360	1.17287	0.357676	4.95391e-05	0.00193759	Cytochrome P450
TRIATDRAFT_297179	1.16843	0.216057	2.76511e-09	5.35346e-07	peptidylprolyl isomerase (EC 5.2.1.8)
TRIATDRAFT_49834	1.16438	0.374016	8.63018e-05	0.00294526	Glycoside hydrolase family 92 protein
TRIATDRAFT_29124	1.16426	0.410817	0.000196964	0.00544964	Biogenesis of lysosome-related organelles complex 1 subunit KXD1 (KxDL homolog)
TRIATDRAFT_127412	1.16157	0.21342	2.76823e-09	5.35346e-07	alpha-1,2-Mannosidase (EC 3.2.1.-)
TRIATDRAFT_29565	1.13496	0.170908	2.05095e-12	8.56724e-10	Nudix hydrolase domain-containing protein
TRIATDRAFT_152289	1.13223	0.4582	0.00050966	0.0111114	Catalase core domain-containing protein
TRIATDRAFT_239712	1.12365	0.351303	6.59944e-05	0.0023847	Phosphatidylinositol-specific phospholipase C X domain-containing protein
TRIATDRAFT_298717	1.11465	0.32918	3.5217e-05	0.00146522	nitric oxide dioxygenase (EC 1.14.12.17)
TRIATDRAFT_298699	1.11347	0.485089	0.00083106	0.0158653	M6 metalloprotease
TRIATDRAFT_161189	1.10952	0.465614	0.000661626	0.0134162	FAD-binding FR-type domain-containing protein
TRIATDRAFT_173455	1.10752	0.23303	1.14534e-07	1.30008e-05	Zn(2)-C6 fungal-type domain-containing protein
TRIATDRAFT_317086	1.10527	0.456735	0.000614065	0.0127236	Methyltransferase domain-containing protein
TRIATDRAFT_258064	1.09573	0.293214	9.94249e-06	0.000527053	NADH:ubiquinone oxidoreductase intermediate-associated protein 30 domain-containing protein
TRIATDRAFT_211541	1.09415	0.400934	0.000288257	0.00718441	Uncharacterized protein
TRIATDRAFT_93963	1.09184	0.553983	0.00163298	0.0255288	Alpha/beta hydrolase fold-3 domain-containing protein
TRIATDRAFT_50863	1.08368	0.621286	0.00260892	0.0347512	deoxyribose-phosphate aldolase (EC 4.1.2.4) (2-deoxy-D-ribose 5-phosphate aldolase) (Phosphodeoxyriboaldolase)
TRIATDRAFT_178036	1.07664	0.746207	0.00367276	0.0443906	Nucleoside phosphorylase domain-containing protein
TRIATDRAFT_248609	1.07596	0.562058	0.0019189	0.028066	beta-glucosidase (EC 3.2.1.21)
TRIATDRAFT_296878	1.06335	0.188422	1.05935e-09	2.40508e-07	Putative hydrolase
TRIATDRAFT_297127	1.06271	0.54154	0.0016966	0.0260553	Uncharacterized protein
TRIATDRAFT_181896	1.06228	0.273565	5.92733e-06	0.000339159	GED domain-containing protein
TRIATDRAFT_132793	1.04814	0.653289	0.0031806	0.0398715	Short-chain dehydrogenase
TRIATDRAFT_210776	1.04323	0.390779	0.000337572	0.00814149	Amine oxidase (EC 1.4.3.-)
TRIATDRAFT_292337	1.04027	0.366484	0.000212424	0.00577525	Carbohydrate esterase family 3 protein
TRIATDRAFT_81690	1.03075	0.34335	0.000132821	0.00394573	RADC family protein
TRIATDRAFT_301128	1.02982	0.190696	4.24795e-09	7.7827e-07	N-acetyltransferase domain-containing protein
TRIATDRAFT_292345	1.02576	0.63081	0.00300598	0.0382595	Metallo-beta-lactamase domain-containing protein
TRIATDRAFT_44548	1.02491	0.72426	0.00390567	0.045983	Uncharacterized protein
TRIATDRAFT_319933	1.014	0.391393	0.000449306	0.0100905	Peptidase S8/S53 domain-containing protein	Mycoparasitism
TRIATDRAFT_134257	1.01135	0.190484	7.21923e-09	1.17798e-06	GDP-fucose transporter-like protein
TRIATDRAFT_282746	1.00817	0.230161	7.51566e-07	6.48645e-05	Peptidase C14 caspase domain-containing protein	Mycoparasitism
TRIATDRAFT_163392	0.995174	0.383388	0.00041815	0.00954073
TRIATDRAFT_40597	0.993332	0.239485	1.96844e-06	0.000146084
TRIATDRAFT_141071	0.991666	0.217285	3.14425e-07	2.93173e-05
TRIATDRAFT_161178	0.987314	0.162478	8.24585e-11	2.46033e-08
TRIATDRAFT_142040	0.97844	0.281047	2.72752e-05	0.00120183
TRIATDRAFT_156007	0.977263	0.291439	4.36731e-05	0.00174743
TRIATDRAFT_258063	0.972984	0.53256	0.00232824	0.0321187
TRIATDRAFT_289128	0.96988	0.193751	3.61889e-08	5.03894e-06
TRIATDRAFT_3613	0.967591	0.383388	0.000559327	0.0118574
TRIATDRAFT_172559	0.95965	0.49789	0.00196341	0.028573
TRIATDRAFT_55037	0.954003	0.369811	0.000485284	0.0106244
TRIATDRAFT_291144	0.953919	0.621171	0.00361435	0.0437872
TRIATDRAFT_224037	0.952598	0.410099	0.00093243	0.0172648
TRIATDRAFT_45073	0.952003	0.291151	5.95796e-05	0.00221573
TRIATDRAFT_138587	0.951103	0.310357	0.000118033	0.00365283
TRIATDRAFT_90695	0.941042	0.347013	0.000327233	0.00794719
TRIATDRAFT_92430	0.94093	0.192528	6.82327e-08	8.58498e-06
TRIATDRAFT_137451	0.938966	0.239262	4.58052e-06	0.000278107
TRIATDRAFT_291865	0.936121	0.362338	0.000465254	0.0103376
TRIATDRAFT_54996	0.933763	0.192344	8.01643e-08	9.51313e-06
TRIATDRAFT_295148	0.933568	0.330702	0.000245149	0.00635259
TRIATDRAFT_52098	0.929939	0.276105	4.35652e-05	0.00174743
TRIATDRAFT_297977	0.928427	0.194555	1.18684e-07	1.31853e-05
TRIATDRAFT_314373	0.926551	0.256915	1.85011e-05	0.000902835
TRIATDRAFT_313957	0.923682	0.15936	4.80489e-10	1.22384e-07
TRIATDRAFT_225346	0.919081	0.344622	0.000390635	0.00911515
TRIATDRAFT_303674	0.915779	0.40288	0.00102109	0.018577
TRIATDRAFT_181472	0.910271	0.576362	0.00357078	0.04347
TRIATDRAFT_282536	0.899374	0.292291	0.000119004	0.00365516
TRIATDRAFT_90317	0.898361	0.278913	7.02343e-05	0.00249475
TRIATDRAFT_133533	0.894616	0.107087	4.93187e-18	4.68214e-15
TRIATDRAFT_83642	0.890977	0.341984	0.000469444	0.0103864
TRIATDRAFT_211641	0.890267	0.205297	9.84793e-07	8.09779e-05
TRIATDRAFT_93365	0.889033	0.483555	0.00257917	0.0344869
TRIATDRAFT_157989	0.869151	0.251033	3.32537e-05	0.00139531
TRIATDRAFT_300344	0.862898	0.196581	8.08707e-07	6.81075e-05
TRIATDRAFT_298950	0.860712	0.152417	1.17651e-09	2.50741e-07
TRIATDRAFT_193089	0.850788	0.175186	8.93326e-08	1.03656e-05
TRIATDRAFT_314437	0.849097	0.432504	0.00208236	0.0297891
TRIATDRAFT_299249	0.848156	0.328565	0.000515759	0.0111641
TRIATDRAFT_229881	0.844736	0.238787	2.66309e-05	0.00117871
TRIATDRAFT_319848	0.844715	0.303343	0.000307577	0.00753996
TRIATDRAFT_301412	0.844667	0.182888	2.78975e-07	2.66512e-05
TRIATDRAFT_145909	0.841909	0.289184	0.000170659	0.00479084
TRIATDRAFT_217165	0.840669	0.540621	0.00422996	0.0484889
TRIATDRAFT_297129	0.834263	0.369511	0.00115115	0.0201702
TRIATDRAFT_224091	0.830749	0.422072	0.00216195	0.0306209
TRIATDRAFT_217762	0.830511	0.334237	0.000684504	0.0137209
TRIATDRAFT_246360	0.829198	0.365869	0.00119114	0.0206286
TRIATDRAFT_92438	0.827546	0.285614	0.000221708	0.00591773
TRIATDRAFT_254423	0.827276	0.427001	0.00226572	0.0316746
TRIATDRAFT_133538	0.826685	0.128177	7.98412e-12	3.08808e-09
TRIATDRAFT_293694	0.823062	0.369064	0.00127049	0.021429
TRIATDRAFT_302080	0.822239	0.16151	3.0426e-08	4.29377e-06
TRIATDRAFT_256580	0.812922	0.168429	1.033e-07	1.18546e-05
TRIATDRAFT_131190	0.811932	0.1952	2.28698e-06	0.00016471
TRIATDRAFT_133358	0.810023	0.461789	0.00313835	0.0395341
TRIATDRAFT_193529	0.808528	0.254805	9.50681e-05	0.00311221
TRIATDRAFT_300390	0.804116	0.367173	0.00143732	0.02338
TRIATDRAFT_43454	0.803929	0.374876	0.00155122	0.0246941
TRIATDRAFT_131489	0.801145	0.189214	1.69633e-06	0.000131221
TRIATDRAFT_317673	0.801121	0.352826	0.00111886	0.0198038
TRIATDRAFT_307656	0.801054	0.402857	0.00214093	0.0304187
TRIATDRAFT_132911	0.799699	0.199863	4.5126e-06	0.000275585
TRIATDRAFT_302361	0.798378	0.179729	6.70689e-07	5.88572e-05
TRIATDRAFT_219774	0.794679	0.395669	0.0021607	0.0306209
TRIATDRAFT_81110	0.794176	0.269848	0.000197258	0.00544964
TRIATDRAFT_297097	0.79387	0.123772	1.18309e-11	4.1416e-09
TRIATDRAFT_145999	0.791147	0.194275	3.56127e-06	0.00022677
TRIATDRAFT_301016	0.789269	0.211323	1.32286e-05	0.000673883
TRIATDRAFT_261152	0.788176	0.428835	0.00287545	0.0371274
TRIATDRAFT_299945	0.786619	0.19762	4.92857e-06	0.000293539
TRIATDRAFT_211428	0.785855	0.339375	0.001112	0.0197829
TRIATDRAFT_321815	0.785107	0.249429	0.000107337	0.00343839
TRIATDRAFT_92023	0.784759	0.317279	0.000772366	0.0151281
TRIATDRAFT_45054	0.783291	0.416652	0.00274735	0.0360435
TRIATDRAFT_218816	0.781316	0.38212	0.00197426	0.028573
TRIATDRAFT_321166	0.779509	0.308022	0.000661231	0.0134162
TRIATDRAFT_169743	0.777765	0.340168	0.00118718	0.0205942
TRIATDRAFT_239716	0.777524	0.144045	5.401e-09	9.40043e-07
TRIATDRAFT_133938	0.774614	0.247525	0.000119965	0.00366313
TRIATDRAFT_302305	0.771793	0.332668	0.0011465	0.0201565
TRIATDRAFT_224245	0.770769	0.28315	0.000409324	0.00941535
TRIATDRAFT_48818	0.765919	0.295409	0.000559848	0.0118574
TRIATDRAFT_317149	0.763064	0.233717	7.58932e-05	0.00266853
TRIATDRAFT_142943	0.760485	0.260368	0.000232698	0.00609039
TRIATDRAFT_282963	0.76017	0.350921	0.0016085	0.0252469
TRIATDRAFT_42346	0.76016	0.42158	0.00314861	0.0395844
TRIATDRAFT_86846	0.759523	0.323672	0.00106043	0.0189625
TRIATDRAFT_154753	0.751339	0.348497	0.00165306	0.0256888
TRIATDRAFT_31975	0.74959	0.233914	9.91758e-05	0.00320778
TRIATDRAFT_38182	0.748792	0.17806	2.02835e-06	0.000147156
TRIATDRAFT_88599	0.739586	0.197191	1.34835e-05	0.000683534
TRIATDRAFT_183670	0.738132	0.330712	0.00145338	0.0234948
TRIATDRAFT_317156	0.736388	0.219894	5.96591e-05	0.00221573
TRIATDRAFT_94375	0.735301	0.368362	0.00238761	0.0326787
TRIATDRAFT_14480	0.731992	0.254804	0.000273703	0.00690406
TRIATDRAFT_94361	0.730235	0.285985	0.000667959	0.0134923
TRIATDRAFT_53388	0.723664	0.150401	1.44415e-07	1.55477e-05
TRIATDRAFT_28947	0.716993	0.405341	0.00359398	0.0435911
TRIATDRAFT_297700	0.716814	0.120117	2.26187e-10	6.0566e-08
TRIATDRAFT_153153	0.716064	0.387353	0.00320888	0.0400362
TRIATDRAFT_129079	0.713582	0.350342	0.00234281	0.0321921
TRIATDRAFT_36399	0.711122	0.223946	0.000112066	0.00351443
TRIATDRAFT_146283	0.70862	0.290041	0.000995168	0.0182006
TRIATDRAFT_91743	0.704028	0.137769	2.97326e-08	4.2534e-06
TRIATDRAFT_315263	0.702546	0.237722	0.000229796	0.00604473
TRIATDRAFT_184927	0.699295	0.267811	0.000625827	0.0128399
TRIATDRAFT_40648	0.698275	0.145882	1.53466e-07	1.61884e-05
TRIATDRAFT_90424	0.69735	0.200881	4.1439e-05	0.00169042
TRIATDRAFT_298160	0.694826	0.361614	0.00299248	0.0382595
TRIATDRAFT_84238	0.693833	0.399139	0.00408252	0.0473183
TRIATDRAFT_300453	0.691856	0.11472	1.34433e-10	3.89969e-08
TRIATDRAFT_146818	0.691526	0.34004	0.00242125	0.0330093
TRIATDRAFT_35628	0.691288	0.275383	0.000806166	0.0155904
TRIATDRAFT_224460	0.690504	0.264058	0.000621066	0.0128178
TRIATDRAFT_300808	0.6902	0.351604	0.00277742	0.0362557
TRIATDRAFT_249136	0.686156	0.164908	2.71509e-06	0.000191579
TRIATDRAFT_314651	0.68437	0.132603	2.35267e-08	3.50985e-06
TRIATDRAFT_84085	0.67489	0.277784	0.00103654	0.0187277
TRIATDRAFT_317199	0.67199	0.253506	0.000576974	0.0120748
TRIATDRAFT_256937	0.670897	0.205259	8.90266e-05	0.00299905
TRIATDRAFT_133200	0.66862	0.367985	0.00379932	0.0452925
TRIATDRAFT_288158	0.665829	0.231606	0.000304944	0.00750289
TRIATDRAFT_84997	0.665324	0.12194	4.76197e-09	8.57402e-07
TRIATDRAFT_300696	0.662469	0.346481	0.00329068	0.0406681
TRIATDRAFT_297864	0.661826	0.152857	1.39278e-06	0.00011038
TRIATDRAFT_137434	0.660244	0.230438	0.000328194	0.00795204
TRIATDRAFT_127784	0.658138	0.211849	0.000155909	0.00452266
TRIATDRAFT_228383	0.65564	0.152871	1.56406e-06	0.000122808
TRIATDRAFT_320454	0.655133	0.159463	3.45187e-06	0.000222518
TRIATDRAFT_94173	0.654194	0.197248	7.76581e-05	0.00271232
TRIATDRAFT_288572	0.653876	0.217409	0.000212915	0.00577525
TRIATDRAFT_79255	0.652265	0.220485	0.00026149	0.00664415
TRIATDRAFT_164285	0.650706	0.227454	0.000333362	0.00805857
TRIATDRAFT_259165	0.649804	0.244108	0.000591338	0.012277
TRIATDRAFT_90402	0.649773	0.263122	0.000975736	0.0179395
TRIATDRAFT_213626	0.64921	0.192742	6.52693e-05	0.00237149
TRIATDRAFT_22050	0.648414	0.198414	9.17764e-05	0.00307186
TRIATDRAFT_50132	0.646304	0.129131	5.99064e-08	7.72349e-06
TRIATDRAFT_156719	0.646079	0.174899	2.00933e-05	0.000966977
TRIATDRAFT_88220	0.644279	0.221316	0.000292404	0.00727042
TRIATDRAFT_45771	0.642021	0.216158	0.000245805	0.00635381
TRIATDRAFT_217580	0.641059	0.145203	9.77198e-07	8.09779e-05
TRIATDRAFT_282405	0.639244	0.131476	1.17148e-07	1.31546e-05
TRIATDRAFT_298929	0.638792	0.228413	0.000417633	0.00954073
TRIATDRAFT_298845	0.6352	0.184481	5.19647e-05	0.00200988
TRIATDRAFT_155142	0.632229	0.17258	2.31203e-05	0.00107788
TRIATDRAFT_227291	0.63065	0.184593	5.79915e-05	0.00219422
TRIATDRAFT_92022	0.623289	0.221723	0.000399816	0.00927839
TRIATDRAFT_291373	0.618907	0.153733	5.78718e-06	0.000334678
TRIATDRAFT_38111	0.613947	0.131157	2.98194e-07	2.80544e-05
TRIATDRAFT_93964	0.611225	0.302631	0.00297423	0.0381103
TRIATDRAFT_319760	0.611021	0.128276	2.03652e-07	2.02546e-05
TRIATDRAFT_140128	0.605091	0.270591	0.00187586	0.0277081
TRIATDRAFT_298118	0.604644	0.240147	0.00095629	0.0176441
TRIATDRAFT_21879	0.602569	0.241782	0.00102457	0.0186079
TRIATDRAFT_216269	0.600167	0.320584	0.00403941	0.0469751
TRIATDRAFT_302767	0.596075	0.141998	4.12599e-06	0.000254957
TRIATDRAFT_284954	0.594701	0.211953	0.000447986	0.0100826
TRIATDRAFT_31825	0.593976	0.228271	0.000796369	0.0154295
TRIATDRAFT_251378	0.591364	0.250059	0.00147315	0.0237409
TRIATDRAFT_288146	0.590791	0.154832	1.43991e-05	0.00072293
TRIATDRAFT_302802	0.589772	0.134373	1.21864e-06	9.78947e-05
TRIATDRAFT_302405	0.584371	0.0966219	1.78011e-10	5.02425e-08
TRIATDRAFT_130841	0.584081	0.148031	8.61542e-06	0.000474508
TRIATDRAFT_299588	0.580967	0.182794	0.000142051	0.0041905
TRIATDRAFT_210557	0.579159	0.254468	0.00188556	0.0277809
TRIATDRAFT_202409	0.579046	0.268151	0.00243441	0.0331435
TRIATDRAFT_83168	0.578583	0.146601	8.6332e-06	0.000474508
TRIATDRAFT_132255	0.576291	0.21847	0.000760643	0.0149312
TRIATDRAFT_322098	0.575934	0.229194	0.00106296	0.0189753
TRIATDRAFT_53406	0.574615	0.134961	2.3548e-06	0.000168433
TRIATDRAFT_44481	0.574487	0.162839	4.45769e-05	0.00177002
TRIATDRAFT_156068	0.572439	0.251056	0.00196092	0.028573
TRIATDRAFT_298668	0.571083	0.176049	0.000126235	0.0038322
TRIATDRAFT_157274	0.569652	0.166974	6.9865e-05	0.0024901
TRIATDRAFT_242204	0.568046	0.164215	5.89322e-05	0.00221377
TRIATDRAFT_83340	0.563431	0.193518	0.000359752	0.00857738
TRIATDRAFT_130187	0.561814	0.197493	0.000441466	0.00997886
TRIATDRAFT_270860	0.56065	0.10224	5.35673e-09	9.40043e-07
TRIATDRAFT_94120	0.559224	0.266272	0.00296356	0.0380669
TRIATDRAFT_285335	0.557381	0.240448	0.00171192	0.0261607
TRIATDRAFT_303063	0.556701	0.113085	1.75267e-07	1.78654e-05
TRIATDRAFT_300441	0.556589	0.198677	0.000512684	0.0111541
TRIATDRAFT_296869	0.556303	0.143745	1.29398e-05	0.000662406
TRIATDRAFT_269934	0.55539	0.212879	0.000870813	0.0164447
TRIATDRAFT_137170	0.554744	0.213938	0.00091245	0.0169852
TRIATDRAFT_300145	0.554605	0.109465	4.96192e-08	6.55916e-06
TRIATDRAFT_41913	0.552585	0.267551	0.00323078	0.0401655
TRIATDRAFT_80040	0.551755	0.236088	0.00177706	0.0266253
TRIATDRAFT_77642	0.549814	0.274278	0.00370033	0.0445704
TRIATDRAFT_201838	0.549211	0.178811	0.0002268	0.00599099
TRIATDRAFT_185013	0.545337	0.215533	0.00111648	0.0197953
TRIATDRAFT_317085	0.544889	0.162245	8.83963e-05	0.00299715
TRIATDRAFT_52875	0.54438	0.260382	0.00314992	0.0395844
TRIATDRAFT_298651	0.541665	0.142342	1.64435e-05	0.000809999
TRIATDRAFT_90607	0.541644	0.148735	3.15404e-05	0.00135546
TRIATDRAFT_211440	0.540384	0.131563	4.8289e-06	0.000291492
TRIATDRAFT_302585	0.539982	0.108052	7.58589e-08	9.10568e-06
TRIATDRAFT_292691	0.539851	0.219539	0.00134405	0.0223146
TRIATDRAFT_127051	0.539786	0.210758	0.00104214	0.0187639
TRIATDRAFT_12417	0.539153	0.223812	0.00155695	0.0247101
TRIATDRAFT_316032	0.537188	0.211912	0.00113259	0.0199974
TRIATDRAFT_315758	0.535795	0.235382	0.00216396	0.0306209
TRIATDRAFT_181405	0.534832	0.147109	3.311e-05	0.00139531
TRIATDRAFT_299475	0.534125	0.158712	9.1224e-05	0.00306319
TRIATDRAFT_88643	0.530904	0.249398	0.0030645	0.0387911
TRIATDRAFT_139674	0.528157	0.19784	0.000828701	0.0158501
TRIATDRAFT_320014	0.525824	0.173244	0.000275327	0.00692829
TRIATDRAFT_157793	0.525557	0.22586	0.00196682	0.028573
TRIATDRAFT_94626	0.524795	0.150173	5.92987e-05	0.00221573
TRIATDRAFT_299494	0.52417	0.112166	3.93576e-07	3.5432e-05
TRIATDRAFT_317229	0.524071	0.221179	0.00189464	0.0278281
TRIATDRAFT_297088	0.52306	0.142435	3.04508e-05	0.00131404
TRIATDRAFT_297288	0.52265	0.167082	0.000208988	0.00572679
TRIATDRAFT_83987	0.521533	0.246165	0.0032242	0.0401314
TRIATDRAFT_44680	0.520482	0.183393	0.000515264	0.0111641
TRIATDRAFT_299691	0.518938	0.149631	6.49844e-05	0.00237149
TRIATDRAFT_93330	0.51855	0.180285	0.000463818	0.0103276
TRIATDRAFT_300757	0.517187	0.112271	5.29801e-07	4.68874e-05
TRIATDRAFT_256532	0.516431	0.126113	5.9622e-06	0.000339159
TRIATDRAFT_282450	0.514436	0.181777	0.000527633	0.0113376
TRIATDRAFT_301447	0.514228	0.136741	2.52244e-05	0.00112824
TRIATDRAFT_298536	0.513702	0.132401	1.54171e-05	0.00076667
TRIATDRAFT_217787	0.513563	0.152455	9.27462e-05	0.00308455
TRIATDRAFT_297228	0.508826	0.171859	0.000370156	0.00874556
TRIATDRAFT_41665	0.508709	0.158494	0.000167519	0.00471536
TRIATDRAFT_80097	0.505782	0.241359	0.00374173	0.0447594
TRIATDRAFT_139690	0.504081	0.206089	0.00158244	0.0249629
TRIATDRAFT_34271	0.501062	0.205837	0.00164505	0.0256026
TRIATDRAFT_260071	0.499305	0.147879	9.47956e-05	0.00311221
TRIATDRAFT_51231	0.499178	0.133253	2.50619e-05	0.00112824
TRIATDRAFT_302826	0.492805	0.104013	3.33373e-07	3.0809e-05
TRIATDRAFT_302279	0.491381	0.149456	0.000132998	0.00394573
TRIATDRAFT_302739	0.490501	0.145063	9.69353e-05	0.00315943
TRIATDRAFT_154274	0.488543	0.146073	0.000112919	0.00353058
TRIATDRAFT_247111	0.486409	0.0993273	1.50825e-07	1.60721e-05
TRIATDRAFT_322726	0.485762	0.113961	3.06623e-06	0.000205261
TRIATDRAFT_310560	0.484552	0.216246	0.00279929	0.0363594
TRIATDRAFT_319009	0.484513	0.220937	0.00312247	0.0394292
TRIATDRAFT_296847	0.482628	0.172206	0.00065287	0.0133145
TRIATDRAFT_231145	0.480369	0.19654	0.00175194	0.0264004
TRIATDRAFT_229866	0.479904	0.179289	0.000919562	0.0170872
TRIATDRAFT_134177	0.479702	0.111692	2.7999e-06	0.000193638
TRIATDRAFT_300252	0.477915	0.183439	0.00103898	0.0187393
TRIATDRAFT_301763	0.476984	0.196268	0.00186358	0.0276048
TRIATDRAFT_217898	0.476484	0.20693	0.0025229	0.0339082
TRIATDRAFT_298001	0.475975	0.115177	5.43859e-06	0.000319074
TRIATDRAFT_146625	0.474274	0.205444	0.00246985	0.0333766
TRIATDRAFT_181283	0.474	0.138821	8.87678e-05	0.00299905
TRIATDRAFT_298128	0.473657	0.16182	0.000462607	0.0103227
TRIATDRAFT_156625	0.471145	0.18394	0.00140305	0.0229656
TRIATDRAFT_81427	0.469294	0.171022	0.000808107	0.015599
TRIATDRAFT_298139	0.466973	0.147919	0.000227179	0.00599099
TRIATDRAFT_131946	0.466605	0.170543	0.000847438	0.0160613
TRIATDRAFT_297648	0.462212	0.190494	0.00196735	0.028573
TRIATDRAFT_229743	0.460588	0.165505	0.000749712	0.0148562
TRIATDRAFT_33444	0.459367	0.15652	0.000519225	0.011203
TRIATDRAFT_165854	0.457247	0.182175	0.00160554	0.0252469
TRIATDRAFT_302876	0.453299	0.157435	0.000590755	0.012277
TRIATDRAFT_256535	0.451872	0.194276	0.00266973	0.0353358
TRIATDRAFT_33989	0.451785	0.185522	0.00199909	0.0288349
TRIATDRAFT_255726	0.451742	0.171395	0.00125128	0.0212057
TRIATDRAFT_255265	0.451704	0.205507	0.00358285	0.0435067
TRIATDRAFT_13310	0.451067	0.21331	0.00424285	0.0485302
TRIATDRAFT_302094	0.45002	0.200499	0.00318422	0.0398715
TRIATDRAFT_315908	0.449941	0.171294	0.0011864	0.0205942
TRIATDRAFT_220714	0.447991	0.179384	0.00172597	0.0262479
TRIATDRAFT_54121	0.446539	0.183016	0.00201186	0.0289392
TRIATDRAFT_132631	0.445818	0.169658	0.00123272	0.0210348
TRIATDRAFT_36067	0.442361	0.171954	0.00148432	0.0238325
TRIATDRAFT_217038	0.438732	0.174672	0.00164506	0.0256026
TRIATDRAFT_297546	0.437259	0.152799	0.000648205	0.013247
TRIATDRAFT_298933	0.433492	0.127984	0.00011846	0.00365283
TRIATDRAFT_322009	0.432931	0.148686	0.000566803	0.0119097
TRIATDRAFT_313956	0.422501	0.0767026	7.08708e-09	1.17477e-06
TRIATDRAFT_304389	0.418721	0.189631	0.00389724	0.045983
TRIATDRAFT_283213	0.417771	0.130403	0.000246638	0.00635962
TRIATDRAFT_52514	0.416349	0.184054	0.00354809	0.0433365
TRIATDRAFT_140247	0.411389	0.100633	8.47396e-06	0.00047071
TRIATDRAFT_291225	0.410393	0.131016	0.000315706	0.00770308
TRIATDRAFT_151089	0.40992	0.170527	0.00276564	0.0361924
TRIATDRAFT_299492	0.407786	0.129454	0.00029618	0.00734681
TRIATDRAFT_38238	0.404894	0.157029	0.00169313	0.0260404
TRIATDRAFT_297052	0.404074	0.174333	0.00331086	0.0408691
TRIATDRAFT_300144	0.403509	0.100773	1.24697e-05	0.00064466
TRIATDRAFT_299843	0.403424	0.100893	1.15454e-05	0.000605874
TRIATDRAFT_300744	0.40267	0.166643	0.00269031	0.0355183
TRIATDRAFT_238608	0.400637	0.150211	0.00147314	0.0237409
TRIATDRAFT_302116	0.399529	0.129302	0.000377227	0.00887247
TRIATDRAFT_313935	0.398951	0.149083	0.0013392	0.0222696
TRIATDRAFT_128093	0.397492	0.1756	0.00388784	0.0459284
TRIATDRAFT_300386	0.397049	0.173652	0.00385605	0.0456561
TRIATDRAFT_302346	0.396327	0.145019	0.00115105	0.0201702
TRIATDRAFT_166159	0.392371	0.150882	0.00170193	0.0260882
TRIATDRAFT_43383	0.390116	0.132218	0.000625643	0.0128399
TRIATDRAFT_131266	0.388452	0.138932	0.00102661	0.0186107
TRIATDRAFT_154704	0.388273	0.137229	0.000899605	0.016806
TRIATDRAFT_45637	0.387937	0.148793	0.00174622	0.0263523
TRIATDRAFT_53227	0.386779	0.131455	0.000623519	0.0128399
TRIATDRAFT_257773	0.386324	0.145093	0.00151284	0.0241568
TRIATDRAFT_134080	0.382698	0.132326	0.000760492	0.0149312
TRIATDRAFT_319636	0.379876	0.096433	1.9055e-05	0.000925542
TRIATDRAFT_241793	0.379662	0.14047	0.00132971	0.0221813
TRIATDRAFT_85488	0.379541	0.166841	0.00398226	0.0464657
TRIATDRAFT_299644	0.375175	0.0918369	1.01918e-05	0.00053754
TRIATDRAFT_298552	0.372989	0.118927	0.000345519	0.00827581
TRIATDRAFT_210520	0.372467	0.112042	0.000193565	0.00537605
TRIATDRAFT_302038	0.3724	0.158367	0.00357567	0.04347
TRIATDRAFT_130811	0.368068	0.082479	1.9699e-06	0.000146084
TRIATDRAFT_300528	0.366815	0.144655	0.00230862	0.0319678
TRIATDRAFT_155551	0.363976	0.0992121	5.35242e-05	0.00205498
TRIATDRAFT_163679	0.362483	0.116816	0.000443975	0.0100139
TRIATDRAFT_168377	0.360341	0.100189	7.73328e-05	0.00271002
TRIATDRAFT_145258	0.359801	0.0615249	1.4325e-09	2.99192e-07
TRIATDRAFT_152750	0.359544	0.128845	0.00133002	0.0221813
TRIATDRAFT_145665	0.356766	0.123107	0.000792109	0.0153755
TRIATDRAFT_129734	0.355338	0.139745	0.00234124	0.0321921
TRIATDRAFT_157492	0.354657	0.140136	0.00246137	0.0333387
TRIATDRAFT_151489	0.349768	0.135632	0.00224768	0.0315067
TRIATDRAFT_41980	0.349191	0.130661	0.00174514	0.0263523
TRIATDRAFT_291026	0.345482	0.131303	0.0020029	0.02885
TRIATDRAFT_301080	0.345316	0.136796	0.00267339	0.0353395
TRIATDRAFT_155272	0.341854	0.13476	0.00258617	0.0345363
TRIATDRAFT_290484	0.338761	0.10086	0.000201712	0.00555798
TRIATDRAFT_154508	0.335586	0.141461	0.00419205	0.0482132
TRIATDRAFT_296407	0.32847	0.134912	0.00371229	0.0446037
TRIATDRAFT_310795	0.326292	0.115702	0.00121605	0.0208526
TRIATDRAFT_53190	0.322978	0.115494	0.00137538	0.0226592
TRIATDRAFT_302578	0.319154	0.1161	0.00168674	0.0260186
TRIATDRAFT_155183	0.318801	0.119539	0.00205722	0.0294967
TRIATDRAFT_316741	0.316328	0.093456	0.000222171	0.00591773
TRIATDRAFT_298994	0.315527	0.117722	0.00205909	0.0294967
TRIATDRAFT_235820	0.313652	0.119661	0.00247057	0.0333766
TRIATDRAFT_301037	0.31357	0.111668	0.00144943	0.0234673
TRIATDRAFT_133323	0.303495	0.117478	0.00281199	0.0364791
TRIATDRAFT_299260	0.294157	0.103545	0.0014491	0.0234673
TRIATDRAFT_137555	0.293064	0.112099	0.00302475	0.0384276
TRIATDRAFT_181231	0.289754	0.115968	0.00392666	0.0461261
TRIATDRAFT_146592	0.281856	0.0962092	0.000988139	0.0181356
TRIATDRAFT_299824	0.272828	0.102566	0.00299429	0.0382595
TRIATDRAFT_150085	0.267375	0.086682	0.00053054	0.0113767
TRIATDRAFT_158001	0.264118	0.0988447	0.00271805	0.0357939
TRIATDRAFT_128921	0.262559	0.0651926	2.33332e-05	0.00107845
TRIATDRAFT_146703	0.251544	0.0910149	0.00245959	0.0333387
TRIATDRAFT_157986	0.242011	0.0803199	0.00115788	0.0202541
TRIATDRAFT_131893	0.233954	0.061175	6.18037e-05	0.00227259
TRIATDRAFT_264569	0.145806	0.294191	0.000161756	0.00463968
TRIATDRAFT_275833	0.119474	0.261808	0.00412195	0.0476695
TRIATDRAFT_189769	0.0775812	0.231713	0.0035669	0.04347
TRIATDRAFT_292317	0.0732573	0.230362	4.57331e-05	0.00180223
TRIATDRAFT_296774	0.0698233	0.228454	4.14378e-05	0.00169042
TRIATDRAFT_256907	0.0538999	0.221295	0.000108654	0.00345031
TRIATDRAFT_31108	0.0446728	0.217845	0.00321575	0.0400741
TRIATDRAFT_80979	0.0422668	0.217173	0.00229677	0.0318951
TRIATDRAFT_220486	-0.0463512	0.218391	0.00225909	0.0316242
TRIATDRAFT_149983	-0.0518571	0.220158	0.00436972	0.0498177
TRIATDRAFT_303283	-0.055152	0.221068	0.00111599	0.0197953
TRIATDRAFT_55055	-0.0556795	0.221792	0.00161011	0.0252469
TRIATDRAFT_29025	-0.0651188	0.22564	0.00299947	0.0382595
TRIATDRAFT_247050	-0.0677344	0.227021	0.000811126	0.0156284
TRIATDRAFT_302723	-0.0705768	0.227832	0.00421324	0.0483504
TRIATDRAFT_82825	-0.101758	0.248013	0.00149765	0.0239665
TRIATDRAFT_49527	-0.103276	0.249287	0.00168346	0.0260064
TRIATDRAFT_292285	-0.103349	0.249014	0.00176228	0.026518
TRIATDRAFT_90482	-0.107341	0.25476	8.5339e-07	7.12956e-05
TRIATDRAFT_311879	-0.10788	0.253208	0.00120755	0.0207408
TRIATDRAFT_38183	-0.110796	0.255731	0.000999809	0.0182535
TRIATDRAFT_300686	-0.123538	0.269162	0.000111236	0.00349891
TRIATDRAFT_227962	-0.133718	0.281101	2.31072e-05	0.00107788
TRIATDRAFT_45640	-0.18654	0.350782	0.00188975	0.0277952
TRIATDRAFT_33405	-0.213677	0.0785036	0.00335885	0.0413638
TRIATDRAFT_91782	-0.216207	0.0732782	0.00163575	0.0255338
TRIATDRAFT_211563	-0.217929	0.425156	0.00177438	0.0266233
TRIATDRAFT_138435	-0.225094	0.0822492	0.00264105	0.0350597
TRIATDRAFT_319434	-0.237168	0.0899002	0.00372123	0.0446052
TRIATDRAFT_157393	-0.23951	0.0857545	0.00230475	0.0319635
TRIATDRAFT_239314	-0.24516	0.084019	0.00149862	0.0239665
TRIATDRAFT_292532	-0.248274	0.0895185	0.00224146	0.0314618
TRIATDRAFT_299286	-0.248289	0.0816516	0.000991571	0.0181666
TRIATDRAFT_302075	-0.251053	0.0817795	0.000902873	0.016837
TRIATDRAFT_81699	-0.251237	0.087105	0.00163039	0.0255265
TRIATDRAFT_134074	-0.25737	0.0741967	0.000214161	0.005794
TRIATDRAFT_296963	-0.2587	0.102081	0.00431954	0.0492994
TRIATDRAFT_128434	-0.264947	0.0776501	0.000269939	0.00682559
TRIATDRAFT_128499	-0.265992	0.0915985	0.00139163	0.0228504
TRIATDRAFT_293449	-0.266462	0.0909973	0.00125289	0.0212057
TRIATDRAFT_300977	-0.267677	0.098043	0.00234119	0.0321921
TRIATDRAFT_155534	-0.268577	0.0968338	0.00202562	0.0290971
TRIATDRAFT_78294	-0.269236	0.1066	0.00414751	0.0478544
TRIATDRAFT_148471	-0.269654	0.101663	0.0028295	0.036632
TRIATDRAFT_83480	-0.275621	0.0975997	0.00171349	0.0261607
TRIATDRAFT_52327	-0.275784	0.0994737	0.00190349	0.0279187
TRIATDRAFT_229470	-0.277615	0.0809365	0.000216206	0.00582848
TRIATDRAFT_149749	-0.278498	0.0992498	0.00173428	0.0262479
TRIATDRAFT_299030	-0.27924	0.112064	0.00425974	0.0486701
TRIATDRAFT_300082	-0.281894	0.0874342	0.000418429	0.00954073
TRIATDRAFT_128143	-0.284743	0.0965089	0.00105489	0.0189283
TRIATDRAFT_299007	-0.28537	0.10578	0.00228753	0.0318433
TRIATDRAFT_78838	-0.285582	0.114355	0.00406855	0.0472088
TRIATDRAFT_28577	-0.28564	0.112377	0.00352386	0.0430909
TRIATDRAFT_301162	-0.29095	0.111258	0.00272948	0.0358566
TRIATDRAFT_289394	-0.291226	0.117147	0.00393929	0.0461706
TRIATDRAFT_156710	-0.293296	0.119113	0.00415169	0.0478544
TRIATDRAFT_93448	-0.293666	0.0975528	0.000838662	0.0159239
TRIATDRAFT_152830	-0.297749	0.087898	0.000222701	0.00591773
TRIATDRAFT_215383	-0.298563	0.123385	0.00438126	0.0498948
TRIATDRAFT_150983	-0.301638	0.114	0.0025216	0.0339082
TRIATDRAFT_210492	-0.303728	0.0939683	0.00037	0.00874556
TRIATDRAFT_250772	-0.306276	0.090135	0.000216552	0.00582848
TRIATDRAFT_138983	-0.306558	0.114297	0.00211866	0.0301669
TRIATDRAFT_297687	-0.309076	0.119805	0.00279693	0.0363594
TRIATDRAFT_297734	-0.31093	0.119079	0.00279652	0.0363594
TRIATDRAFT_297157	-0.311523	0.12242	0.00312096	0.0394292
TRIATDRAFT_299214	-0.312291	0.129064	0.00423912	0.0485302
TRIATDRAFT_319797	-0.314154	0.113412	0.00157824	0.0249343
TRIATDRAFT_224959	-0.315855	0.0913796	0.000167117	0.00471536
TRIATDRAFT_244255	-0.317936	0.0954912	0.000258771	0.0066072
TRIATDRAFT_143286	-0.323223	0.125321	0.00197819	0.028573
TRIATDRAFT_254905	-0.32521	0.133488	0.00370629	0.0445908
TRIATDRAFT_299200	-0.325759	0.129215	0.00288614	0.037164
TRIATDRAFT_298905	-0.327543	0.124991	0.00223277	0.031382
TRIATDRAFT_136546	-0.328392	0.132736	0.00324588	0.0403053
TRIATDRAFT_214849	-0.331057	0.108275	0.00058887	0.0122746
TRIATDRAFT_80347	-0.334846	0.115788	0.0010116	0.0184365
TRIATDRAFT_156154	-0.335689	0.131307	0.00254442	0.0340658
TRIATDRAFT_175017	-0.335748	0.109241	0.000544246	0.0116456
TRIATDRAFT_238096	-0.336818	0.13383	0.00287782	0.0371274
TRIATDRAFT_282999	-0.336973	0.120454	0.00126961	0.021429
TRIATDRAFT_299750	-0.338871	0.118387	0.00102829	0.0186107
TRIATDRAFT_210990	-0.341968	0.0971132	0.000102024	0.00327825
TRIATDRAFT_299236	-0.343106	0.129329	0.00183553	0.0273055
TRIATDRAFT_181695	-0.344708	0.121181	0.00105294	0.0189258
TRIATDRAFT_297782	-0.345187	0.137923	0.00279473	0.0363594
TRIATDRAFT_157341	-0.345322	0.0999155	0.000131371	0.0039357
TRIATDRAFT_249414	-0.346775	0.146187	0.00387461	0.045824
TRIATDRAFT_260290	-0.346804	0.105459	0.000252779	0.00648592
TRIATDRAFT_233440	-0.349369	0.139609	0.00272967	0.0358566
TRIATDRAFT_313346	-0.350239	0.126472	0.00123578	0.0210525
TRIATDRAFT_135426	-0.351426	0.0978372	8.27914e-05	0.00285957
TRIATDRAFT_298602	-0.352007	0.116263	0.000505616	0.0110463
TRIATDRAFT_94896	-0.352791	0.105967	0.000233399	0.00609347
TRIATDRAFT_30789	-0.353389	0.106629	0.000218157	0.00585658
TRIATDRAFT_41280	-0.355436	0.120418	0.000672747	0.0135627
TRIATDRAFT_301541	-0.358625	0.0978049	5.87966e-05	0.00221377
TRIATDRAFT_297237	-0.35937	0.149092	0.0033976	0.0417916
TRIATDRAFT_290977	-0.359987	0.0897967	1.49673e-05	0.000747864
TRIATDRAFT_128219	-0.361809	0.120635	0.000615623	0.0127306
TRIATDRAFT_204500	-0.362615	0.129581	0.00113363	0.0199974
TRIATDRAFT_79912	-0.365391	0.0850875	4.09163e-06	0.000254338
TRIATDRAFT_144531	-0.365826	0.155651	0.0036769	0.0443906
TRIATDRAFT_299863	-0.366297	0.0992746	5.1827e-05	0.00200988
TRIATDRAFT_226751	-0.366943	0.157428	0.00385355	0.0456561
TRIATDRAFT_88982	-0.374796	0.141084	0.00156615	0.0248184
TRIATDRAFT_299663	-0.375228	0.123881	0.000516351	0.0111641
TRIATDRAFT_245569	-0.37561	0.130752	0.000825928	0.015826
TRIATDRAFT_79627	-0.378413	0.130571	0.000754037	0.0148855
TRIATDRAFT_165724	-0.378803	0.141103	0.00127224	0.021429
TRIATDRAFT_224693	-0.382956	0.162344	0.0034435	0.0422567
TRIATDRAFT_149822	-0.384851	0.17046	0.00418754	0.0482132
TRIATDRAFT_300380	-0.386177	0.107392	6.78205e-05	0.00243385
TRIATDRAFT_150014	-0.389409	0.138081	0.000791191	0.0153755
TRIATDRAFT_140018	-0.39011	0.144999	0.0012809	0.0215055
TRIATDRAFT_146925	-0.391526	0.158522	0.00243744	0.0331435
TRIATDRAFT_43900	-0.392716	0.133323	0.000552434	0.0117496
TRIATDRAFT_175045	-0.39371	0.167815	0.00319861	0.0399558
TRIATDRAFT_226146	-0.397804	0.178814	0.00400636	0.0466676
TRIATDRAFT_216657	-0.400254	0.114758	9.3563e-05	0.00310184
TRIATDRAFT_265826	-0.400768	0.158867	0.0019748	0.028573
TRIATDRAFT_235666	-0.401182	0.163356	0.00192413	0.0281031
TRIATDRAFT_259469	-0.404503	0.131044	0.000393041	0.00914148
TRIATDRAFT_229979	-0.40485	0.179038	0.00371591	0.0446037
TRIATDRAFT_80728	-0.407802	0.15868	0.00159828	0.0251748
TRIATDRAFT_302903	-0.409517	0.149448	0.000926551	0.0171865
TRIATDRAFT_315538	-0.412116	0.144947	0.00075285	0.0148855
TRIATDRAFT_192078	-0.413572	0.186985	0.00397541	0.0464376
TRIATDRAFT_29026	-0.415557	0.149484	0.0008955	0.0167593
TRIATDRAFT_80336	-0.415678	0.180324	0.00319126	0.0399118
TRIATDRAFT_323147	-0.421293	0.167918	0.00183514	0.0273055
TRIATDRAFT_52992	-0.422146	0.118741	6.54016e-05	0.00237149
TRIATDRAFT_302658	-0.42268	0.164465	0.00170374	0.0260882
TRIATDRAFT_297882	-0.424186	0.193649	0.00395782	0.0463358
TRIATDRAFT_128844	-0.425366	0.171609	0.00197579	0.028573
TRIATDRAFT_320737	-0.425969	0.136816	0.000320312	0.00779724
TRIATDRAFT_299974	-0.427377	0.15337	0.000815008	0.0156743
TRIATDRAFT_142728	-0.428034	0.16095	0.00120054	0.0207226
TRIATDRAFT_299411	-0.42897	0.130192	0.000162165	0.00463968
TRIATDRAFT_219964	-0.429067	0.15352	0.000775613	0.0151397
TRIATDRAFT_131379	-0.429622	0.103727	5.57937e-06	0.000325505
TRIATDRAFT_285453	-0.429916	0.191759	0.0034509	0.0422978
TRIATDRAFT_185227	-0.430345	0.152443	0.000738043	0.0146528
TRIATDRAFT_308617	-0.431921	0.181007	0.00240462	0.0328684
TRIATDRAFT_8292	-0.433217	0.16639	0.00137782	0.0226592
TRIATDRAFT_256674	-0.433935	0.156551	0.000834625	0.0158761
TRIATDRAFT_292226	-0.434197	0.12123	5.62172e-05	0.00214338
TRIATDRAFT_195177	-0.434367	0.179743	0.00218392	0.0307782
TRIATDRAFT_42956	-0.43445	0.127739	0.000109772	0.00346329
TRIATDRAFT_297140	-0.435419	0.103554	4.26387e-06	0.000261927
TRIATDRAFT_85720	-0.435626	0.165522	0.00124383	0.0211552
TRIATDRAFT_177180	-0.437694	0.176388	0.00179437	0.0268077
TRIATDRAFT_282888	-0.438308	0.111078	1.4335e-05	0.00072293
TRIATDRAFT_28689	-0.439832	0.134383	0.000154658	0.00451144
TRIATDRAFT_128710	-0.439881	0.130415	0.000117134	0.00364055
TRIATDRAFT_301630	-0.441058	0.20437	0.00385165	0.0456561
TRIATDRAFT_81867	-0.441393	0.195775	0.00313538	0.0395341
TRIATDRAFT_34007	-0.443827	0.206044	0.0039345	0.0461663
TRIATDRAFT_153793	-0.446554	0.109681	8.33433e-06	0.00046543
TRIATDRAFT_41740	-0.446736	0.135196	0.000145797	0.00427685
TRIATDRAFT_78211	-0.447631	0.122729	4.33478e-05	0.00174743
TRIATDRAFT_292213	-0.44925	0.210834	0.00400851	0.0466676
TRIATDRAFT_256081	-0.449462	0.186547	0.00212032	0.0301669
TRIATDRAFT_30560	-0.450497	0.145724	0.000314149	0.00768305
TRIATDRAFT_148429	-0.451474	0.213231	0.00414461	0.0478544
TRIATDRAFT_317787	-0.451586	0.165305	0.00088515	0.0165954
TRIATDRAFT_257840	-0.451609	0.152411	0.000419932	0.00955413
TRIATDRAFT_284358	-0.453359	0.176348	0.00137328	0.0226592
TRIATDRAFT_153160	-0.456096	0.169325	0.00122315	0.0209399
TRIATDRAFT_280163	-0.456152	0.192817	0.00228998	0.0318433
TRIATDRAFT_299927	-0.456471	0.121414	2.52809e-05	0.00112824
TRIATDRAFT_18943	-0.460382	0.173562	0.00107376	0.0191352
TRIATDRAFT_257143	-0.460471	0.173254	0.00105715	0.0189363
TRIATDRAFT_224516	-0.460748	0.205432	0.00294758	0.0379083
TRIATDRAFT_230830	-0.462781	0.141838	0.00015672	0.00453361
TRIATDRAFT_45809	-0.465039	0.219114	0.00384819	0.0456561
TRIATDRAFT_81862	-0.471876	0.16153	0.000454948	0.0101953
TRIATDRAFT_258121	-0.472349	0.194391	0.00172847	0.0262479
TRIATDRAFT_156334	-0.473612	0.150711	0.000266607	0.0067577
TRIATDRAFT_241671	-0.473868	0.186586	0.00135211	0.0223773
TRIATDRAFT_129358	-0.474609	0.161633	0.00037542	0.00884992
TRIATDRAFT_145049	-0.475759	0.139984	9.44945e-05	0.00311221
TRIATDRAFT_289259	-0.476872	0.126912	3.31637e-05	0.00139531
TRIATDRAFT_168592	-0.477098	0.121354	1.23688e-05	0.000642621
TRIATDRAFT_253049	-0.477571	0.135728	6.38198e-05	0.00233849
TRIATDRAFT_298882	-0.480593	0.122547	1.27752e-05	0.000657199
TRIATDRAFT_198898	-0.482617	0.214451	0.00264215	0.0350597
TRIATDRAFT_297301	-0.48553	0.165688	0.000428282	0.00972293
TRIATDRAFT_317556	-0.486191	0.167682	0.000475654	0.0104794
TRIATDRAFT_154663	-0.48929	0.196402	0.00157245	0.0248804
TRIATDRAFT_37150	-0.491337	0.191887	0.00117258	0.0204088
TRIATDRAFT_235655	-0.491994	0.142398	7.29492e-05	0.0025824
TRIATDRAFT_50119	-0.49229	0.159121	0.000260773	0.00664208
TRIATDRAFT_297154	-0.497455	0.224488	0.00277724	0.0362557
TRIATDRAFT_148568	-0.499202	0.182895	0.000679112	0.0136647
TRIATDRAFT_43962	-0.500027	0.133036	2.21612e-05	0.00105195
TRIATDRAFT_302719	-0.500395	0.13832	3.95143e-05	0.00163102
TRIATDRAFT_41155	-0.502137	0.140497	4.5319e-05	0.00179268
TRIATDRAFT_89433	-0.503021	0.169808	0.000386769	0.00905612
TRIATDRAFT_319971	-0.504273	0.188674	0.000853344	0.016144
TRIATDRAFT_322087	-0.504664	0.221369	0.0023217	0.0320708
TRIATDRAFT_150849	-0.50604	0.156221	0.00015015	0.00439219
TRIATDRAFT_82175	-0.506325	0.185608	0.000719889	0.0143744
TRIATDRAFT_300560	-0.512275	0.214025	0.00171891	0.0262053
TRIATDRAFT_234525	-0.516172	0.231333	0.00248559	0.0334929
TRIATDRAFT_51615	-0.51957	0.251859	0.0031657	0.0397348
TRIATDRAFT_302945	-0.521601	0.233602	0.00269939	0.0355931
TRIATDRAFT_136196	-0.522187	0.172622	0.000282035	0.00705341
TRIATDRAFT_84644	-0.526884	0.26056	0.00376303	0.0449112
TRIATDRAFT_78513	-0.527008	0.209974	0.00123027	0.0210273
TRIATDRAFT_290334	-0.527201	0.179278	0.000353738	0.00845329
TRIATDRAFT_304682	-0.527204	0.26293	0.00391852	0.0460824
TRIATDRAFT_186347	-0.527435	0.142118	2.45196e-05	0.0011133
TRIATDRAFT_203336	-0.53084	0.263896	0.00372458	0.0446052
TRIATDRAFT_259787	-0.530966	0.187615	0.000482013	0.0105749
TRIATDRAFT_301772	-0.535082	0.199134	0.000780791	0.0152123
TRIATDRAFT_83082	-0.535804	0.241269	0.00237562	0.0325572
TRIATDRAFT_299776	-0.536392	0.158933	8.10756e-05	0.00282224
TRIATDRAFT_253571	-0.537645	0.255141	0.00300786	0.0382595
TRIATDRAFT_11755	-0.542572	0.262841	0.0032619	0.0403602
TRIATDRAFT_298324	-0.546269	0.136517	7.21427e-06	0.000405046
TRIATDRAFT_253532	-0.54698	0.268572	0.00340638	0.0418504
TRIATDRAFT_45033	-0.548156	0.262102	0.00304437	0.0386298
TRIATDRAFT_299895	-0.550983	0.092754	1.15312e-09	2.50741e-07
TRIATDRAFT_49033	-0.553763	0.236853	0.00173218	0.0262479
TRIATDRAFT_216865	-0.55696	0.250422	0.00222318	0.0312893
TRIATDRAFT_299784	-0.557701	0.129605	1.91292e-06	0.000144758
TRIATDRAFT_268974	-0.559432	0.232694	0.00143233	0.0233352
TRIATDRAFT_255244	-0.561218	0.258787	0.00245589	0.0333387
TRIATDRAFT_190767	-0.562743	0.18677	0.000255964	0.00655155
TRIATDRAFT_88054	-0.562836	0.13399	3.10931e-06	0.000205658
TRIATDRAFT_152568	-0.566698	0.170141	8.29036e-05	0.00285957
TRIATDRAFT_257065	-0.567315	0.181456	0.000224861	0.00595996
TRIATDRAFT_169578	-0.574653	0.293844	0.00365853	0.0442712
TRIATDRAFT_132616	-0.577292	0.23496	0.0012065	0.0207408
TRIATDRAFT_297034	-0.578826	0.191342	0.000237945	0.00619666
TRIATDRAFT_301758	-0.580262	0.199459	0.000338588	0.00814717
TRIATDRAFT_322616	-0.58123	0.188994	0.000209483	0.00572679
TRIATDRAFT_286628	-0.582388	0.277744	0.0028308	0.036632
TRIATDRAFT_161054	-0.584594	0.142947	4.94713e-06	0.000293539
TRIATDRAFT_86270	-0.585425	0.302409	0.00397022	0.0464289
TRIATDRAFT_257822	-0.585787	0.270962	0.00234651	0.0322005
TRIATDRAFT_241153	-0.589701	0.248218	0.00140692	0.022993
TRIATDRAFT_42532	-0.591617	0.311404	0.00383174	0.045627
TRIATDRAFT_304581	-0.596647	0.31302	0.00375994	0.0449112
TRIATDRAFT_295401	-0.597762	0.263515	0.00182305	0.0271973
TRIATDRAFT_38953	-0.600133	0.287644	0.00261877	0.034838
TRIATDRAFT_289789	-0.604383	0.258036	0.00148568	0.0238325
TRIATDRAFT_130873	-0.604896	0.267157	0.00187457	0.0277081
TRIATDRAFT_206009	-0.60569	0.164718	2.3339e-05	0.00107845
TRIATDRAFT_175141	-0.610787	0.190153	0.000119512	0.00366
TRIATDRAFT_193909	-0.610837	0.264265	0.00155637	0.0247101
TRIATDRAFT_247411	-0.611591	0.157426	9.69022e-06	0.000518948
TRIATDRAFT_211136	-0.612243	0.256555	0.00133177	0.0221813
TRIATDRAFT_301452	-0.613975	0.187847	9.27172e-05	0.00308455
TRIATDRAFT_302132	-0.614778	0.158855	9.33454e-06	0.000505081
TRIATDRAFT_259294	-0.615316	0.242871	0.000935493	0.0172909
TRIATDRAFT_88627	-0.615871	0.254071	0.00116518	0.0203478
TRIATDRAFT_301052	-0.616367	0.168179	2.34554e-05	0.00107905
TRIATDRAFT_297156	-0.618106	0.21853	0.000391036	0.00911515
TRIATDRAFT_302581	-0.621723	0.128405	1.31462e-07	1.43006e-05
TRIATDRAFT_138030	-0.623137	0.257942	0.00117218	0.0204088
TRIATDRAFT_49156	-0.625464	0.204341	0.000185298	0.00518784
TRIATDRAFT_299100	-0.626597	0.299555	0.00247608	0.0334079
TRIATDRAFT_302655	-0.62889	0.214508	0.000282325	0.00705341
TRIATDRAFT_302896	-0.633008	0.240929	0.000684533	0.0137209
TRIATDRAFT_51974	-0.633173	0.263707	0.00119528	0.0206661
TRIATDRAFT_29925	-0.633174	0.286906	0.00185697	0.0275623
TRIATDRAFT_292684	-0.634719	0.241275	0.000654058	0.0133145
TRIATDRAFT_302227	-0.636524	0.186447	5.63245e-05	0.00214338
TRIATDRAFT_152807	-0.638702	0.211095	0.000206554	0.00567643
TRIATDRAFT_160197	-0.641005	0.180251	3.25231e-05	0.00138628
TRIATDRAFT_242375	-0.643036	0.155177	3.20935e-06	0.000210788
TRIATDRAFT_128239	-0.64897	0.282646	0.00147625	0.0237542
TRIATDRAFT_308675	-0.653522	0.291263	0.00169071	0.0260404
TRIATDRAFT_174054	-0.654317	0.301357	0.00188611	0.0277809
TRIATDRAFT_244768	-0.658768	0.133605	7.53621e-08	9.10568e-06
TRIATDRAFT_42070	-0.662123	0.158763	2.74206e-06	0.000192183
TRIATDRAFT_161068	-0.663382	0.18292	2.42778e-05	0.00110713
TRIATDRAFT_193684	-0.664862	0.36929	0.00384292	0.0456561
TRIATDRAFT_46185	-0.669523	0.302415	0.00165962	0.0257525
TRIATDRAFT_53017	-0.66999	0.220958	0.000187997	0.00524933
TRIATDRAFT_88671	-0.671217	0.334074	0.00253256	0.0339506
TRIATDRAFT_177343	-0.671352	0.213332	0.00013049	0.00392958
TRIATDRAFT_302621	-0.676994	0.213453	0.000116757	0.00363967
TRIATDRAFT_298741	-0.67811	0.34145	0.00264851	0.0350995
TRIATDRAFT_299597	-0.679585	0.311184	0.00176549	0.0265281
TRIATDRAFT_281797	-0.680191	0.231554	0.000240358	0.00624392
TRIATDRAFT_53890	-0.680535	0.242537	0.000363998	0.00865884
TRIATDRAFT_217540	-0.68221	0.390828	0.0040494	0.0470388
TRIATDRAFT_296889	-0.686996	0.147007	2.63578e-07	2.57247e-05
TRIATDRAFT_294529	-0.690758	0.36794	0.00325994	0.0403602
TRIATDRAFT_299412	-0.692093	0.0910113	2.6351e-15	1.7199e-12
TRIATDRAFT_130738	-0.696047	0.203617	4.90863e-05	0.0019271
TRIATDRAFT_150578	-0.69642	0.20613	5.64425e-05	0.00214338
TRIATDRAFT_212999	-0.698147	0.263754	0.000550006	0.0117219
TRIATDRAFT_298410	-0.698855	0.19558	2.85296e-05	0.00125183
TRIATDRAFT_183615	-0.708629	0.390045	0.00325027	0.0403118
TRIATDRAFT_147404	-0.709295	0.224102	0.000129851	0.00392958
TRIATDRAFT_47858	-0.710888	0.144354	7.30955e-08	8.98043e-06
TRIATDRAFT_315196	-0.711195	0.132516	6.79223e-09	1.14405e-06
TRIATDRAFT_299973	-0.712946	0.12332	7.04466e-10	1.71087e-07
TRIATDRAFT_300937	-0.714774	0.27758	0.000647243	0.013247
TRIATDRAFT_146044	-0.715358	0.176003	3.89876e-06	0.000245269
TRIATDRAFT_141876	-0.717678	0.313444	0.00127555	0.0214502
TRIATDRAFT_149202	-0.720283	0.236196	0.000163891	0.00465086
TRIATDRAFT_86403	-0.721411	0.263617	0.000409294	0.00941535
TRIATDRAFT_250955	-0.722595	0.205677	3.32694e-05	0.00139531
TRIATDRAFT_39829	-0.723556	0.262609	0.000379083	0.00889609
TRIATDRAFT_140629	-0.727755	0.365534	0.00241118	0.032915
TRIATDRAFT_53488	-0.735007	0.338902	0.00173214	0.0262479
TRIATDRAFT_295259	-0.735225	0.155651	1.91308e-07	1.92099e-05
TRIATDRAFT_253688	-0.735769	0.22668	8.29695e-05	0.00285957
TRIATDRAFT_94131	-0.735947	0.288886	0.000667718	0.0134923
TRIATDRAFT_78555	-0.737306	0.198986	1.58901e-05	0.000786446
TRIATDRAFT_302386	-0.738902	0.116222	1.79968e-11	5.87316e-09
TRIATDRAFT_132364	-0.739171	0.421341	0.00348944	0.0427201
TRIATDRAFT_174663	-0.740505	0.322414	0.00120318	0.0207341
TRIATDRAFT_18929	-0.74294	0.239875	0.000132131	0.00394242
TRIATDRAFT_321616	-0.744855	0.269125	0.000366579	0.00870042
TRIATDRAFT_38598	-0.74611	0.142258	1.245e-08	1.96993e-06
TRIATDRAFT_39090	-0.749645	0.372277	0.00218213	0.0307782
TRIATDRAFT_150343	-0.749708	0.21223	2.98231e-05	0.00129768
TRIATDRAFT_169228	-0.750643	0.104913	6.96926e-14	3.30818e-11
TRIATDRAFT_40685	-0.751172	0.376	0.00228899	0.0318433
TRIATDRAFT_54281	-0.751377	0.18267	2.99177e-06	0.000204203
TRIATDRAFT_302177	-0.752543	0.310513	0.000878778	0.0165055
TRIATDRAFT_89790	-0.757095	0.359689	0.00185807	0.0275623
TRIATDRAFT_168253	-0.757523	0.393327	0.00252854	0.0339403
TRIATDRAFT_41726	-0.759002	0.41238	0.00297382	0.0381103
TRIATDRAFT_290194	-0.762746	0.246535	0.000130572	0.00392958
TRIATDRAFT_299709	-0.763076	0.211925	2.1849e-05	0.00104665
TRIATDRAFT_80140	-0.763257	0.474985	0.00420175	0.0482716
TRIATDRAFT_294555	-0.764893	0.18213	1.87928e-06	0.000143251
TRIATDRAFT_32450	-0.767186	0.194519	5.8007e-06	0.000334678
TRIATDRAFT_132980	-0.768375	0.258282	0.00019193	0.00534486
TRIATDRAFT_152979	-0.768909	0.195217	6.00558e-06	0.000339159
TRIATDRAFT_318579	-0.775067	0.256277	0.000155141	0.00451291
TRIATDRAFT_301992	-0.777074	0.348571	0.00132876	0.0221813
TRIATDRAFT_48180	-0.782248	0.325341	0.000877251	0.0165055
TRIATDRAFT_85208	-0.785529	0.37597	0.00178606	0.0267218
TRIATDRAFT_91768	-0.79174	0.183591	1.17417e-06	9.50535e-05
TRIATDRAFT_47941	-0.81997	0.377096	0.00141241	0.0230466
TRIATDRAFT_298412	-0.820407	0.23376	3.03008e-05	0.00131299
TRIATDRAFT_32632	-0.820577	0.36149	0.00113951	0.0200674
TRIATDRAFT_298047	-0.830645	0.206894	4.03721e-06	0.000252459
TRIATDRAFT_301188	-0.831115	0.420092	0.00209757	0.0299657
TRIATDRAFT_35193	-0.838581	0.312138	0.000412925	0.00947732
TRIATDRAFT_290740	-0.840327	0.39073	0.00144071	0.0233986
TRIATDRAFT_320712	-0.841821	0.307441	0.000305346	0.00750289
TRIATDRAFT_133333	-0.842029	0.281665	0.000161212	0.00463785
TRIATDRAFT_89322	-0.848785	0.199471	1.39521e-06	0.00011038
TRIATDRAFT_50385	-0.852269	0.271607	9.94388e-05	0.00320778
TRIATDRAFT_38807	-0.858005	0.473945	0.00300371	0.0382595
TRIATDRAFT_293326	-0.861342	0.206582	2.02915e-06	0.000147156
TRIATDRAFT_87850	-0.86521	0.562496	0.00408802	0.0473295
TRIATDRAFT_131293	-0.872647	0.202421	1.07934e-06	8.80594e-05
TRIATDRAFT_157836	-0.872981	0.264278	5.98329e-05	0.00221573
TRIATDRAFT_150700	-0.876026	0.245736	2.24032e-05	0.00105863
TRIATDRAFT_170458	-0.897264	0.430316	0.00151983	0.0242315
TRIATDRAFT_321399	-0.899754	0.303419	0.000167507	0.00471536
TRIATDRAFT_210911	-0.902039	0.198709	3.55485e-07	3.25643e-05
TRIATDRAFT_89523	-0.907103	0.379066	0.000773571	0.0151281
TRIATDRAFT_49038	-0.916014	0.321845	0.000230638	0.00605164
TRIATDRAFT_242673	-0.916435	0.243161	9.8752e-06	0.000526157
TRIATDRAFT_198900	-0.918742	0.330181	0.000279348	0.00701257
TRIATDRAFT_295978	-0.928127	0.353298	0.000405471	0.0093861
TRIATDRAFT_132163	-0.93424	0.392811	0.000757076	0.0149172
TRIATDRAFT_296084	-0.935988	0.44053	0.00134675	0.0223239
TRIATDRAFT_178540	-0.950736	0.51393	0.00228501	0.0318433
TRIATDRAFT_157364	-0.951094	0.256362	1.19251e-05	0.000622667
TRIATDRAFT_257690	-0.966164	0.5713	0.0027572	0.0361273
TRIATDRAFT_34572	-0.96931	0.386684	0.000527026	0.0113376
TRIATDRAFT_127437	-0.971331	0.145802	1.95258e-12	8.56724e-10
TRIATDRAFT_80771	-0.978975	0.490976	0.00167074	0.0258482
TRIATDRAFT_297444	-0.97944	0.173557	1.08243e-09	2.40508e-07
TRIATDRAFT_140671	-0.981738	0.511429	0.00191813	0.028066
TRIATDRAFT_152656	-0.986571	0.194481	2.44148e-08	3.56042e-06
TRIATDRAFT_141234	-0.998689	0.210134	1.29029e-07	1.41837e-05
TRIATDRAFT_300981	-0.999707	0.284798	2.42754e-05	0.00110713
TRIATDRAFT_42245	-1.01459	0.178586	8.53032e-10	2.02459e-07	UbiA prenyltransferase
TRIATDRAFT_293585	-1.01865	0.180638	1.07859e-09	2.40508e-07	Alcohol acetyltransferase
TRIATDRAFT_225185	-1.02003	0.206318	4.72052e-08	6.40212e-06	NACHT domain-containing protein
TRIATDRAFT_91644	-1.02659	0.245382	1.60176e-06	0.000124829	F-box domain-containing protein
TRIATDRAFT_81737	-1.02917	0.351608	0.000160507	0.00463032	Uncharacterized protein
TRIATDRAFT_32088	-1.05038	0.269388	5.36697e-06	0.000316651	HIG1 domain-containing protein
TRIATDRAFT_212567	-1.05339	0.39711	0.000339821	0.00815806	RZ-type domain-containing protein
TRIATDRAFT_88401	-1.07248	0.591862	0.00210259	0.0299964	TIM-barrel domain-containing protein
TRIATDRAFT_316753	-1.0745	0.605057	0.00231119	0.0319678	Toxin subunit
TRIATDRAFT_319062	-1.08006	0.765155	0.00369795	0.0445704	FAD-binding PCMH-type domain-containing protein
TRIATDRAFT_50183	-1.08455	0.171529	1.57354e-11	5.30081e-09	Urease accessory protein UreD
TRIATDRAFT_213127	-1.09534	0.367163	0.000131529	0.0039357	Uncharacterized protein
TRIATDRAFT_39972	-1.10895	0.658909	0.00260261	0.0347114	Uncharacterized protein
TRIATDRAFT_294379	-1.10997	0.731846	0.00304935	0.0386461	F-box domain-containing protein
TRIATDRAFT_87275	-1.12613	0.462514	0.000561011	0.0118574	RTA1 like protein
TRIATDRAFT_47707	-1.14212	0.283302	2.88928e-06	0.000198505	FAD-binding PCMH-type domain-containing protein
TRIATDRAFT_147947	-1.14254	0.828119	0.00357223	0.04347	Tryptophan synthase beta chain-like PALP domain-containing protein
TRIATDRAFT_179738	-1.1621	0.463253	0.00047788	0.0105063	Fungal N-terminal domain-containing protein
TRIATDRAFT_217812	-1.16271	0.240342	7.21866e-08	8.97434e-06	Monooxygenase
TRIATDRAFT_38063	-1.1654	0.43308	0.000301278	0.00743792	Uncharacterized protein
TRIATDRAFT_261131	-1.16807	0.43006	0.000298305	0.00738199	NmrA-like domain-containing protein
TRIATDRAFT_228746	-1.17451	0.295016	3.47945e-06	0.000222919	AB hydrolase-1 domain-containing protein
TRIATDRAFT_146350	-1.1774	0.253062	1.76017e-07	1.78654e-05	Sulfite oxidase
TRIATDRAFT_300075	-1.17817	0.315034	8.93635e-06	0.000486053	Uncharacterized protein
TRIATDRAFT_50865	-1.18235	0.408214	0.000162997	0.00464557	Amidohydrolase-related domain-containing protein
TRIATDRAFT_292581	-1.19993	0.161169	5.36568e-15	3.29611e-12	Neutral ceramidase (EC 3.5.1.23)
TRIATDRAFT_43222	-1.20146	0.221773	3.40805e-09	6.3554e-07	Glycoside hydrolase family 30 protein
TRIATDRAFT_39861	-1.20148	0.259838	2.06398e-07	2.03341e-05	Ferric oxidoreductase domain-containing protein
TRIATDRAFT_48876	-1.23132	0.299391	1.97241e-06	0.000146084	Major facilitator superfamily (MFS) profile domain-containing protein
TRIATDRAFT_218026	-1.23743	0.486983	0.000406255	0.0093861	polynucleotide adenylyltransferase (EC 2.7.7.19)
TRIATDRAFT_279852	-1.24454	0.245189	2.11195e-08	3.19639e-06	Uncharacterized protein
TRIATDRAFT_168905	-1.26151	0.314982	3.41337e-06	0.000221403	Chromosome transmission fidelity protein 4
TRIATDRAFT_316156	-1.267	0.359363	2.00584e-05	0.000966977	Aminotransferase class I/classII domain-containing protein
TRIATDRAFT_291137	-1.26758	0.52573	0.000564175	0.0118784	Uncharacterized protein
TRIATDRAFT_172115	-1.28528	0.588144	0.000823161	0.015802	Peptidase S8/S53 domain-containing protein
TRIATDRAFT_179986	-1.31293	0.778442	0.0021811	0.0307782	Cytochrome oxidase assembly
TRIATDRAFT_30283	-1.35601	0.596661	0.000736793	0.0146528	3-hydroxyanthranilate 3,4-dioxygenase (EC 1.13.11.6) (3-hydroxyanthranilate oxygenase) (3-HAO) (3-hydroxyanthranilic acid dioxygenase) (HAD) (Biosynthesis of nicotinic acid protein 1)
TRIATDRAFT_266907	-1.38029	0.631246	0.000876385	0.0165055	Fucose-specific lectin
TRIATDRAFT_137391	-1.39934	0.364703	6.00828e-06	0.000339159	cyclohexanone monooxygenase
TRIATDRAFT_32035	-1.42114	0.440255	5.04985e-05	0.00196774	FAD-binding FR-type domain-containing protein
TRIATDRAFT_259095	-1.43481	0.202172	6.86729e-14	3.30818e-11	Uncharacterized protein
TRIATDRAFT_314045	-1.43919	0.249344	4.05311e-10	1.05816e-07	Pleiotropic drug resistance protein
TRIATDRAFT_149789	-1.44871	0.173212	3.69013e-18	3.8536e-15	Major facilitator superfamily (MFS) profile domain-containing protein
TRIATDRAFT_281099	-1.59605	0.646875	0.000434131	0.00983434	Major facilitator superfamily (MFS) profile domain-containing protein
TRIATDRAFT_302814	-1.61775	0.21931	8.69259e-15	4.77772e-12	FAD-binding domain-containing protein
TRIATDRAFT_46832	-1.6427	0.318749	1.17915e-08	1.89444e-06	Short-chain dehydrogenase/reductase
TRIATDRAFT_81849	-1.69571	0.373744	2.75972e-07	2.66512e-05	Uncharacterized protein
TRIATDRAFT_308164	-1.70469	0.559445	8.53763e-05	0.00292323	F-box domain-containing protein
TRIATDRAFT_85113	-1.7055	0.872821	0.00139757	0.0229118	Uncharacterized protein
TRIATDRAFT_88135	-1.75719	0.53772	3.99931e-05	0.00164429	Catalase (EC 1.11.1.6)	alkaloid biosynthesis
TRIATDRAFT_308362	-1.80476	0.391201	1.76207e-07	1.78654e-05	Uncharacterized protein
TRIATDRAFT_210639	-1.81914	0.199407	3.77483e-21	6.57009e-18	Putative L-carnitine dehydratase
TRIATDRAFT_181484	-2.01194	0.682878	9.95231e-05	0.00320778	Heterokaryon incompatibility domain-containing protein
TRIATDRAFT_54658	-2.26665	0.684175	3.56158e-05	0.00147594	BZIP domain-containing protein
TRIATDRAFT_315479	-2.28905	1.09365	0.000545312	0.0116456	Fe2OG dioxygenase domain-containing protein
TRIATDRAFT_32386	-2.59666	0.910342	0.000145121	0.00426902	Zn(2)-C6 fungal-type domain-containing protein
TRIATDRAFT_32864	-2.93703	0.863929	2.1991e-05	0.00104864	Aegerolysin type hemolysin, agl1	Conidiation
TRIATDRAFT_53663	-4.66373	0.793527	1.91231e-10	5.25534e-08	Arrestin-like N-terminal domain-containing protein	GPCR trafficking
TRIATDRAFT_39952	-13.5721	1.0153	1.21453e-43	1.26833e-39	Histone deacetylase (EC 3.5.1.98)
*source:	https://doi.org/10.3389/fmicb.2022.884469
	https://doi.org/10.1128/AEM.00129-11
	https://doi.org/10.1186/1471-2164-10-567

## Sheet: S2 - DEGs
ID	log2FoldChange	lfcSE	pvalue	padj	Description
TRIATDRAFT_309928	14.2999	3.09255	7.53575e-27	2.16702e-25	Serine aminopeptidase S33 domain-containing protein
TRIATDRAFT_229608	14.1728	3.27733	1.38151e-24	3.34091e-23	Carrier domain-containing protein
TRIATDRAFT_319890	13.4805	3.04418	7.07414e-24	1.61238e-22	Putative hydrolase
TRIATDRAFT_54321	12.2873	2.97176	6.45809e-18	8.86091e-17	NAD(P)-binding protein
TRIATDRAFT_33769	11.9339	3.12357	3.41232e-15	3.68092e-14	AB hydrolase-1 domain-containing protein
TRIATDRAFT_296830	11.7987	3.0363	1.51769e-11	1.12234e-10	PPPDE domain-containing protein
TRIATDRAFT_194517	11.4947	4.68911	7.47394e-05	0.000232188	Epoxide hydrolase N-terminal domain-containing protein
TRIATDRAFT_263288	11.3874	3.02035	1.23553e-17	1.66034e-16	Isochorismatase-like domain-containing protein
TRIATDRAFT_55143	11.0661	1.28411	2.54747e-19	3.92736e-18	Putative hydrolase
TRIATDRAFT_282469	10.5919	1.14055	2.18627e-19	3.38934e-18	Transaldolase
TRIATDRAFT_37464	10.548	1.55196	7.0627e-13	6.0725e-12	NAD(P)-binding protein
TRIATDRAFT_291204	10.4223	1.56978	2.42321e-12	1.96476e-11	Uncharacterized protein
TRIATDRAFT_35020	10.4187	3.1275	7.83171e-10	4.76862e-09	F-box domain-containing protein
TRIATDRAFT_33137	10.1297	2.81748	3.85629e-12	3.0466e-11	B3/B4 tRNA-binding domain-containing protein
TRIATDRAFT_86532	9.74884	2.9188	1.23969e-09	7.38627e-09	Uncharacterized protein
TRIATDRAFT_295477	9.70783	0.824291	7.3119e-35	3.52879e-33	Uncharacterized protein
TRIATDRAFT_46420	9.63631	3.28278	7.16976e-07	3.04454e-06	NAD(P)-binding domain-containing protein
TRIATDRAFT_224924	9.57039	3.33107	4.24192e-06	1.61086e-05	Monooxygenase
TRIATDRAFT_288240	9.54175	2.03213	9.66189e-08	4.61277e-07	Uncharacterized protein
TRIATDRAFT_180327	9.43033	2.05306	4.31019e-08	2.13205e-07	Type II secretion system protein GspF domain-containing protein
TRIATDRAFT_91830	9.41403	1.3922	3.51163e-17	4.50626e-16	Acetoacetate decarboxylase
TRIATDRAFT_274818	9.3946	2.04445	4.28139e-08	2.12063e-07	AttH domain-containing protein
TRIATDRAFT_34984	9.33914	1.96236	8.27484e-09	4.47834e-08	NAD(P)-binding protein
TRIATDRAFT_81256	9.32601	1.96546	6.30405e-08	3.0637e-07	Enoyl reductase (ER) domain-containing protein
TRIATDRAFT_29283	9.30838	1.53725	1.6518e-11	1.21585e-10	Succinate-semialdehyde dehydrogenase (EC 1.2.1.16)
TRIATDRAFT_29526	9.30822	3.20794	8.11065e-07	3.41793e-06	Amidase domain-containing protein
TRIATDRAFT_295844	9.27568	1.60967	1.12176e-10	7.54178e-10	Cytochrome P450
TRIATDRAFT_33143	9.05916	0.540035	1.81675e-66	3.73443e-64	Metallo-beta-lactamase domain-containing protein
TRIATDRAFT_54811	9.05915	5.14758	0.000961169	0.00243918	Aspergillopepsin
TRIATDRAFT_297968	9.04811	3.32135	9.42074e-06	3.38196e-05	Secreted protein
TRIATDRAFT_316839	8.95172	0.617035	1.04433e-51	1.27385e-49	NmrA-like domain-containing protein
TRIATDRAFT_49481	8.84132	3.16926	2.61628e-06	1.02256e-05	Uncharacterized protein
TRIATDRAFT_186794	8.82897	1.44975	3.28195e-11	2.33523e-10	SMP-30/Gluconolactonase/LRE-like region domain-containing protein
TRIATDRAFT_295847	8.81943	3.51277	3.84456e-05	0.000125072	Uncharacterized protein
TRIATDRAFT_77861	8.72828	0.670471	4.63236e-38	2.73506e-36	Enoyl reductase (ER) domain-containing protein
TRIATDRAFT_264803	8.71426	3.07543	4.44971e-06	1.68343e-05	NADP-dependent oxidoreductase domain-containing protein
TRIATDRAFT_32968	8.58282	2.56977	1.7667e-08	9.19381e-08	CHRD domain-containing protein
TRIATDRAFT_302723	8.48683	2.98279	9.73648e-07	4.04623e-06	Uncharacterized protein
TRIATDRAFT_168459	8.40994	1.85212	4.97546e-08	2.44695e-07	MARVEL domain-containing protein
TRIATDRAFT_258448	8.34302	3.64318	0.000203946	0.000587543	Uncharacterized protein
TRIATDRAFT_30776	8.29841	1.22055	1.18698e-13	1.10811e-12	Branched-chain amino acid aminotransferase
TRIATDRAFT_258612	8.23372	1.15606	8.81485e-14	8.34142e-13	Uncharacterized protein
TRIATDRAFT_41079	8.13029	1.11361	1.99841e-15	2.18977e-14	Putative hydrolase
TRIATDRAFT_269521	8.12494	3.90897	0.000404166	0.00110499	Uncharacterized protein
TRIATDRAFT_291343	8.12435	0.921518	8.68666e-20	1.39945e-18	Thioredoxin domain-containing protein
TRIATDRAFT_247050	7.96132	1.49568	6.78514e-09	3.71742e-08	Gfo/Idh/MocA-like oxidoreductase N-terminal domain-containing protein
TRIATDRAFT_89373	7.92526	0.925803	1.90792e-18	2.7206e-17	Uncharacterized protein
TRIATDRAFT_177117	7.84709	0.559153	4.18697e-46	3.74801e-44	NAD-dependent epimerase/dehydratase domain-containing protein
TRIATDRAFT_302304	7.83765	0.510278	4.69126e-54	6.27385e-52	Cutinase (EC 3.1.1.74)
TRIATDRAFT_298220	7.78103	2.98811	1.91058e-05	6.52937e-05	Uncharacterized protein
TRIATDRAFT_45548	7.69571	1.44143	3.89702e-09	2.18249e-08	Aminotransferase class I/classII domain-containing protein
TRIATDRAFT_300714	7.67634	0.450729	3.07631e-66	6.20855e-64	Uncharacterized protein
TRIATDRAFT_16857	7.66011	4.03534	0.000976616	0.00247442	Endo-chitosanase (EC 3.2.1.132)
TRIATDRAFT_223928	7.58653	2.02824	2.32655e-06	9.16746e-06	Glycosyltransferase family 90 protein
TRIATDRAFT_88153	7.58133	3.51203	0.000350085	0.000967374	Major facilitator superfamily (MFS) profile domain-containing protein
TRIATDRAFT_214255	7.56935	0.773383	8.64762e-24	1.95099e-22	Epoxide hydrolase N-terminal domain-containing protein
TRIATDRAFT_31295	7.4877	1.55173	4.60479e-08	2.26766e-07	NADH:flavin oxidoreductase/NADH oxidase N-terminal domain-containing protein
TRIATDRAFT_44548	7.41653	0.498034	3.08919e-51	3.60948e-49	Uncharacterized protein
TRIATDRAFT_264569	7.38667	1.01103	3.68856e-15	3.96351e-14	Major facilitator superfamily (MFS) profile domain-containing protein
TRIATDRAFT_168477	7.35358	3.88333	0.00112603	0.00281885	Conidiation-specific protein 13
TRIATDRAFT_45540	7.30919	0.856222	6.27278e-19	9.34602e-18	6-methylsalicylic acid synthase
TRIATDRAFT_81320	7.27666	0.598248	4.49029e-35	2.20541e-33	Enoyl reductase (ER) domain-containing protein
TRIATDRAFT_41194	7.2764	3.25698	0.000223965	0.000640229	Glycoside hydrolase family 64 protein
TRIATDRAFT_132793	7.26796	0.481509	1.64784e-52	2.10242e-50	Short-chain dehydrogenase
TRIATDRAFT_89966	7.26173	3.00538	6.81203e-05	0.000212636	F-box domain-containing protein
TRIATDRAFT_214847	7.25934	3.80634	0.00088573	0.00226535	Uncharacterized protein
TRIATDRAFT_320793	7.23266	0.395726	5.79222e-76	1.78593e-73	Major facilitator superfamily (MFS) profile domain-containing protein
TRIATDRAFT_199208	7.13614	3.56199	0.000667976	0.00174871	Enoyl-CoA hydratase
TRIATDRAFT_312982	7.09714	1.07584	3.70545e-12	2.93161e-11	Uncharacterized protein
TRIATDRAFT_299161	7.06819	0.566788	7.72507e-37	4.24497e-35	Uncharacterized protein
TRIATDRAFT_290919	7.05198	0.872233	1.15469e-17	1.55735e-16	Cerato-platanin
TRIATDRAFT_88584	7.03429	1.73145	6.4968e-07	2.77363e-06	Uncharacterized protein
TRIATDRAFT_198078	7.01267	1.15776	3.21079e-11	2.28753e-10	AAA+ ATPase domain-containing protein
TRIATDRAFT_32449	6.91256	2.431	0.000129507	0.000386433	Halogenase
TRIATDRAFT_299986	6.88571	0.639505	3.54466e-28	1.10833e-26	SHSP domain-containing protein
TRIATDRAFT_88062	6.87316	2.80486	3.20455e-05	0.000105676	FHA domain-containing protein
TRIATDRAFT_33298	6.82193	1.30724	2.66689e-08	1.35978e-07	NmrA-like domain-containing protein
TRIATDRAFT_53983	6.79931	0.46676	2.8895e-49	3.08399e-47	C2H2-type domain-containing protein
TRIATDRAFT_43552	6.78284	1.46783	6.79996e-08	3.28944e-07	Uncharacterized protein
TRIATDRAFT_291077	6.77257	0.379498	2.37205e-72	6.26898e-70	FAD-binding domain-containing protein
TRIATDRAFT_322056	6.74345	2.72793	5.41912e-07	2.33692e-06	Fungal lipase-like domain-containing protein
TRIATDRAFT_89763	6.59722	2.24501	7.23521e-05	0.000225465	Helicase C-terminal domain-containing protein
TRIATDRAFT_45840	6.56889	1.97898	5.8031e-05	0.0001831	Oxidoreductase
TRIATDRAFT_84788	6.56561	2.91486	0.000124123	0.000371564	Uncharacterized protein
TRIATDRAFT_32104	6.55875	0.369255	1.27359e-71	3.14153e-69	AAA+ ATPase domain-containing protein
TRIATDRAFT_50358	6.54173	1.2434	5.81297e-09	3.20855e-08	GED domain-containing protein
TRIATDRAFT_212098	6.53298	1.72895	6.36188e-07	2.72022e-06	Major facilitator superfamily (MFS) profile domain-containing protein
TRIATDRAFT_81762	6.52564	1.11656	2.32291e-10	1.49909e-09	Short-chain dehydrogenase
TRIATDRAFT_34403	6.48688	2.6294	0.000367251	0.00101128	CENP-V/GFA domain-containing protein
TRIATDRAFT_255394	6.43705	0.552433	1.67369e-32	7.03711e-31	SHSP domain-containing protein
TRIATDRAFT_50326	6.39169	0.568092	6.99648e-31	2.63257e-29	Succinyl-CoA:3-ketoacid-coenzyme A transferase (EC 2.8.3.5)
TRIATDRAFT_19834	6.38987	1.18013	6.12784e-09	3.37396e-08	Uncharacterized protein
TRIATDRAFT_82388	6.36208	1.0659	1.02714e-10	6.92664e-10	Polysaccharide lyase family 20 protein
TRIATDRAFT_185689	6.34741	2.34825	0.000158648	0.000467726	IBR domain-containing protein
TRIATDRAFT_270635	6.32788	1.11699	6.42636e-10	3.95194e-09	Transcription factor domain-containing protein
TRIATDRAFT_84287	6.3254	0.495447	1.37268e-38	8.46488e-37	4-aminobutyrate aminotransferase (EC 2.6.1.19) (GABA aminotransferase) (Gamma-amino-N-butyrate transaminase)
TRIATDRAFT_46546	6.31766	1.31911	6.9575e-08	3.36067e-07	3-carboxymuconate cyclase
TRIATDRAFT_300080	6.29986	0.87044	2.97023e-14	2.94337e-13	Uncharacterized protein
TRIATDRAFT_81367	6.28518	1.06245	1.54982e-10	1.02521e-09	Glycosyltransferase family 32 protein
TRIATDRAFT_29025	6.28362	1.51156	9.36386e-07	3.90256e-06	CENP-V/GFA domain-containing protein
TRIATDRAFT_34603	6.22991	4.95451	0.00384359	0.00864866	Asl1-like glycosyl hydrolase catalytic domain-containing protein
TRIATDRAFT_302906	6.22463	0.623488	1.59813e-24	3.79854e-23	Uncharacterized protein
TRIATDRAFT_299629	6.2187	1.28431	5.16682e-08	2.53768e-07	Extracellular metalloproteinase (EC 3.4.24.-) (Fungalysin)
TRIATDRAFT_90307	6.20961	1.17376	5.45677e-09	3.01494e-08	Uncharacterized protein
TRIATDRAFT_152839	6.15104	0.440516	1.83148e-45	1.58824e-43	Short-chain dehydrogenase
TRIATDRAFT_159580	6.14856	0.26115	1.01345e-123	1.12492e-120	Killer toxin Kp4 domain-containing protein
TRIATDRAFT_288311	6.08447	1.84047	2.20784e-05	7.46481e-05	Peptidase S8/S53 domain-containing protein
TRIATDRAFT_41085	6.07637	1.3682	4.27085e-07	1.87007e-06	Carboxymuconolactone decarboxylase-like domain-containing protein
TRIATDRAFT_260217	6.06991	0.380458	2.24709e-58	3.95916e-56	Uncharacterized protein
TRIATDRAFT_45615	6.05803	0.825305	1.46449e-14	1.49547e-13	Glutamate decarboxylase
TRIATDRAFT_39938	5.96346	0.354376	1.26285e-64	2.50316e-62	Enoyl reductase (ER) domain-containing protein
TRIATDRAFT_297969	5.944	0.403192	2.54296e-50	2.79474e-48	Uncharacterized protein
TRIATDRAFT_301737	5.94057	0.663904	2.2635e-20	3.8893e-19	SHSP domain-containing protein
TRIATDRAFT_318140	5.92751	0.323772	3.98057e-76	1.26241e-73	NmrA-like domain-containing protein
TRIATDRAFT_149983	5.92104	1.66975	1.06669e-05	3.79132e-05	NmrA-like domain-containing protein
TRIATDRAFT_32458	5.88082	0.739874	1.62456e-16	1.97294e-15	Polyketide synthase
TRIATDRAFT_89989	5.88052	3.60784	0.00225993	0.00532934	Uncharacterized protein
TRIATDRAFT_297471	5.87575	0.902877	4.63505e-12	3.62062e-11	Small secreted protein
TRIATDRAFT_130781	5.86325	1.28119	1.80449e-07	8.28022e-07	Uncharacterized protein
TRIATDRAFT_45767	5.82812	5.56526	0.00616339	0.01321	NmrA-like domain-containing protein
TRIATDRAFT_37996	5.78361	1.31057	1.05866e-06	4.37332e-06	NAD(P)-binding domain-containing protein
TRIATDRAFT_44640	5.76723	0.444435	1.47734e-39	9.47891e-38	Cystein rich protein
TRIATDRAFT_83848	5.75595	0.999622	1.10814e-09	6.6381e-09	Multicopper oxidase
TRIATDRAFT_298095	5.7532	0.848906	6.80943e-13	5.86837e-12	Uncharacterized protein
TRIATDRAFT_85009	5.73987	0.440337	4.3796e-40	2.85962e-38	CENP-V/GFA domain-containing protein
TRIATDRAFT_309936	5.6948	2.15774	0.000353543	0.000975716	NAD(P)-binding protein
TRIATDRAFT_297887	5.69076	0.478139	8.58563e-34	3.90576e-32	Peptidase A1 domain-containing protein
TRIATDRAFT_300716	5.67389	0.520173	8.63923e-29	2.79579e-27	Circumsporozoite protein
TRIATDRAFT_318804	5.6323	1.02122	2.3224e-09	1.33838e-08	Aminoglycoside phosphotransferase domain-containing protein
TRIATDRAFT_81358	5.63056	0.543558	3.01483e-26	8.47205e-25	Amino acid transporter transmembrane domain-containing protein
TRIATDRAFT_296905	5.60366	0.51924	2.35879e-28	7.48073e-27	Uncharacterized protein
TRIATDRAFT_81501	5.60095	0.372788	3.48514e-52	4.39602e-50	Amino acid transporter transmembrane domain-containing protein
TRIATDRAFT_81251	5.6001	0.29847	1.36668e-79	4.89359e-77	NAD-dependent epimerase/dehydratase domain-containing protein
TRIATDRAFT_94020	5.5867	1.53952	2.03125e-06	8.07552e-06	Enoyl reductase (ER) domain-containing protein
TRIATDRAFT_127833	5.57894	0.273797	1.3482e-93	8.31391e-91	Enoyl reductase (ER) domain-containing protein
TRIATDRAFT_86968	5.55415	2.62086	0.0008738	0.0022369	Uncharacterized protein
TRIATDRAFT_25900	5.5363	1.6514	2.94125e-05	9.74855e-05	Stc1 domain-containing protein
TRIATDRAFT_88236	5.49239	0.288283	4.34035e-82	1.66131e-79	NmrA-like domain-containing protein
TRIATDRAFT_33651	5.4791	0.84379	3.90702e-12	3.0823e-11	Peptidase A1 domain-containing protein
TRIATDRAFT_299538	5.39123	0.429003	2.15867e-37	1.23511e-35	Uncharacterized protein
TRIATDRAFT_44071	5.35714	0.321524	1.70361e-63	3.26036e-61	F-box domain-containing protein
TRIATDRAFT_45206	5.35386	0.304436	2.37811e-70	5.61638e-68	AN1-type domain-containing protein
TRIATDRAFT_84122	5.35321	1.50536	1.69867e-05	5.8575e-05	Carrier domain-containing protein
TRIATDRAFT_80979	5.34933	2.25879	0.00060608	0.00160102	Isochorismatase-like domain-containing protein
TRIATDRAFT_187253	5.34635	0.534546	1.43022e-24	3.43625e-23	SnoaL-like domain-containing protein
TRIATDRAFT_256486	5.32898	0.41214	2.25156e-39	1.42813e-37	Uncharacterized protein
TRIATDRAFT_237745	5.3175	1.83338	7.76039e-05	0.000240481	Uncharacterized protein
TRIATDRAFT_10258	5.31144	1.01131	6.83273e-09	3.73981e-08	ABC transporter domain-containing protein
TRIATDRAFT_296913	5.29534	0.38704	8.83683e-44	7.15976e-42	WLM domain-containing protein
TRIATDRAFT_94166	5.29504	1.32446	3.45393e-06	1.32614e-05	Short-chain dehydrogenase
TRIATDRAFT_81748	5.24533	0.578602	5.54159e-21	1.00161e-19	3-methyl-2-oxobutanoate hydroxymethyltransferase (EC 2.1.2.11)
TRIATDRAFT_297967	5.15705	1.48322	1.70037e-05	5.86146e-05	Uncharacterized protein
TRIATDRAFT_90330	5.15614	1.87073	0.000115311	0.000347342	Short-chain dehydrogenases/reductase
TRIATDRAFT_82738	5.14442	0.940645	3.41555e-09	1.92548e-08	NmrA-like domain-containing protein
TRIATDRAFT_50506	5.09104	0.694161	8.00381e-15	8.32637e-14	NAD(P)-binding protein
TRIATDRAFT_157453	5.07636	0.332498	1.54798e-53	2.04555e-51	Clp R domain-containing protein
TRIATDRAFT_163941	5.06263	0.321248	4.34193e-57	6.98484e-55	YTH domain-containing protein
TRIATDRAFT_86577	5.0605	2.29419	0.000945324	0.00240172	Terpene synthase (EC 4.2.3.-)
TRIATDRAFT_35755	5.00295	0.691778	3.36879e-14	3.30624e-13	Uncharacterized protein
TRIATDRAFT_33615	4.97521	0.664323	3.43765e-15	3.70465e-14	Cupin 2 conserved barrel domain-containing protein
TRIATDRAFT_275833	4.96633	1.00123	3.39187e-08	1.70515e-07	Short-chain dehydrogenase/reductase
TRIATDRAFT_54978	4.95668	0.575295	5.04633e-19	7.57974e-18	NmrA-like domain-containing protein
TRIATDRAFT_297125	4.95095	1.77501	0.00019412	0.000561568	Uncharacterized protein
TRIATDRAFT_206189	4.92604	0.78958	2.73512e-11	1.96631e-10	AAA+ ATPase domain-containing protein
TRIATDRAFT_30335	4.92404	1.97245	0.000378724	0.0010403	NmrA-like domain-containing protein
TRIATDRAFT_91311	4.91794	0.385732	2.17052e-38	1.30939e-36	SHSP domain-containing protein
TRIATDRAFT_45882	4.90751	0.395949	2.62027e-36	1.39832e-34	EthD domain-containing protein
TRIATDRAFT_301880	4.90044	0.344655	3.40298e-47	3.34275e-45	Uncharacterized protein
TRIATDRAFT_43329	4.89233	0.558711	1.41093e-19	2.22462e-18	FAD dependent oxidoreductase domain-containing protein
TRIATDRAFT_288966	4.87095	2.13193	0.000552443	0.00147301	NADP-dependent oxidoreductase domain-containing protein
TRIATDRAFT_300664	4.83511	0.351767	3.22537e-44	2.67176e-42	Small secreted protein
TRIATDRAFT_45423	4.81672	0.679805	8.48809e-14	8.05281e-13	Uncharacterized protein
TRIATDRAFT_313545	4.80158	1.53875	5.52254e-05	0.000174694	Short-chain dehydrogenase/reductase
TRIATDRAFT_137289	4.79819	0.665806	3.22987e-14	3.17833e-13	ribonuclease T1 (EC 4.6.1.24)
TRIATDRAFT_229667	4.79237	1.50181	0.00010472	0.000316902	NAD-dependent epimerase/dehydratase domain-containing protein
TRIATDRAFT_316301	4.76856	1.17461	2.56583e-06	1.0039e-05	Uncharacterized protein
TRIATDRAFT_53663	4.75542	0.75312	2.01034e-12	1.63718e-11	Arrestin-like N-terminal domain-containing protein
TRIATDRAFT_188319	4.75268	0.826486	4.12444e-10	2.59384e-09	N,N-dimethylformamidase beta subunit-like C-terminal domain-containing protein
TRIATDRAFT_139785	4.73219	0.506832	6.24156e-22	1.21121e-20	Uncharacterized protein
TRIATDRAFT_90749	4.70448	3.33086	0.00439306	0.00975956	DJ-1/PfpI domain-containing protein
TRIATDRAFT_128554	4.66538	0.354768	1.13103e-40	7.60876e-39	Zinc finger ZPR1-type domain-containing protein
TRIATDRAFT_285068	4.65401	0.572326	2.5883e-17	3.38799e-16	Phosphoglycerate mutase-like protein
TRIATDRAFT_80219	4.63866	0.982423	1.21879e-07	5.74948e-07	Polyketide synthase-like protein
TRIATDRAFT_299967	4.63682	0.324514	1.79345e-47	1.79345e-45	Cystathionine gamma-lyase
TRIATDRAFT_303128	4.6362	2.21224	0.000840722	0.00215919	Uncharacterized protein
TRIATDRAFT_270918	4.62617	2.62825	0.00131388	0.0032445	MADS-box domain-containing protein
TRIATDRAFT_211948	4.62529	0.301143	2.81442e-54	3.80976e-52	Uncharacterized protein
TRIATDRAFT_54816	4.59266	1.54528	0.000101882	0.000309147	Uncharacterized protein
TRIATDRAFT_252098	4.56617	0.36408	3.15317e-37	1.79488e-35	WLM domain-containing protein
TRIATDRAFT_48567	4.53997	1.03907	6.37935e-07	2.72664e-06	Enoyl reductase (ER) domain-containing protein
TRIATDRAFT_201166	4.53589	0.327341	5.68799e-45	4.85667e-43	Phosphoglycerate mutase-like protein
TRIATDRAFT_301164	4.52598	0.723942	3.63014e-11	2.56817e-10	Uncharacterized protein
TRIATDRAFT_86646	4.50847	2.99306	0.00359486	0.0081335	NADP-dependent oxidoreductase domain-containing protein
TRIATDRAFT_46050	4.49357	0.526101	1.13836e-18	1.6626e-17	N-acetyltransferase domain-containing protein
TRIATDRAFT_297484	4.47525	0.199229	6.62459e-113	5.65638e-110	NADH oxidase
TRIATDRAFT_296305	4.4647	1.0727	1.40621e-06	5.70292e-06	Uncharacterized protein
TRIATDRAFT_41041	4.45606	1.01567	5.99519e-07	2.57036e-06	BZIP domain-containing protein
TRIATDRAFT_297873	4.44565	0.517774	6.60952e-19	9.80825e-18	Uncharacterized protein
TRIATDRAFT_300321	4.43894	0.534809	6.56927e-18	9.00233e-17	Uncharacterized protein
TRIATDRAFT_316133	4.42957	0.400521	1.54517e-29	5.3265e-28	Inositol-pentakisphosphate 2-kinase (EC 2.7.1.158)
TRIATDRAFT_168012	4.40733	0.944611	2.18268e-07	9.91315e-07	Myb-like domain-containing protein
TRIATDRAFT_90244	4.40707	0.673988	4.59095e-12	3.5887e-11	S-adenosyl methyltransferase
TRIATDRAFT_161168	4.39277	1.17572	4.15408e-06	1.5802e-05	Glycoside hydrolase family 55 protein
TRIATDRAFT_203507	4.37783	0.598283	1.38084e-14	1.41136e-13	NmrA-like domain-containing protein
TRIATDRAFT_54172	4.36079	0.275034	1.1879e-57	1.96802e-55	NmrA-like domain-containing protein
TRIATDRAFT_237298	4.36062	0.424563	7.83507e-26	2.1212e-24	WSC domain-containing protein
TRIATDRAFT_314760	4.35702	1.34163	4.52974e-05	0.000145529	FAD-binding domain-containing protein
TRIATDRAFT_224184	4.35619	0.298723	2.976e-49	3.14606e-47	Uncharacterized protein
TRIATDRAFT_316736	4.34984	0.748189	2.90337e-10	1.85856e-09	Uncharacterized protein
TRIATDRAFT_89952	4.33208	3.59127	0.00663331	0.014108	Uncharacterized protein
TRIATDRAFT_152998	4.32549	1.95787	0.000971068	0.00246093	Hydrophobin
TRIATDRAFT_37304	4.30613	0.349243	4.45457e-36	2.3434e-34	BZIP domain-containing protein
TRIATDRAFT_299050	4.28517	0.575475	6.60865e-15	6.95978e-14	Uncharacterized protein
TRIATDRAFT_91579	4.26437	1.36404	7.92847e-05	0.000245006	Uncharacterized protein
TRIATDRAFT_35310	4.25231	0.662482	9.77292e-12	7.33961e-11	SMP domain-containing protein
TRIATDRAFT_201457	4.2501	0.333363	2.11068e-38	1.28025e-36	Major facilitator superfamily (MFS) profile domain-containing protein
TRIATDRAFT_270914	4.22206	1.65311	0.000337965	0.000936447	Uncharacterized protein
TRIATDRAFT_140480	4.21756	0.281722	1.12093e-51	1.35243e-49	Serine/threonine protein kinase
TRIATDRAFT_214839	4.19412	0.284019	1.88333e-50	2.0905e-48	LDB19 N-terminal domain-containing protein
TRIATDRAFT_301827	4.19131	0.496716	3.14079e-18	4.39632e-17	Integral membrane protein
TRIATDRAFT_243299	4.16228	1.19465	2.24324e-05	7.57527e-05	F-box domain-containing protein
TRIATDRAFT_130066	4.15682	0.739895	1.30716e-09	7.75079e-09	Uncharacterized protein
TRIATDRAFT_186802	4.1539	1.21342	1.99218e-05	6.78162e-05	AB hydrolase-1 domain-containing protein
TRIATDRAFT_89523	4.13031	0.338277	2.38651e-35	1.2041e-33	Transcription factor TFIIIC triple barrel domain-containing protein
TRIATDRAFT_304758	4.12503	2.32576	0.00165893	0.00401705	BRCT domain-containing protein
TRIATDRAFT_88456	4.1159	0.651651	2.17563e-11	1.58254e-10	FAD/NAD(P)-binding domain-containing protein
TRIATDRAFT_93766	4.10875	0.626148	4.40315e-12	3.44919e-11	Glutathione S-transferase
TRIATDRAFT_314371	4.10846	0.475274	3.73089e-19	5.66524e-18	Major facilitator superfamily (MFS) profile domain-containing protein
TRIATDRAFT_92491	4.08829	2.33392	0.00278159	0.00642842	NmrA-like domain-containing protein
TRIATDRAFT_217932	4.08431	0.421063	2.05395e-23	4.5057e-22	PH domain-containing protein
TRIATDRAFT_294168	4.07948	0.353366	7.2634e-32	2.94247e-30	Cyclin
TRIATDRAFT_139683	4.0744	0.727016	1.66233e-09	9.7629e-09	Globin-sensor domain-containing protein
TRIATDRAFT_40648	4.07122	0.140275	2.65728e-186	1.47479e-182	NAD(P)-binding domain-containing protein
TRIATDRAFT_134540	4.06839	0.514846	2.20088e-16	2.63252e-15	Uncharacterized protein
TRIATDRAFT_140136	4.06075	0.273948	7.11283e-51	8.13942e-49	Major facilitator superfamily (MFS) profile domain-containing protein
TRIATDRAFT_290195	4.06068	1.41722	0.00017068	0.000500541	NmrA-like domain-containing protein
TRIATDRAFT_30365	4.0426	0.283683	3.74027e-47	3.61017e-45	Mechanosensitive ion channel protein
TRIATDRAFT_297580	4.02705	0.305658	1.06053e-40	7.17799e-39	Uncharacterized protein
TRIATDRAFT_260298	4.02472	0.320699	2.11819e-36	1.14136e-34	Uncharacterized protein
TRIATDRAFT_258206	4.0156	0.521806	1.13373e-15	1.27115e-14	Hydrophobin
TRIATDRAFT_298583	3.98393	0.152492	1.60356e-151	2.96659e-148	Superoxide dismutase [Cu-Zn] (EC 1.15.1.1)
TRIATDRAFT_298803	3.95881	1.91476	0.00131082	0.00323866	Uncharacterized protein
TRIATDRAFT_87564	3.95803	1.15947	6.26298e-05	0.000196458	Uncharacterized protein
TRIATDRAFT_227276	3.9503	1.20639	6.06538e-05	0.00019067	Peptidase S8/S53 domain-containing protein
TRIATDRAFT_130396	3.9491	0.65523	1.26341e-10	8.43796e-10	Major facilitator superfamily (MFS) profile domain-containing protein
TRIATDRAFT_49166	3.93335	1.62044	0.000523317	0.00140208	Enoyl reductase (ER) domain-containing protein
TRIATDRAFT_187381	3.9117	0.610539	1.12998e-11	8.43497e-11	Malic enzyme
TRIATDRAFT_165146	3.90449	0.742602	9.51116e-09	5.10265e-08	DUF1996 domain-containing protein
TRIATDRAFT_316713	3.89633	0.621991	2.99221e-11	2.13867e-10	Flavin reductase like domain-containing protein
TRIATDRAFT_40409	3.8878	0.302995	9.13241e-39	5.66311e-37	Multicopper oxidase
TRIATDRAFT_291738	3.88652	0.365437	1.72849e-27	5.21364e-26	Extracellular membrane protein CFEM domain-containing protein
TRIATDRAFT_302419	3.88632	0.633631	6.63101e-11	4.56036e-10	Uncharacterized protein
TRIATDRAFT_318229	3.88234	0.331475	8.27728e-33	3.56115e-31	Methylated-DNA-[protein]-cysteine S-methyltransferase DNA binding domain-containing protein
TRIATDRAFT_33348	3.86884	1.14069	4.06698e-05	0.00013196	Asl1-like glycosyl hydrolase catalytic domain-containing protein
TRIATDRAFT_233892	3.84847	1.04963	1.51512e-05	5.26379e-05	Catalase domain-containing protein
TRIATDRAFT_91638	3.84534	0.365464	5.58192e-27	1.62197e-25	Uncharacterized protein
TRIATDRAFT_217864	3.84484	0.441199	2.37835e-19	3.67684e-18	PH domain-containing protein
TRIATDRAFT_32402	3.83536	0.314399	2.91303e-35	1.44351e-33	Aminoglycoside phosphotransferase domain-containing protein
TRIATDRAFT_48067	3.82838	1.01944	1.01831e-05	3.63215e-05	NmrA-like domain-containing protein
TRIATDRAFT_292308	3.81642	0.445198	8.56625e-19	1.25774e-17	Enoyl reductase (ER) domain-containing protein
TRIATDRAFT_128831	3.78391	0.228623	1.62027e-62	3.0483e-60	FAD-binding domain-containing protein
TRIATDRAFT_278461	3.77513	0.650676	4.96157e-10	3.08707e-09	Major facilitator superfamily (MFS) profile domain-containing protein
TRIATDRAFT_162830	3.77284	0.391095	4.33778e-23	9.22401e-22	Uncharacterized protein
TRIATDRAFT_298940	3.7701	0.292583	4.82392e-39	3.00817e-37	Eukaryotic translation initiation factor 6 (eIF-6)
TRIATDRAFT_34073	3.7533	0.306714	1.76543e-35	9.03054e-34	N-acetyltransferase domain-containing protein
TRIATDRAFT_298306	3.73714	0.318685	8.54852e-33	3.66365e-31	N-acetylglucosamine-induced protein 1
TRIATDRAFT_159330	3.73202	0.266323	1.1556e-45	1.01001e-43	Alcohol dehydrogenase-like C-terminal domain-containing protein
TRIATDRAFT_178776	3.7253	0.339062	4.3456e-29	1.43878e-27	MARVEL domain-containing protein
TRIATDRAFT_32123	3.72377	0.309774	2.79118e-34	1.30177e-32	CsbD-like domain-containing protein
TRIATDRAFT_221418	3.72252	0.262855	1.58703e-46	1.48034e-44	NADH:flavin oxidoreductase/NADH oxidase N-terminal domain-containing protein
TRIATDRAFT_259330	3.71695	0.449512	1.0276e-17	1.39101e-16	Uncharacterized protein
TRIATDRAFT_153153	3.71492	0.332831	7.75496e-30	2.72405e-28	Major facilitator superfamily (MFS) profile domain-containing protein
TRIATDRAFT_216470	3.71292	0.386954	7.0946e-23	1.47472e-21	gamma-glutamylcyclotransferase (EC 4.3.2.9)
TRIATDRAFT_24248	3.71235	0.387847	9.53129e-23	1.95921e-21	FAD-binding domain-containing protein
TRIATDRAFT_130601	3.71195	0.421734	1.13921e-19	1.81424e-18	Phosphoglycerate mutase-like protein
TRIATDRAFT_89276	3.7024	0.422166	1.6978e-19	2.6618e-18	Uncharacterized protein
TRIATDRAFT_224048	3.70012	0.538752	4.66588e-13	4.09417e-12	Transcription factor domain-containing protein
TRIATDRAFT_314204	3.68769	0.695599	9.71138e-09	5.20252e-08	F-box domain-containing protein
TRIATDRAFT_90644	3.68188	1.07516	7.15132e-06	2.61893e-05	Enoyl reductase (ER) domain-containing protein
TRIATDRAFT_24247	3.68183	2.82201	0.00415997	0.00928153	NADH:flavin oxidoreductase/NADH oxidase N-terminal domain-containing protein
TRIATDRAFT_130800	3.68172	0.380033	2.71253e-23	5.88067e-22	Phytocyanin domain-containing protein
TRIATDRAFT_43400	3.6679	1.57902	0.000799078	0.0020613	Enoyl reductase (ER) domain-containing protein
TRIATDRAFT_7567	3.66612	0.745042	4.33022e-08	2.14005e-07	Uncharacterized protein
TRIATDRAFT_177455	3.66474	0.367894	2.32589e-24	5.4467e-23	Glycosyltransferase family 2 protein
TRIATDRAFT_259432	3.64445	0.551403	3.2891e-12	2.62089e-11	Uncharacterized protein
TRIATDRAFT_47141	3.64401	0.230759	3.4722e-57	5.66786e-55	CHY-type domain-containing protein
TRIATDRAFT_43714	3.64257	0.196454	3.83248e-78	1.28911e-75	Enoyl reductase (ER) domain-containing protein
TRIATDRAFT_4373	3.6391	0.562763	8.90495e-12	6.72977e-11	JmjC domain-containing protein
TRIATDRAFT_81147	3.63903	1.23102	0.000160106	0.00047165	Cytochrome P450
TRIATDRAFT_322821	3.63885	0.658082	2.02509e-09	1.17443e-08	Luciferase-like domain-containing protein
TRIATDRAFT_213158	3.63312	0.564821	9.84349e-12	7.38262e-11	O-acyltransferase
TRIATDRAFT_146802	3.63157	0.785896	2.79395e-07	1.25406e-06	Major facilitator superfamily (MFS) profile domain-containing protein
TRIATDRAFT_132795	3.62693	0.521661	3.07485e-13	2.74805e-12	Cell wall mannoprotein
TRIATDRAFT_282920	3.6212	0.4038	2.97252e-20	5.06058e-19	Uncharacterized protein
TRIATDRAFT_83501	3.61869	0.306006	2.77394e-33	1.21702e-31	FK506 suppressor Sfk1
TRIATDRAFT_297690	3.60958	0.271559	2.11006e-41	1.48238e-39	Cell cycle control protein cwf14
TRIATDRAFT_260102	3.60254	0.466776	1.00241e-15	1.12848e-14	PH domain-containing protein
TRIATDRAFT_297068	3.59428	0.29729	1.21117e-34	5.72086e-33	Nucleotide exchange factor Fes1 domain-containing protein
TRIATDRAFT_299013	3.58392	0.249964	9.26062e-48	9.43054e-46	Methyltransferase
TRIATDRAFT_297834	3.58274	0.145801	2.00859e-134	2.47726e-131	Amino acid transporter
TRIATDRAFT_302072	3.57615	0.279064	1.39284e-38	8.54172e-37	Uncharacterized protein
TRIATDRAFT_53567	3.56645	0.681711	1.31141e-08	6.92804e-08	Ferulic acid decarboxylase 1 (EC 4.1.1.102) (Phenacrylate decarboxylase)
TRIATDRAFT_301672	3.56418	0.472498	4.2345e-15	4.52386e-14	Uncharacterized protein
TRIATDRAFT_131190	3.5485	0.185428	1.35598e-82	5.3755e-80	NAD-dependent epimerase/dehydratase domain-containing protein
TRIATDRAFT_19801	3.53867	0.536363	3.16103e-12	2.52609e-11	Uncharacterized protein
TRIATDRAFT_90317	3.51865	0.260602	1.41773e-42	1.04217e-40	NAD(P)-binding domain-containing protein
TRIATDRAFT_227962	3.51226	1.17126	9.31118e-05	0.000284644	Uncharacterized protein
TRIATDRAFT_29061	3.50915	1.28012	0.000297128	0.00083181	Ribosomal RNA methyltransferase FtsJ domain-containing protein
TRIATDRAFT_320365	3.50847	0.295592	1.68958e-33	7.53187e-32	Uncharacterized protein
TRIATDRAFT_53493	3.50731	0.689003	2.9952e-08	1.51604e-07	Secreted protein NIS1
TRIATDRAFT_152924	3.5071	0.378575	1.85506e-21	3.48412e-20	CENP-V/GFA domain-containing protein
TRIATDRAFT_136201	3.4985	0.359179	1.71227e-23	3.7861e-22	Uncharacterized protein
TRIATDRAFT_235502	3.49677	0.521764	1.90031e-12	1.55328e-11	Major facilitator superfamily (MFS) profile domain-containing protein
TRIATDRAFT_229344	3.47662	1.99737	0.00415406	0.00927023	Glycoside hydrolase family 55 protein
TRIATDRAFT_79205	3.47033	0.30041	9.12495e-32	3.68316e-30	Vegetative cell wall protein gp1
TRIATDRAFT_34472	3.4677	0.466774	1.03374e-14	1.06641e-13	Methyltransferase domain-containing protein
TRIATDRAFT_157172	3.4664	0.284984	5.12412e-35	2.50563e-33	Heat shock protein 78, mitochondrial
TRIATDRAFT_90842	3.45217	1.54027	0.00109179	0.00273934	NAD(P)-binding protein
TRIATDRAFT_317525	3.45048	0.365631	3.55926e-22	7.04239e-21	Uncharacterized protein
TRIATDRAFT_319346	3.45012	0.872751	7.36299e-06	2.692e-05	Uncharacterized protein
TRIATDRAFT_283182	3.44874	1.54433	0.00101227	0.00255542	Uncharacterized protein
TRIATDRAFT_9872	3.44349	0.253085	3.61472e-43	2.78635e-41	Cyclic nucleotide-binding domain-containing protein
TRIATDRAFT_28325	3.44156	1.42411	0.00144388	0.00353642	HMG box domain-containing protein
TRIATDRAFT_90465	3.41349	0.991843	4.36218e-05	0.000140634	Uncharacterized protein
TRIATDRAFT_195741	3.40336	1.14769	0.000129384	0.000386169	Aminotransferase class V domain-containing protein
TRIATDRAFT_53674	3.40034	0.445733	2.09429e-15	2.28805e-14	Enoyl reductase (ER) domain-containing protein
TRIATDRAFT_149070	3.4003	0.69463	9.1263e-08	4.36458e-07	Uncharacterized protein
TRIATDRAFT_300780	3.39927	0.297463	3.31004e-31	1.28467e-29	nitric oxide dioxygenase (EC 1.14.12.17)
TRIATDRAFT_90220	3.38994	0.573745	3.12643e-10	1.99445e-09	Short-chain alcohol dehydrogenase
TRIATDRAFT_291359	3.38235	0.646454	1.44382e-08	7.58826e-08	Uncharacterized protein
TRIATDRAFT_146128	3.3812	0.277676	4.41482e-35	2.17798e-33	Chitin synthesis regulation, Congo red resistance, RCR protein
TRIATDRAFT_301601	3.37716	0.296298	4.19475e-31	1.61673e-29	Splicing factor U2AF 23 kDa subunit
TRIATDRAFT_46320	3.37537	1.95759	0.000955737	0.00242706	Major facilitator superfamily (MFS) profile domain-containing protein
TRIATDRAFT_131874	3.37345	0.552543	1.0765e-10	7.25072e-10	ZN622/Rei1/Reh1 zinc finger C2H2-type domain-containing protein
TRIATDRAFT_299431	3.36522	0.243088	1.1002e-44	9.18209e-43	Uncharacterized protein
TRIATDRAFT_296436	3.36319	2.97495	0.00448796	0.00995133	Uncharacterized protein
TRIATDRAFT_145197	3.36089	0.395364	1.64316e-18	2.35646e-17	Zn(2)-C6 fungal-type domain-containing protein
TRIATDRAFT_54918	3.35787	0.935621	2.44835e-05	8.21545e-05	Carrier domain-containing protein
TRIATDRAFT_134680	3.35175	0.282196	2.19525e-33	9.7081e-32	J domain-containing protein
TRIATDRAFT_264175	3.34581	1.01973	8.05674e-05	0.000248693	Flavin reductase like domain-containing protein
TRIATDRAFT_85011	3.34069	0.595005	1.83695e-09	1.07204e-08	Carbohydrate esterase family 3 protein
TRIATDRAFT_261131	3.33573	0.375578	6.9713e-20	1.13796e-18	NmrA-like domain-containing protein
TRIATDRAFT_85196	3.32363	0.919637	1.22344e-05	4.31118e-05	Uncharacterized protein
TRIATDRAFT_81590	3.32083	0.850346	6.86405e-06	2.52539e-05	Uncharacterized protein
TRIATDRAFT_54355	3.30684	0.604819	5.00267e-09	2.77371e-08	AB hydrolase-1 domain-containing protein
TRIATDRAFT_142072	3.29349	0.835463	5.63409e-06	2.09439e-05	CHK kinase-like domain-containing protein
TRIATDRAFT_53508	3.29136	0.271904	1.06761e-34	5.10796e-33	Histone-lysine N-methyltransferase, H3 lysine-79 specific (EC 2.1.1.360) (Histone H3-K79 methyltransferase)
TRIATDRAFT_178757	3.2887	0.57423	9.41973e-10	5.68874e-09	NmrA-like domain-containing protein
TRIATDRAFT_137654	3.2751	0.290505	1.97827e-30	7.19962e-29	Major facilitator superfamily (MFS) profile domain-containing protein
TRIATDRAFT_80849	3.26586	0.326023	1.41068e-24	3.40402e-23	IQ calmodulin-binding motif domain protein
TRIATDRAFT_314437	3.25056	0.366553	7.46636e-20	1.21165e-18	N-acetyltransferase domain-containing protein
TRIATDRAFT_317870	3.24571	0.365014	6.37711e-20	1.04404e-18	RING-type domain-containing protein
TRIATDRAFT_39113	3.24342	0.315491	8.90771e-26	2.39408e-24	Gfo/Idh/MocA-like oxidoreductase N-terminal domain-containing protein
TRIATDRAFT_183670	3.24086	0.288833	3.7738e-30	1.3426e-28	SET domain-containing protein
TRIATDRAFT_287819	3.23041	0.885483	1.53127e-05	5.31826e-05	Uncharacterized protein
TRIATDRAFT_178969	3.22587	0.475822	1.17582e-12	9.90026e-12	Basic proline-rich protein
TRIATDRAFT_167244	3.22573	1.88899	0.00313806	0.00717307	6-phosphogluconolactonase
TRIATDRAFT_39552	3.22222	0.225884	3.70514e-47	3.60764e-45	Uncharacterized protein
TRIATDRAFT_280857	3.21649	0.209051	2.4437e-54	3.38781e-52	Nitroreductase domain-containing protein
TRIATDRAFT_128024	3.21142	0.267621	3.78941e-34	1.75993e-32	Nucleotide exchange factor SIL1
TRIATDRAFT_146895	3.20651	0.340443	5.08001e-22	9.89265e-21	Major facilitator superfamily (MFS) profile domain-containing protein
TRIATDRAFT_177185	3.20222	0.640415	5.32624e-08	2.61136e-07	SWIRM domain-containing protein
TRIATDRAFT_87271	3.20083	1.05884	0.000177453	0.000518214	Aminoglycoside phosphotransferase domain-containing protein
TRIATDRAFT_226926	3.1924	0.367432	4.07761e-19	6.16642e-18	ELMO domain-containing protein
TRIATDRAFT_299076	3.18821	0.287953	1.94131e-29	6.60998e-28	Calcipressin
TRIATDRAFT_300786	3.17489	0.913906	4.43135e-05	0.000142698	Bys1 family protein
TRIATDRAFT_31787	3.17405	0.253936	6.60143e-37	3.6822e-35	Uncharacterized protein
TRIATDRAFT_42346	3.16465	0.347172	8.67295e-21	1.53567e-19	feruloyl esterase (EC 3.1.1.73)
TRIATDRAFT_158531	3.15428	0.332475	2.55671e-22	5.13192e-21	Short chain dehydrogenase/reductase
TRIATDRAFT_78400	3.1541	0.435826	3.42291e-14	3.35047e-13	FYVE-type domain-containing protein
TRIATDRAFT_282604	3.12561	1.70596	0.00246588	0.00575995	Peptidase S53 domain-containing protein
TRIATDRAFT_44123	3.12438	0.734808	1.67451e-06	6.74175e-06	Glycoside hydrolase family 71 protein
TRIATDRAFT_53554	3.12259	0.255357	2.25418e-35	1.14253e-33	Alkaline phosphatase (EC 3.1.3.1)
TRIATDRAFT_232147	3.12211	0.808676	9.43143e-06	3.38273e-05	Enoyl reductase (ER) domain-containing protein
TRIATDRAFT_314893	3.11648	1.70592	0.00208206	0.00494985	Uncharacterized protein
TRIATDRAFT_185576	3.10905	4.11895	0.00550667	0.0119359	Heterokaryon incompatibility domain-containing protein
TRIATDRAFT_302080	3.10829	0.157235	6.77804e-88	3.41983e-85	ABM domain-containing protein
TRIATDRAFT_323015	3.10418	0.353721	2.11046e-19	3.28557e-18	Enoyl reductase (ER) domain-containing protein
TRIATDRAFT_295449	3.09811	1.39559	0.00140333	0.00344929	Catalase (EC 1.11.1.6)
TRIATDRAFT_38714	3.09538	0.294156	7.35075e-27	2.12483e-25	AN1-type domain-containing protein
TRIATDRAFT_38612	3.0933	1.45663	0.00164221	0.00398004	Major facilitator superfamily (MFS) profile domain-containing protein
TRIATDRAFT_293433	3.09154	1.45443	0.00160642	0.00390096	X-Pro dipeptidyl-peptidase
TRIATDRAFT_301291	3.08626	0.27439	2.78824e-30	9.98371e-29	Uncharacterized protein
TRIATDRAFT_207453	3.07925	0.522268	3.66599e-10	2.3213e-09	R3H domain-containing protein
TRIATDRAFT_318976	3.07875	0.673049	4.7029e-07	2.04875e-06	Uncharacterized protein
TRIATDRAFT_147558	3.07765	0.387773	2.25943e-16	2.69964e-15	Enoyl reductase (ER) domain-containing protein
TRIATDRAFT_55037	3.07504	0.318606	6.47119e-23	1.35274e-21	Pyridoxal-dependent decarboxylase
TRIATDRAFT_90885	3.06169	1.34836	0.00135271	0.00333392	Uncharacterized protein
TRIATDRAFT_219567	3.04818	0.27409	1.05587e-29	3.66993e-28	RING-type domain-containing protein
TRIATDRAFT_44843	3.04714	0.311425	1.51063e-23	3.35359e-22	U-box domain-containing protein
TRIATDRAFT_298785	3.04651	0.357591	1.79185e-18	2.56308e-17	Methyltransferase domain-containing protein
TRIATDRAFT_302863	3.03459	0.413978	2.4348e-14	2.4414e-13	AB hydrolase-1 domain-containing protein
TRIATDRAFT_318333	3.03072	0.222542	1.48686e-43	1.17887e-41	C2H2-type domain-containing protein
TRIATDRAFT_302301	3.02218	0.202372	2.51596e-51	2.97097e-49	Glc8 protein
TRIATDRAFT_301721	3.01722	0.340699	9.2658e-20	1.48199e-18	N-acetyltransferase domain-containing protein
TRIATDRAFT_173488	3.01199	0.298809	8.10221e-25	1.98531e-23	ATP-dependent RNA helicase DED1
TRIATDRAFT_299351	3.01135	0.285229	5.36564e-27	1.56322e-25	Ornithine aminotransferase (EC 2.6.1.13)
TRIATDRAFT_131866	3.01065	0.373363	8.2779e-17	1.02664e-15	Peptidase A1 domain-containing protein
TRIATDRAFT_182617	3.00127	1.15028	0.000619549	0.00163155	Major facilitator superfamily (MFS) profile domain-containing protein
TRIATDRAFT_153721	3.00057	0.479072	3.77343e-11	2.66275e-10	6-phosphofructo-2-kinase domain-containing protein
TRIATDRAFT_172728	2.99967	0.297318	7.14786e-25	1.75923e-23	Heterokaryon incompatibility domain-containing protein
TRIATDRAFT_213603	2.9894	0.326927	6.95707e-21	1.24554e-19	Putative cAMP-mediated signaling protein SOK1
TRIATDRAFT_219142	2.98641	0.328242	1.07209e-20	1.88891e-19	BTB domain-containing protein
TRIATDRAFT_300451	2.98197	0.315425	3.856e-22	7.54879e-21	Peroxidase (EC 1.11.1.-)
TRIATDRAFT_79361	2.9786	0.348961	1.49691e-18	2.15788e-17	N-acetylglucosamine-6-phosphate deacetylase (EC 3.5.1.25)
TRIATDRAFT_297143	2.97238	0.718603	3.44739e-06	1.32408e-05	Uncharacterized protein
TRIATDRAFT_297742	2.97171	0.71793	3.35665e-06	1.29191e-05	Secreted protein
TRIATDRAFT_302100	2.96879	0.463702	1.58675e-11	1.17107e-10	Uncharacterized protein
TRIATDRAFT_45276	2.96871	1.63253	0.00278313	0.00643032	NmrA-like domain-containing protein
TRIATDRAFT_243621	2.96811	0.360672	2.0573e-17	2.7089e-16	Uncharacterized protein
TRIATDRAFT_81097	2.96611	0.506857	5.23189e-10	3.24617e-09	Glycoside hydrolase family 71 protein
TRIATDRAFT_166982	2.96198	0.437053	1.22661e-12	1.02991e-11	INSIG domain-containing protein
TRIATDRAFT_198548	2.9615	0.228359	2.0798e-39	1.32677e-37	t-SNARE coiled-coil homology domain-containing protein
TRIATDRAFT_36032	2.96004	3.08598	0.00691088	0.0146395	Putative mating type pheromone G-protein coupled receptor
TRIATDRAFT_77763	2.95723	0.37325	2.40042e-16	2.86502e-15	GATA-type domain-containing protein
TRIATDRAFT_223153	2.95686	0.219231	2.76211e-42	1.99087e-40	FAD-binding FR-type domain-containing protein
TRIATDRAFT_297928	2.9556	0.232016	4.55041e-38	2.70947e-36	NADH:flavin oxidoreductase/NADH oxidase
TRIATDRAFT_54408	2.94142	1.20201	0.00160513	0.00389866	Endoribonuclease L-PSP
TRIATDRAFT_46463	2.93949	0.776576	1.45695e-05	5.07599e-05	Phospholipase A2
TRIATDRAFT_302818	2.93437	0.184346	6.17837e-58	1.05507e-55	Putative L-carnitine dehydratase
TRIATDRAFT_300107	2.92937	0.231148	1.19845e-37	6.96479e-36	coproporphyrinogen oxidase (EC 1.3.3.3)
TRIATDRAFT_178981	2.92768	0.351632	9.22491e-18	1.25486e-16	Cyclin-domain-containing protein
TRIATDRAFT_240842	2.92002	0.265551	4.83691e-29	1.58845e-27	F-box domain-containing protein
TRIATDRAFT_281367	2.91944	0.411328	1.50295e-13	1.38561e-12	Uncharacterized protein
TRIATDRAFT_16265	2.91138	0.509677	1.21998e-09	7.27268e-09	Glycoside hydrolase family 16 protein
TRIATDRAFT_49167	2.9107	0.169247	3.41793e-67	7.29596e-65	NADH:flavin oxidoreductase/NADH oxidase N-terminal domain-containing protein
TRIATDRAFT_297129	2.90686	0.328824	1.20219e-19	1.9118e-18	Uncharacterized protein
TRIATDRAFT_78866	2.90272	0.218246	2.9862e-41	2.05881e-39	Amino acid permease/ SLC12A domain-containing protein
TRIATDRAFT_127055	2.90261	0.20765	2.70574e-45	2.32819e-43	alpha,alpha-trehalase (EC 3.2.1.28)
TRIATDRAFT_92018	2.90063	1.51195	0.00316647	0.00722611	Uncharacterized protein
TRIATDRAFT_222514	2.90003	0.255587	7.78045e-31	2.90785e-29	Ubiquitin-protein ligase E3A N-terminal zinc-binding domain-containing protein
TRIATDRAFT_29756	2.89786	0.338392	1.34459e-18	1.94842e-17	Multidrug resistance-related protein
TRIATDRAFT_255540	2.89538	0.212998	5.40377e-43	4.0804e-41	Pre-mRNA splicing factor ini1
TRIATDRAFT_208224	2.89466	0.356955	5.97318e-17	7.50026e-16	peptide-methionine (S)-S-oxide reductase (EC 1.8.4.11) (Peptide-methionine (S)-S-oxide reductase)
TRIATDRAFT_299021	2.89034	0.272749	3.99295e-27	1.17253e-25	Heat shock protein 70
TRIATDRAFT_53730	2.89003	1.81171	0.0033625	0.00764674	Amidohydrolase 3 domain-containing protein
TRIATDRAFT_298439	2.88724	0.740522	9.54051e-06	3.41722e-05	Secreted protein
TRIATDRAFT_262763	2.88283	0.4581	3.66802e-11	2.59331e-10	Flavin-nucleotide-binding protein
TRIATDRAFT_318516	2.87669	0.630993	6.18708e-07	2.64752e-06	Amidohydrolase 3 domain-containing protein
TRIATDRAFT_82663	2.87535	0.360092	1.53328e-16	1.86412e-15	Proline dehydrogenase (EC 1.5.5.2)
TRIATDRAFT_322484	2.86523	0.839597	5.21023e-05	0.00016576	Uncharacterized protein
TRIATDRAFT_129135	2.86127	0.373187	1.5787e-15	1.74886e-14	Endoplasmic oxidoreductin-1
TRIATDRAFT_302305	2.86049	0.299404	1.62504e-22	3.31579e-21	MARVEL domain-containing protein
TRIATDRAFT_81082	2.85942	0.34479	1.38898e-17	1.84422e-16	Enoyl reductase (ER) domain-containing protein
TRIATDRAFT_297710	2.85601	0.676481	2.68386e-06	1.04787e-05	Uncharacterized protein
TRIATDRAFT_224801	2.85432	0.52568	6.45383e-09	3.54817e-08	Endoribonuclease L-PSP
TRIATDRAFT_249792	2.84676	0.939664	0.000178543	0.000520848	Uncharacterized protein
TRIATDRAFT_308893	2.84169	0.913665	0.000178863	0.000521644	Uncharacterized protein
TRIATDRAFT_301006	2.84107	0.238353	1.231e-33	5.50973e-32	GST N-terminal domain-containing protein
TRIATDRAFT_84408	2.83959	0.635548	9.52421e-07	3.96545e-06	Clr5 domain-containing protein
TRIATDRAFT_140398	2.83958	0.457634	5.8243e-11	4.02802e-10	Sulfatase N-terminal domain-containing protein
TRIATDRAFT_138940	2.82505	0.255784	2.80715e-29	9.41371e-28	Cyclin-like protein
TRIATDRAFT_45073	2.82443	0.271747	3.51901e-26	9.76526e-25	Epoxide hydrolase N-terminal domain-containing protein
TRIATDRAFT_80087	2.82082	1.12309	0.000980111	0.00248101	Mitochondrial cytochrome c oxidase subunit VIc/VIIs domain-containing protein
TRIATDRAFT_140190	2.8159	0.230366	2.67736e-35	1.33268e-33	DUF4050 domain-containing protein
TRIATDRAFT_41236	2.81207	0.275704	2.61249e-25	6.66634e-24	RGS-protein
TRIATDRAFT_29129	2.81059	0.419164	2.45094e-12	1.98435e-11	Heterokaryon incompatibility domain-containing protein
TRIATDRAFT_250440	2.80686	0.234781	8.25788e-34	3.77212e-32	FAD/NAD(P)-binding domain-containing protein
TRIATDRAFT_151976	2.80322	0.288039	2.67162e-23	5.8077e-22	UDP-glucose 6-dehydrogenase (EC 1.1.1.22)
TRIATDRAFT_179280	2.80304	0.375169	7.93053e-15	8.26563e-14	Transcriptional regulation of mitochondrial recombination domain-containing protein
TRIATDRAFT_281344	2.80135	0.34535	5.22403e-17	6.61194e-16	Uncharacterized protein
TRIATDRAFT_279216	2.79601	1.76267	0.00870944	0.018033	Integumentary mucin C.1-like
TRIATDRAFT_78617	2.79457	0.837545	7.94073e-05	0.000245248	Zn(2)-C6 fungal-type domain-containing protein
TRIATDRAFT_220452	2.79149	0.311214	3.73462e-20	6.30004e-19	RING-type domain-containing protein
TRIATDRAFT_30456	2.79149	0.47241	4.07752e-10	2.56578e-09	ACT domain-containing protein
TRIATDRAFT_89543	2.78152	0.272627	2.48843e-25	6.36442e-24	LNS2/PITP domain-containing protein
TRIATDRAFT_132261	2.78007	0.256781	1.92968e-28	6.15501e-27	Gfo/Idh/MocA-like oxidoreductase N-terminal domain-containing protein
TRIATDRAFT_158746	2.77754	0.283021	1.16987e-23	2.62334e-22	Uncharacterized protein
TRIATDRAFT_179738	2.77433	0.405329	8.86591e-13	7.5585e-12	Fungal N-terminal domain-containing protein
TRIATDRAFT_258365	2.77337	0.30227	5.65398e-21	1.01882e-19	DNA damage-inducible protein 1
TRIATDRAFT_82756	2.77212	0.79576	3.31577e-05	0.000109181	NAD-dependent epimerase/dehydratase domain-containing protein
TRIATDRAFT_94241	2.77146	0.839649	8.65667e-05	0.000265954	Mid2 domain-containing protein
TRIATDRAFT_262176	2.77135	0.77298	3.33584e-05	0.000109777	NB-ARC domain-containing protein
TRIATDRAFT_297657	2.76968	0.336936	3.00206e-17	3.88378e-16	Life-span regulatory factor domain-containing protein
TRIATDRAFT_46181	2.76239	0.268467	9.44574e-26	2.52645e-24	Uncharacterized protein
TRIATDRAFT_300375	2.76179	0.234854	6.79132e-33	2.93322e-31	DUF833 domain-containing protein
TRIATDRAFT_154783	2.7552	0.307321	4.33296e-20	7.23245e-19	Nitrilase
TRIATDRAFT_185114	2.74715	0.590167	3.28738e-07	1.46311e-06	DSBA-like thioredoxin domain-containing protein
TRIATDRAFT_321733	2.73689	0.225698	1.08831e-34	5.18464e-33	Uncharacterized protein
TRIATDRAFT_288260	2.73677	0.644877	2.35349e-06	9.26703e-06	BZIP domain-containing protein
TRIATDRAFT_224396	2.73498	0.246342	1.81424e-29	6.19634e-28	Extracellular membrane protein CFEM domain-containing protein
TRIATDRAFT_242992	2.73498	0.258175	4.97991e-27	1.45466e-25	F-box domain-containing protein
TRIATDRAFT_83168	2.73401	0.142116	2.36468e-83	9.72148e-81	Uncharacterized protein
TRIATDRAFT_88476	2.72874	1.33183	0.00279872	0.00645939	Glutathione S-transferase
TRIATDRAFT_80848	2.72742	0.239449	6.33333e-31	2.40753e-29	Tyrosine phosphatase
TRIATDRAFT_44769	2.72668	0.645929	2.81313e-06	1.09564e-05	HD domain-containing protein
TRIATDRAFT_299249	2.72619	0.29739	6.68206e-21	1.19824e-19	FAD/NAD(P)-binding domain-containing protein
TRIATDRAFT_260435	2.72104	0.181625	1.32448e-51	1.58083e-49	Uncharacterized protein
TRIATDRAFT_302828	2.72078	0.287303	3.49471e-22	6.92701e-21	aspartate--tRNA ligase (EC 6.1.1.12)
TRIATDRAFT_299619	2.72058	0.8103	8.46849e-05	0.00026075	Uncharacterized protein
TRIATDRAFT_49329	2.71904	0.271805	2.0133e-24	4.75482e-23	F-box domain-containing protein
TRIATDRAFT_52474	2.71497	0.29665	7.47655e-21	1.33424e-19	Protein-serine/threonine kinase (EC 2.7.11.-)
TRIATDRAFT_299239	2.71137	0.262498	7.01239e-26	1.90778e-24	Uncharacterized protein
TRIATDRAFT_50096	2.71045	0.677783	6.12438e-06	2.26526e-05	Uncharacterized protein
TRIATDRAFT_128030	2.7094	0.207438	8.03218e-40	5.18355e-38	Major facilitator superfamily (MFS) profile domain-containing protein
TRIATDRAFT_40670	2.70879	0.400709	1.6775e-12	1.37927e-11	Major facilitator superfamily (MFS) profile domain-containing protein
TRIATDRAFT_315734	2.70708	0.295516	8.57752e-21	1.52337e-19	Autophagy-related protein 1
TRIATDRAFT_228352	2.7058	1.03549	0.000674785	0.0017657	Peptidase A1 domain-containing protein
TRIATDRAFT_318674	2.69881	0.371772	5.37632e-14	5.21198e-13	Uncharacterized protein
TRIATDRAFT_182114	2.69687	0.251944	8.89581e-28	2.69791e-26	Ribosome quality control complex subunit 1
TRIATDRAFT_299189	2.69681	0.108219	4.50858e-137	6.25565e-134	FAD-binding PCMH-type domain-containing protein
TRIATDRAFT_301190	2.69357	0.256715	1.2322e-26	3.50703e-25	Uncharacterized protein
TRIATDRAFT_174504	2.68673	0.298343	3.02431e-20	5.14087e-19	GATA-type domain-containing protein
TRIATDRAFT_48100	2.68492	0.251983	2.19145e-27	6.59215e-26	Metallo-beta-lactamase domain-containing protein
TRIATDRAFT_14366	2.67908	0.738776	3.07195e-05	0.000101514	Major facilitator superfamily (MFS) profile domain-containing protein
TRIATDRAFT_289308	2.67723	1.06104	0.000895282	0.00228556	G domain-containing protein
TRIATDRAFT_197352	2.67678	1.95849	0.00721161	0.0152242	Indole-diterpene biosynthesis protein PaxU
TRIATDRAFT_319990	2.67583	0.459489	7.01825e-10	4.29688e-09	Uncharacterized protein
TRIATDRAFT_226045	2.67457	0.37593	1.55893e-13	1.43246e-12	SET domain-containing protein
TRIATDRAFT_190964	2.67402	1.60013	0.00414473	0.00925126	C2H2-type domain-containing protein
TRIATDRAFT_34334	2.66884	1.13198	0.00127351	0.00315394	Carboxylic ester hydrolase (EC 3.1.1.-)
TRIATDRAFT_45979	2.66667	0.358651	1.37386e-14	1.40682e-13	Uncharacterized protein
TRIATDRAFT_36720	2.66512	0.298283	5.61391e-20	9.24547e-19	RING-10 protein
TRIATDRAFT_154685	2.65489	0.376067	2.18402e-13	1.97416e-12	Aminotransferase class I/classII domain-containing protein
TRIATDRAFT_158174	2.65348	0.590678	8.17912e-07	3.44417e-06	Amidase domain-containing protein
TRIATDRAFT_131929	2.65174	0.168918	2.08447e-56	3.21356e-54	Amidase domain-containing protein
TRIATDRAFT_320006	2.6404	0.58251	7.80551e-07	3.29936e-06	Uncharacterized protein
TRIATDRAFT_301307	2.63993	0.229772	2.1539e-31	8.44816e-30	Glycoside hydrolase family 17 protein
TRIATDRAFT_154960	2.6399	0.446565	4.22652e-10	2.65353e-09	Glycosidase (EC 3.2.-.-)
TRIATDRAFT_185558	2.63709	0.703239	1.99092e-05	6.78098e-05	Phytocyanin domain-containing protein
TRIATDRAFT_283531	2.63643	0.559548	3.08329e-07	1.37614e-06	Uncharacterized protein
TRIATDRAFT_142040	2.63591	0.265132	3.83595e-24	8.85219e-23	Peptidase A1 domain-containing protein
TRIATDRAFT_93758	2.62926	0.768935	6.34911e-05	0.000198857	Major facilitator superfamily (MFS) profile domain-containing protein
TRIATDRAFT_51090	2.62783	0.296973	1.25242e-19	1.98882e-18	Uncharacterized protein
TRIATDRAFT_322224	2.6261	0.442575	4.04594e-10	2.54736e-09	AB hydrolase-1 domain-containing protein
TRIATDRAFT_302073	2.62474	0.352881	1.37994e-14	1.41136e-13	Uncharacterized protein
TRIATDRAFT_89962	2.61898	0.468181	2.82632e-09	1.60965e-08	F-box domain-containing protein
TRIATDRAFT_260301	2.61518	0.292151	5.05106e-20	8.34326e-19	Uncharacterized protein
TRIATDRAFT_289789	2.61496	0.23543	1.7259e-29	5.9311e-28	Pirin
TRIATDRAFT_38111	2.61155	0.128259	8.31285e-93	4.85645e-90	indoleamine 2,3-dioxygenase (EC 1.13.11.52)
TRIATDRAFT_35351	2.6112	0.207376	3.40335e-37	1.92741e-35	Lon protease homolog 2, peroxisomal (EC 3.4.21.-)
TRIATDRAFT_301415	2.60903	0.239666	1.72281e-28	5.52695e-27	RRM domain-containing protein
TRIATDRAFT_43635	2.60834	0.275312	3.73678e-22	7.3543e-21	PHD-type domain-containing protein
TRIATDRAFT_298187	2.60787	0.367345	1.67429e-13	1.53338e-12	Peptidase S1 domain-containing protein
TRIATDRAFT_315963	2.60436	0.268655	4.40932e-23	9.34036e-22	Short-chain dehydrogenase
TRIATDRAFT_88560	2.59824	0.294252	1.5038e-19	2.36434e-18	E3 ubiquitin-protein ligase listerin (EC 2.3.2.27) (RING-type E3 ubiquitin transferase listerin)
TRIATDRAFT_289040	2.59817	0.345508	7.67598e-15	8.01536e-14	Zn(2)-C6 fungal-type domain-containing protein
TRIATDRAFT_300355	2.59698	0.162471	1.71568e-58	3.07162e-56	Phospho-2-dehydro-3-deoxyheptonate aldolase (EC 2.5.1.54)
TRIATDRAFT_78403	2.59507	0.262775	7.50715e-24	1.70757e-22	DUF1168 domain protein
TRIATDRAFT_258556	2.5931	0.26481	1.74663e-23	3.84928e-22	Imidazole acetol-phosphate transaminase
TRIATDRAFT_297298	2.59282	0.32498	2.1334e-16	2.56047e-15	TFIIB-type domain-containing protein
TRIATDRAFT_315637	2.58884	0.935512	0.000539872	0.00144191	Glycoside hydrolase family 55 protein
TRIATDRAFT_298561	2.58645	0.383053	1.97732e-12	1.61266e-11	Extracellular membrane protein CFEM domain-containing protein
TRIATDRAFT_300026	2.58492	0.283463	1.10212e-20	1.93875e-19	Uncharacterized protein
TRIATDRAFT_40597	2.58425	0.228259	1.40751e-30	5.17329e-29	Enoyl reductase (ER) domain-containing protein
TRIATDRAFT_297835	2.58415	0.256693	1.13122e-24	2.74759e-23	AA1-like domain-containing protein
TRIATDRAFT_94205	2.57703	0.363976	1.94026e-13	1.76243e-12	GST C-terminal domain-containing protein
TRIATDRAFT_299425	2.57485	0.247158	3.05664e-26	8.54628e-25	Outer membrane protein beta-barrel domain-containing protein
TRIATDRAFT_288710	2.57208	0.286087	4.1293e-20	6.91331e-19	Band 7 domain-containing protein
TRIATDRAFT_273248	2.57113	1.4676	0.00513268	0.0112261	Uncharacterized protein
TRIATDRAFT_256589	2.57043	0.389006	5.46699e-12	4.24387e-11	Metallo-beta-lactamase domain-containing protein
TRIATDRAFT_167856	2.55927	0.35692	1.03482e-13	9.76743e-13	Phytocyanin domain-containing protein
TRIATDRAFT_138132	2.55272	0.3145	6.86238e-17	8.5587e-16	Mucin
TRIATDRAFT_253378	2.55215	0.276832	4.32021e-21	7.90022e-20	Uncharacterized protein
TRIATDRAFT_182378	2.54879	0.527076	1.89009e-07	8.64085e-07	Heterokaryon incompatibility domain-containing protein
TRIATDRAFT_203240	2.54391	0.568841	9.56167e-07	3.97955e-06	Palmitoyltransferase (EC 2.3.1.225)
TRIATDRAFT_302038	2.54278	0.153882	3.77234e-62	6.97884e-60	Amino acid permease/ SLC12A domain-containing protein
TRIATDRAFT_14283	2.54238	0.281033	2.0721e-20	3.57703e-19	Integral membrane protein
TRIATDRAFT_297123	2.53926	0.241335	9.59524e-27	2.73797e-25	Amine oxidase domain-containing protein
TRIATDRAFT_288359	2.53877	1.11797	0.00177879	0.00428298	Low temperature requirement A
TRIATDRAFT_297813	2.53563	0.719839	5.25627e-05	0.000167074	Uncharacterized protein
TRIATDRAFT_180212	2.53552	0.273138	2.24358e-21	4.19254e-20	Mpv17/PMP22 family protein
TRIATDRAFT_47858	2.53254	0.140967	5.78004e-73	1.56484e-70	TauD/TfdA-like domain-containing protein
TRIATDRAFT_88730	2.5283	0.328683	2.08382e-15	2.27886e-14	Leucine rich repeat protein
TRIATDRAFT_31624	2.52814	0.359374	2.74563e-13	2.46175e-12	Uncharacterized protein
TRIATDRAFT_302033	2.51902	0.157734	3.11454e-58	5.40178e-56	Uncharacterized protein
TRIATDRAFT_317650	2.51357	0.227567	3.89748e-29	1.29527e-27	Uncharacterized protein
TRIATDRAFT_298232	2.51234	0.247178	4.43808e-25	1.11454e-23	Protein ECM13
TRIATDRAFT_264490	2.51043	0.163123	2.47219e-54	3.38781e-52	Magnesium-dependent phosphatase-1
TRIATDRAFT_301619	2.50938	0.275074	1.1314e-20	1.98711e-19	DnaJ domain-containing protein
TRIATDRAFT_253690	2.5052	0.330765	6.82407e-15	7.17303e-14	Plasma membrane proteolipid 3
TRIATDRAFT_284984	2.4996	0.583261	2.26941e-06	8.95818e-06	C2H2-type domain-containing protein
TRIATDRAFT_235448	2.49716	0.24503	2.10424e-25	5.40673e-24	Uncharacterized protein
TRIATDRAFT_94044	2.49633	0.351325	1.66079e-13	1.52274e-12	Heterokaryon incompatibility domain-containing protein
TRIATDRAFT_298113	2.49301	0.476514	2.29897e-08	1.18196e-07	Bacteriophage T5 Orf172 DNA-binding domain-containing protein
TRIATDRAFT_85544	2.49113	0.347817	1.16119e-13	1.08587e-12	Peroxin 20
TRIATDRAFT_166845	2.48433	0.365332	1.46016e-12	1.20864e-11	Carboxypeptidase (EC 3.4.16.-)
TRIATDRAFT_133343	2.48295	1.97272	0.0101751	0.0207389	Uncharacterized protein
TRIATDRAFT_18509	2.47966	0.207694	1.0825e-33	4.86469e-32	SMODS and SLOG-associating 2TM effector domain-containing protein
TRIATDRAFT_297563	2.47873	0.268623	4.40039e-21	8.02041e-20	Histidine kinase/HSP90-like ATPase domain-containing protein
TRIATDRAFT_36504	2.47744	0.420342	5.21058e-10	3.23476e-09	Amino acid permease/ SLC12A domain-containing protein
TRIATDRAFT_195239	2.47667	0.225047	4.35522e-29	1.43878e-27	NAD-specific glutamate dehydrogenase (EC 1.4.1.2)
TRIATDRAFT_260016	2.47628	1.36793	0.0055553	0.0120296	Uncharacterized protein
TRIATDRAFT_258114	2.4739	0.335154	2.12923e-14	2.14859e-13	Uncharacterized protein
TRIATDRAFT_292554	2.47133	0.205688	3.95276e-34	1.82815e-32	Kynureninase (EC 3.7.1.3) (Biosynthesis of nicotinic acid protein 5) (L-kynurenine hydrolase)
TRIATDRAFT_45567	2.46493	0.331245	1.52448e-14	1.55388e-13	AB hydrolase-1 domain-containing protein
TRIATDRAFT_299540	2.45575	0.206793	2.57013e-33	1.13208e-31	Ferulic acid decarboxylase 1 (EC 4.1.1.102) (Phenacrylate decarboxylase)
TRIATDRAFT_209185	2.45252	0.258014	2.77574e-22	5.55148e-21	Cytochrome b5 heme-binding domain-containing protein
TRIATDRAFT_41700	2.44733	0.273252	5.1698e-20	8.52672e-19	N-acetyltransferase domain-containing protein
TRIATDRAFT_91778	2.4423	0.279555	3.72947e-19	5.66524e-18	Glycosyltransferase family 8 protein
TRIATDRAFT_299984	2.42923	0.466244	2.71376e-08	1.38241e-07	Uncharacterized protein
TRIATDRAFT_42133	2.42287	0.796363	0.00026031	0.000736351	Ubiquitin 3 binding protein But2 C-terminal domain-containing protein
TRIATDRAFT_48876	2.42065	0.279795	8.08023e-19	1.18795e-17	Major facilitator superfamily (MFS) profile domain-containing protein
TRIATDRAFT_286914	2.41736	0.400563	2.29465e-10	1.4843e-09	GPI anchored serine-rich protein
TRIATDRAFT_31864	2.41656	0.576784	3.26429e-06	1.26162e-05	Glycoside hydrolase family 31 protein
TRIATDRAFT_81253	2.41085	0.163096	3.6007e-50	3.88036e-48	D-malate dehydrogenase (decarboxylating) (EC 1.1.1.83)
TRIATDRAFT_176654	2.4071	1.30143	0.0048206	0.0106042	Epoxide hydrolase N-terminal domain-containing protein
TRIATDRAFT_299326	2.40703	0.248233	5.51961e-23	1.15818e-21	DUF3984 domain-containing protein
TRIATDRAFT_147902	2.4026	0.435756	5.27741e-09	2.9202e-08	Sodium bile acid symporter family protein
TRIATDRAFT_298116	2.39927	0.417497	1.34812e-09	7.9851e-09	Aspergillopepsin-2
TRIATDRAFT_299316	2.39405	0.297127	1.88041e-16	2.27369e-15	Uncharacterized protein
TRIATDRAFT_300967	2.39389	0.215719	2.17009e-29	7.34391e-28	Pre-mRNA-splicing factor CWC24
TRIATDRAFT_298376	2.38925	0.199172	6.30938e-34	2.90598e-32	Endoplasmic reticulum chaperone BiP (EC 3.6.4.10) (Immunoglobulin heavy chain-binding protein homolog)
TRIATDRAFT_299551	2.38679	0.325904	3.82161e-14	3.73743e-13	Mannitol-1-phosphate 5-dehydrogenase (EC 1.1.1.17)
TRIATDRAFT_281148	2.38571	0.213977	1.17439e-29	4.06096e-28	CAIB/BAIF family enzyme
TRIATDRAFT_85065	2.38501	0.308706	1.665e-15	1.84262e-14	mRNA splicing factor RNA helicase
TRIATDRAFT_173442	2.38499	0.440386	8.32778e-09	4.50479e-08	Calponin-homology (CH) domain-containing protein
TRIATDRAFT_292296	2.38433	0.618412	1.48637e-05	5.16716e-05	Peptidase A1 domain-containing protein
TRIATDRAFT_26387	2.38054	0.784986	0.000302788	0.0008468	BTB domain-containing protein
TRIATDRAFT_177274	2.37948	0.349894	1.58172e-12	1.30629e-11	Uncharacterized protein
TRIATDRAFT_283269	2.37416	0.550726	2.10017e-06	8.33164e-06	Uncharacterized protein
TRIATDRAFT_51515	2.37252	0.198597	1.05472e-33	4.7591e-32	RRM domain-containing protein
TRIATDRAFT_296774	2.36482	1.87461	0.0109185	0.0220556	Cytochrome P450
TRIATDRAFT_45408	2.36414	0.387812	1.77527e-10	1.16947e-09	NADH:flavin oxidoreductase/NADH oxidase N-terminal domain-containing protein
TRIATDRAFT_208275	2.36334	0.313724	7.97526e-15	8.30444e-14	Phospho-2-dehydro-3-deoxyheptonate aldolase (EC 2.5.1.54)
TRIATDRAFT_300064	2.3621	0.252279	1.43414e-21	2.71654e-20	Enoyl reductase (ER) domain-containing protein
TRIATDRAFT_127861	2.35719	0.234472	1.49727e-24	3.58957e-23	FAD dependent oxidoreductase domain-containing protein
TRIATDRAFT_242518	2.35691	0.193192	1.18655e-34	5.62852e-33	Uncharacterized protein
TRIATDRAFT_299393	2.35547	0.196461	6.46216e-34	2.96405e-32	Phosphoadenosine phosphosulphate reductase domain-containing protein
TRIATDRAFT_152183	2.35419	0.417606	2.67077e-09	1.52812e-08	TauD/TfdA-like domain-containing protein
TRIATDRAFT_134949	2.34761	0.171598	2.38363e-43	1.87647e-41	Cystathionine beta-synthase (EC 4.2.1.22)
TRIATDRAFT_255747	2.34601	0.19121	2.40856e-35	1.20973e-33	Siderophore biosynthesis enzyme
TRIATDRAFT_265952	2.34462	0.35688	8.01508e-12	6.1146e-11	Uncharacterized protein
TRIATDRAFT_289607	2.3408	0.782441	0.000353664	0.000975807	Short-chain dehydrogenase
TRIATDRAFT_242521	2.33849	0.565473	4.95898e-06	1.86339e-05	Protein kinase domain-containing protein
TRIATDRAFT_209337	2.33523	0.490811	2.90434e-07	1.30098e-06	N-acetyltransferase domain-containing protein
TRIATDRAFT_173784	2.33067	0.226705	1.45224e-25	3.81085e-24	Homeobox domain-containing protein
TRIATDRAFT_51018	2.33036	0.810848	0.000503001	0.00135156	Uncharacterized protein
TRIATDRAFT_221539	2.33002	0.326705	1.49677e-13	1.38221e-12	Mediator complex subunit 4
TRIATDRAFT_131910	2.32996	0.24299	1.77578e-22	3.6035e-21	valine--tRNA ligase (EC 6.1.1.9) (Valyl-tRNA synthetase)
TRIATDRAFT_256241	2.32643	0.516009	9.94499e-07	4.12979e-06	Integral membrane protein
TRIATDRAFT_164142	2.31861	0.294013	5.33161e-16	6.19047e-15	Nitrogen regulatory protein areA GATA-like domain-containing protein
TRIATDRAFT_134727	2.31611	0.200299	1.08436e-31	4.31413e-30	Lysine decarboxylase-like protein
TRIATDRAFT_43002	2.31601	0.257274	3.78427e-20	6.37411e-19	Uncharacterized protein
TRIATDRAFT_148873	2.31578	0.278097	1.28106e-17	1.71529e-16	aspartate--tRNA ligase (EC 6.1.1.12)
TRIATDRAFT_301384	2.31453	0.158246	3.50395e-49	3.66923e-47	hydroxyacid-oxoacid transhydrogenase (EC 1.1.99.24)
TRIATDRAFT_50457	2.31352	0.717739	0.000146894	0.000434691	Annexin
TRIATDRAFT_147585	2.3098	0.379881	1.88891e-10	1.23771e-09	Uncharacterized protein
TRIATDRAFT_181807	2.3071	0.275583	1.01505e-17	1.37571e-16	RING-type domain-containing protein
TRIATDRAFT_132711	2.30391	0.635512	4.04766e-05	0.000131371	Proteasome component ECM29
TRIATDRAFT_192688	2.30371	0.208412	3.80027e-29	1.26676e-27	Major facilitator superfamily (MFS) profile domain-containing protein
TRIATDRAFT_297809	2.30222	0.21406	7.9197e-28	2.41507e-26	Glycine zipper 2TM domain-containing protein
TRIATDRAFT_289166	2.30109	0.512715	1.04959e-06	4.3434e-06	Threonine/serine exporter-like N-terminal domain-containing protein
TRIATDRAFT_259762	2.27695	0.290118	7.16462e-16	8.1772e-15	DASH complex subunit DAM1 (Outer kinetochore protein DAM1)
TRIATDRAFT_91867	2.27173	0.29984	5.73257e-15	6.07171e-14	Major facilitator superfamily (MFS) profile domain-containing protein
TRIATDRAFT_144746	2.27063	0.331875	1.26949e-12	1.0643e-11	t-SNARE coiled-coil homology domain-containing protein
TRIATDRAFT_299229	2.26961	0.830831	0.00075772	0.00196236	Uncharacterized protein
TRIATDRAFT_300926	2.26847	0.16444	5.33086e-44	4.35093e-42	CHCH domain-containing protein
TRIATDRAFT_173070	2.26783	0.423266	1.33431e-08	7.0394e-08	HAUS augmin-like complex subunit 6 N-terminal domain-containing protein
TRIATDRAFT_77850	2.26775	0.261085	6.76562e-19	1.00265e-17	Glutathione S-transferase
TRIATDRAFT_189667	2.26604	0.220546	1.69823e-25	4.39401e-24	Glutaredoxin domain-containing protein
TRIATDRAFT_180459	2.2608	1.26371	0.00578426	0.0124622	Tautomerase cis-CaaD-like domain-containing protein
TRIATDRAFT_317063	2.25849	1.43569	0.00662441	0.0140918	mannan endo-1,4-beta-mannosidase (EC 3.2.1.78)
TRIATDRAFT_224758	2.25555	0.549037	6.04841e-06	2.23866e-05	RING-type domain-containing protein
TRIATDRAFT_293825	2.25383	0.341625	7.44536e-12	5.69955e-11	Amidase domain-containing protein
TRIATDRAFT_133538	2.25331	0.124979	1.79414e-73	5.10639e-71	Uncharacterized protein
TRIATDRAFT_161197	2.24951	0.383849	7.61106e-10	4.64446e-09	DNA repair protein RAD51 homolog
TRIATDRAFT_294001	2.24839	0.75808	0.000393111	0.00107715	Sulphur transport domain-containing protein
TRIATDRAFT_191857	2.2457	2.67801	0.0114628	0.0230294	Inositolphosphotransferase Aur1/Ipt1 domain-containing protein
TRIATDRAFT_131981	2.24499	0.23191	6.63673e-23	1.38473e-21	Phosphatidylinositol transporter
TRIATDRAFT_141953	2.24464	0.268964	1.22539e-17	1.64871e-16	Zn(2)-C6 fungal-type domain-containing protein
TRIATDRAFT_164087	2.24452	0.258048	5.90721e-19	8.83693e-18	BZIP domain-containing protein
TRIATDRAFT_317519	2.24382	0.249833	4.41807e-20	7.35241e-19	Uncharacterized protein
TRIATDRAFT_162247	2.24298	0.217827	1.32057e-25	3.48179e-24	Calpain catalytic domain-containing protein
TRIATDRAFT_87563	2.24161	1.78615	0.0102758	0.0209133	Ig-like domain-containing protein
TRIATDRAFT_300453	2.24044	0.112699	9.86189e-89	5.21271e-86	DUF1993 domain-containing protein
TRIATDRAFT_288955	2.24032	0.154284	1.67993e-48	1.72659e-46	Adenine DNA glycosylase (EC 3.2.2.31)
TRIATDRAFT_302405	2.23755	0.0951619	5.22237e-123	5.26985e-120	Amino acid transporter transmembrane domain-containing protein
TRIATDRAFT_255918	2.23576	0.287328	1.25776e-15	1.40313e-14	gamma-glutamylcyclotransferase (EC 4.3.2.9)
TRIATDRAFT_183874	2.2356	0.353379	4.27589e-11	2.99826e-10	Bacteriophage T5 Orf172 DNA-binding domain-containing protein
TRIATDRAFT_297914	2.23281	0.357163	7.42609e-11	5.07629e-10	Uncharacterized protein
TRIATDRAFT_302707	2.23199	0.242223	5.69767e-21	1.02503e-19	Uncharacterized protein
TRIATDRAFT_314373	2.22789	0.243353	9.9516e-21	1.75896e-19	Uncharacterized protein
TRIATDRAFT_20565	2.2269	0.278228	2.1489e-16	2.57311e-15	USP domain-containing protein
TRIATDRAFT_49292	2.22602	0.338762	8.87828e-12	6.7223e-11	Glutathione reductase (EC 1.8.1.7)
TRIATDRAFT_54981	2.22228	1.6002	0.00953401	0.0195254	Peptidase S53 domain-containing protein
TRIATDRAFT_29411	2.2217	0.480295	5.70453e-07	2.45523e-06	Uncharacterized protein
TRIATDRAFT_30218	2.21892	0.235401	7.8215e-22	1.50727e-20	Patatin-like phospholipase domain-containing protein (EC 3.1.1.-)
TRIATDRAFT_234650	2.21698	0.254936	4.63596e-19	6.99173e-18	Tr-type G domain-containing protein
TRIATDRAFT_299671	2.21418	0.280075	6.23472e-16	7.16412e-15	HIG1 domain-containing protein
TRIATDRAFT_228113	2.21172	0.23337	6.29267e-22	1.219e-20	Uncharacterized protein
TRIATDRAFT_216890	2.2109	0.576196	1.9173e-05	6.54632e-05	Endo-chitosanase (EC 3.2.1.132)
TRIATDRAFT_210598	2.20933	0.901052	0.00140491	0.00345164	Family A G protein-coupled receptor-like protein
TRIATDRAFT_27825	2.20637	0.344594	2.65882e-11	1.91518e-10	Kinesin light chain
TRIATDRAFT_297369	2.20558	0.238216	3.79731e-21	6.96697e-20	Aspartate racemase
TRIATDRAFT_163397	2.20387	0.416227	1.92092e-08	9.95901e-08	Uncharacterized protein
TRIATDRAFT_213674	2.20352	0.362626	2.10057e-10	1.36512e-09	Integral membrane protein
TRIATDRAFT_257563	2.195	0.367403	3.98935e-10	2.51316e-09	Copper resistance protein Crd2
TRIATDRAFT_82047	2.18694	0.273061	2.09637e-16	2.5211e-15	Transglutaminase-like domain-containing protein
TRIATDRAFT_288579	2.18374	0.440845	1.22485e-07	5.77317e-07	Duf895 domain membrane protein
TRIATDRAFT_86311	2.18371	1.05002	0.0040578	0.00908097	Glycoside hydrolase family 61 protein
TRIATDRAFT_173130	2.18338	0.430665	6.6394e-08	3.22244e-07	Uncharacterized protein
TRIATDRAFT_223465	2.18209	0.220309	8.86671e-24	1.99636e-22	HECT-type E3 ubiquitin transferase (EC 2.3.2.26)
TRIATDRAFT_316697	2.17952	0.753424	0.000560727	0.00149187	AAA+ ATPase domain-containing protein
TRIATDRAFT_298717	2.17833	0.309951	3.20419e-13	2.85217e-12	nitric oxide dioxygenase (EC 1.14.12.17)
TRIATDRAFT_294819	2.17566	0.329334	5.7314e-12	4.43953e-11	histidine kinase (EC 2.7.13.3)
TRIATDRAFT_145306	2.17505	0.436385	1.077e-07	5.11543e-07	Nucleosome assembly protein
TRIATDRAFT_221915	2.1726	0.413633	2.64071e-08	1.34767e-07	TRAM domain-containing protein
TRIATDRAFT_298089	2.17252	0.190274	6.64421e-31	2.50853e-29	C2H2-type domain-containing protein
TRIATDRAFT_156014	2.17237	1.233	0.00742137	0.0156195	PTH11-typeG-protein-coupled receptor
TRIATDRAFT_319817	2.17019	0.412037	2.41952e-08	1.23935e-07	SnoaL-like domain-containing protein
TRIATDRAFT_298193	2.16782	0.444824	1.94157e-07	8.86525e-07	Uncharacterized protein
TRIATDRAFT_90402	2.16505	0.242246	7.43183e-20	1.20781e-18	BZIP domain-containing protein
TRIATDRAFT_203336	2.16155	0.241564	5.96145e-20	9.78878e-19	Uncharacterized protein
TRIATDRAFT_231808	2.16119	0.211818	3.72361e-25	9.41506e-24	Ornithine decarboxylase antizyme
TRIATDRAFT_43274	2.15655	0.538986	1.02173e-05	3.642e-05	Enoyl reductase (ER) domain-containing protein
TRIATDRAFT_220460	2.15493	0.260582	2.58109e-17	3.38254e-16	HECT domain-containing protein
TRIATDRAFT_128101	2.15449	0.25261	2.78264e-18	3.91971e-17	ABC1 atypical kinase-like domain-containing protein
TRIATDRAFT_150123	2.15319	0.197296	3.27482e-28	1.02685e-26	Peptidase C14 caspase domain-containing protein
TRIATDRAFT_155079	2.14981	0.211749	6.24402e-25	1.54019e-23	Nitrogen regulatory protein areA GATA-like domain-containing protein
TRIATDRAFT_87959	2.149	0.18387	2.84217e-32	1.17744e-30	DSBA-like thioredoxin domain-containing protein
TRIATDRAFT_83999	2.14809	1.73773	0.0137852	0.027256	Glycoside hydrolase family 18 protein
TRIATDRAFT_44481	2.14607	0.15687	3.15886e-43	2.46925e-41	Enoyl reductase (ER) domain-containing protein
TRIATDRAFT_129980	2.1459	0.388106	5.87297e-09	3.24006e-08	Glycosyltransferase family 1 protein
TRIATDRAFT_45478	2.14521	0.594741	4.20284e-05	0.00013609	Epoxide hydrolase N-terminal domain-containing protein
TRIATDRAFT_153189	2.14269	0.228718	1.06384e-21	2.03246e-20	Uncharacterized protein
TRIATDRAFT_221149	2.14136	0.27079	5.1019e-16	5.93618e-15	Translation elongation factor 1 alpha
TRIATDRAFT_297077	2.14058	0.513514	5.15275e-06	1.93098e-05	Uncharacterized protein
TRIATDRAFT_145887	2.13865	0.180442	4.18982e-33	1.8238e-31	Tyrosine--tRNA ligase (EC 6.1.1.1) (Tyrosyl-tRNA synthetase)
TRIATDRAFT_48897	2.13761	0.690151	0.000315698	0.000878477	NmrA-like domain-containing protein
TRIATDRAFT_302363	2.1362	0.510288	4.59229e-06	1.7356e-05	Lytic polysaccharide monooxygenase
TRIATDRAFT_315041	2.13494	0.224609	3.79015e-22	7.44289e-21	BAG domain-containing protein
TRIATDRAFT_302920	2.13437	0.241712	2.09163e-19	3.26082e-18	Uncharacterized protein
TRIATDRAFT_145570	2.13436	0.241548	2.12599e-19	3.30048e-18	Uricase (EC 1.7.3.3) (Urate oxidase)
TRIATDRAFT_173188	2.13106	0.679226	0.000255373	0.000723307	Uncharacterized protein
TRIATDRAFT_34152	2.13053	0.358151	5.02843e-10	3.12692e-09	BZIP domain-containing protein
TRIATDRAFT_129935	2.12543	0.2266	1.30787e-21	2.48343e-20	Sphinganine hydroxylase
TRIATDRAFT_184734	2.12541	0.245371	8.70808e-19	1.27688e-17	C2H2-type domain-containing protein
TRIATDRAFT_291354	2.12347	0.224924	7.2409e-22	1.39781e-20	Nicotinamide-nucleotide adenylyltransferase (EC 2.7.7.1) (EC 2.7.7.18)
TRIATDRAFT_213474	2.12225	0.202826	2.67879e-26	7.54686e-25	PH domain-containing protein
TRIATDRAFT_291851	2.12142	0.518961	6.99892e-06	2.5665e-05	Major facilitator superfamily (MFS) profile domain-containing protein
TRIATDRAFT_297304	2.12118	0.684536	0.000319164	0.0008879	Up-regulated during septation protein 1 domain-containing protein
TRIATDRAFT_300504	2.11996	0.17692	8.80454e-34	3.989e-32	Methyltransferase domain-containing protein
TRIATDRAFT_238926	2.1199	0.427722	1.26695e-07	5.95141e-07	NAD(P)-binding domain-containing protein
TRIATDRAFT_300526	2.11802	0.243862	7.01786e-19	1.03864e-17	F-box domain-containing protein
TRIATDRAFT_298797	2.11753	0.326541	1.6764e-11	1.23314e-10	Uncharacterized protein
TRIATDRAFT_136115	2.11401	0.19885	7.41085e-27	2.13663e-25	Nuclear polyadenylated RNA-binding protein Nab2
TRIATDRAFT_293457	2.11364	0.319176	5.8937e-12	4.55889e-11	Methionine permease
TRIATDRAFT_298163	2.11337	0.33484	5.22676e-11	3.63287e-10	Uncharacterized protein
TRIATDRAFT_302820	2.10944	0.18595	2.01574e-30	7.31199e-29	Starter acyltransferase (SAT) domain-containing protein
TRIATDRAFT_35140	2.10714	0.501181	4.68112e-06	1.76496e-05	beta-glucosidase (EC 3.2.1.21)
TRIATDRAFT_171755	2.10522	0.327372	2.39377e-11	1.73552e-10	ML-like domain-containing protein
TRIATDRAFT_162360	2.09958	0.339954	1.24836e-10	8.34246e-10	Uncharacterized protein
TRIATDRAFT_81394	2.09599	0.556785	2.78079e-05	9.2471e-05	Gfo/Idh/MocA-like oxidoreductase N-terminal domain-containing protein
TRIATDRAFT_293468	2.09592	0.211687	8.47101e-24	1.91503e-22	Saccharopine dehydrogenase [NAD(+), L-lysine-forming] (SDH) (EC 1.5.1.7) (Lysine--2-oxoglutarate reductase)
TRIATDRAFT_299156	2.09584	1.54721	0.0123776	0.0246974	Secreted protein
TRIATDRAFT_132082	2.09499	0.255651	5.65272e-17	7.13013e-16	Uncharacterized protein
TRIATDRAFT_301044	2.09483	0.668484	0.000278236	0.000781681	Secreted protein
TRIATDRAFT_297486	2.08455	0.162295	1.94635e-38	1.18706e-36	DSBA-like thioredoxin domain-containing protein
TRIATDRAFT_300609	2.08285	1.04487	0.00523832	0.0114324	Tetraspanin
TRIATDRAFT_131977	2.07768	0.361661	1.6592e-09	9.7497e-09	Ribosomal protein L1
TRIATDRAFT_150642	2.07755	0.233353	8.88981e-20	1.42597e-18	Copper transporting P-type ATPase
TRIATDRAFT_282940	2.07453	0.263171	6.9329e-16	7.92535e-15	Nuc-1 negative regulatory protein preg
TRIATDRAFT_301308	2.07404	0.250188	2.02871e-17	2.67443e-16	Alpha/beta hydrolase fold-3 domain-containing protein
TRIATDRAFT_133483	2.0698	0.432483	3.0143e-07	1.34751e-06	Major facilitator superfamily (MFS) profile domain-containing protein
TRIATDRAFT_142571	2.06721	0.261484	5.37161e-16	6.22389e-15	Mitochondrial carrier protein LEU5
TRIATDRAFT_298699	2.06661	0.423796	1.93913e-07	8.85774e-07	M6 metalloprotease
TRIATDRAFT_300545	2.06655	0.230854	4.11116e-20	6.89333e-19	TATA-box binding protein
TRIATDRAFT_236267	2.06639	0.253832	8.09256e-17	1.00478e-15	Ysc84 actin-binding domain-containing protein
TRIATDRAFT_86119	2.06463	0.591025	9.21089e-05	0.000281888	Uncharacterized protein
TRIATDRAFT_305160	2.06392	0.650272	0.000250806	0.00071128	NAD(P)-binding protein
TRIATDRAFT_129087	2.06226	0.347484	5.73209e-10	3.55057e-09	PHD-type domain-containing protein
TRIATDRAFT_296851	2.06185	0.81932	0.00165106	0.00399974	Fatty acid desaturase domain-containing protein
TRIATDRAFT_128605	2.06033	0.331151	9.66349e-11	6.53256e-10	Ca2+-modulated nonselective cation channel polycystin
TRIATDRAFT_280284	2.05287	0.361296	2.67692e-09	1.53085e-08	Thioesterase
TRIATDRAFT_290442	2.05135	0.248348	3.00952e-17	3.88891e-16	MYND-type zinc finger protein samB (Suppressor of anucleate metulae protein B)
TRIATDRAFT_180243	2.05026	0.523566	1.57215e-05	5.44658e-05	Centrosomin N-terminal motif 1 domain-containing protein
TRIATDRAFT_29124	2.05018	0.366304	3.85911e-09	2.16563e-08	Biogenesis of lysosome-related organelles complex 1 subunit KXD1 (KxDL homolog)
TRIATDRAFT_234627	2.04756	0.199902	2.74863e-25	6.98164e-24	C2H2-type domain-containing protein
TRIATDRAFT_136849	2.04744	0.336327	2.29681e-10	1.48483e-09	PH domain-containing protein
TRIATDRAFT_87599	2.04702	1.4675	0.0128533	0.0255593	Carrier domain-containing protein
TRIATDRAFT_161626	2.04471	0.178383	4.24239e-31	1.62943e-29	Uncharacterized protein
TRIATDRAFT_140128	2.04315	0.247146	2.77743e-17	3.62274e-16	Short chain dehydrogenase
TRIATDRAFT_51260	2.04209	0.266455	3.87479e-15	4.1596e-14	Alternative oxidase (EC 1.-.-.-)
TRIATDRAFT_302057	2.04105	0.31939	3.42676e-11	2.43048e-10	DNA-directed RNA polymerase M/15kDa subunit domain-containing protein
TRIATDRAFT_317515	2.04043	0.22499	2.60984e-20	4.47056e-19	Uncharacterized protein
TRIATDRAFT_298684	2.03693	0.658964	0.000328134	0.000911256	Uncharacterized protein
TRIATDRAFT_155595	2.03493	0.179914	2.16844e-30	7.81482e-29	Pal1 cell morphology protein
TRIATDRAFT_282267	2.03212	0.501928	9.18907e-06	3.30307e-05	Glycosyltransferase family 90 protein
TRIATDRAFT_141302	2.0321	0.58482	8.92753e-05	0.000273745	Zn(2)-C6 fungal-type domain-containing protein
TRIATDRAFT_296922	2.02809	0.345929	9.27335e-10	5.60949e-09	Serine peptidase
TRIATDRAFT_184927	2.02509	0.247362	5.05152e-17	6.4009e-16	Flavin reductase like domain-containing protein
TRIATDRAFT_126859	2.02411	1.26551	0.0120233	0.0240379	cytochrome-b5 reductase (EC 1.6.2.2)
TRIATDRAFT_211475	2.02378	1.35375	0.0122614	0.0244949	Luciferase-like domain-containing protein
TRIATDRAFT_285432	2.02367	0.611876	0.000162667	0.000478686	Uncharacterized protein
TRIATDRAFT_77696	2.02251	0.274164	3.11618e-14	3.07463e-13	aminodeoxychorismate synthase (EC 2.6.1.85) (Para-aminobenzoate synthase) (p-aminobenzoic acid synthase)
TRIATDRAFT_161728	2.02205	0.218269	3.49955e-21	6.45266e-20	Choriogenin Hminor
TRIATDRAFT_299112	2.02155	0.216542	2.97468e-21	5.494e-20	WW domain-containing protein
TRIATDRAFT_292870	2.02034	0.646284	0.000267484	0.000754721	FAD-binding FR-type domain-containing protein
TRIATDRAFT_55198	2.01859	0.819528	0.00209157	0.00496821	ABC transmembrane type-1 domain-containing protein
TRIATDRAFT_158342	2.01844	0.23735	3.47915e-18	4.85157e-17	DUF803 domain membrane protein
TRIATDRAFT_173440	2.01409	0.231681	7.16958e-19	1.05828e-17	J domain-containing protein
TRIATDRAFT_53261	2.01317	0.321071	7.37386e-11	5.04623e-10	NAD-dependent epimerase/dehydratase domain-containing protein
TRIATDRAFT_266994	2.01199	0.279156	1.21802e-13	1.13519e-12	Fe2OG dioxygenase domain-containing protein
TRIATDRAFT_281501	2.00894	0.445528	1.3108e-06	5.35316e-06	Late sexual development protein
TRIATDRAFT_251939	2.00748	0.292487	1.42931e-12	1.18486e-11	C2H2-type domain-containing protein
TRIATDRAFT_129632	2.00584	0.396952	8.19345e-08	3.932e-07	Fe2OG dioxygenase domain-containing protein
TRIATDRAFT_298427	2.00403	2.06351	0.0179556	0.0345658	Uncharacterized protein
TRIATDRAFT_175760	2.00109	0.507481	1.45595e-05	5.0741e-05	Fucose-specific lectin
TRIATDRAFT_299720	2.00092	0.294894	2.5485e-12	2.05883e-11	Mitochondrial outer membrane protein OM14 C-terminal domain-containing protein
TRIATDRAFT_132789	2.00072	0.319742	8.2576e-11	5.62328e-10	Aspartate racemase
TRIATDRAFT_253341	1.99999	0.360129	5.76682e-09	3.18466e-08	Protein kinase domain-containing protein
TRIATDRAFT_137525	1.99859	0.203689	2.18203e-23	4.77722e-22	Cystathionine gamma-synthase
TRIATDRAFT_1703	1.99535	0.386413	4.21064e-08	2.09026e-07	Protein kinase domain-containing protein
TRIATDRAFT_301217	1.99408	0.228395	5.37132e-19	8.05697e-18	C-4 sterol methyl oxidase
TRIATDRAFT_254555	1.99282	0.224169	1.33261e-19	2.10711e-18	BZIP transcription factor
TRIATDRAFT_318120	1.99159	0.227137	3.9985e-19	6.05503e-18	Guanylate-binding protein N-terminal domain-containing protein
TRIATDRAFT_37876	1.99115	0.459996	2.87669e-06	1.11843e-05	DUF4440 domain-containing protein
TRIATDRAFT_146345	1.99093	0.160327	4.03101e-36	2.13068e-34	Fe-S cluster assembly protein DRE2 (Anamorsin homolog)
TRIATDRAFT_231193	1.98973	0.379479	3.23378e-08	1.63085e-07	Major facilitator superfamily (MFS) profile domain-containing protein
TRIATDRAFT_302432	1.98652	0.230095	1.31138e-18	1.90528e-17	Uncharacterized protein
TRIATDRAFT_258366	1.98564	0.267824	2.62236e-14	2.61764e-13	UBA domain-containing protein
TRIATDRAFT_53468	1.98533	0.20685	1.2108e-22	2.47968e-21	Pleiotropic drug resistance protein TABC2
TRIATDRAFT_301892	1.98511	0.237094	1.27066e-17	1.70342e-16	Uncharacterized protein
TRIATDRAFT_318116	1.98491	0.173135	4.67176e-31	1.78816e-29	ATP-dependent RNA helicase DHX8
TRIATDRAFT_209866	1.98437	0.239934	2.9021e-17	3.76764e-16	RNA polymerase II transcription factor B subunit 3 (RNA polymerase II transcription factor B 38 kDa subunit) (RNA polymerase II transcription factor B p38 subunit)
TRIATDRAFT_310167	1.98342	0.965421	0.00557009	0.0120593	SnoaL-like domain-containing protein
TRIATDRAFT_182407	1.98283	0.212466	2.27092e-21	4.2294e-20	Uncharacterized protein
TRIATDRAFT_88376	1.98147	1.09996	0.00654933	0.0139561	Glycoside hydrolase family 17 protein
TRIATDRAFT_39831	1.98095	0.477173	6.21021e-06	2.29319e-05	MARVEL domain-containing protein
TRIATDRAFT_302908	1.96969	0.224213	3.99352e-19	6.05503e-18	PPIase cyclophilin-type domain-containing protein
TRIATDRAFT_300014	1.96733	0.199513	1.32968e-23	2.96375e-22	alpha-galactosidase (EC 3.2.1.22)
TRIATDRAFT_129494	1.96554	0.273517	1.47303e-13	1.36142e-12	J domain-containing protein
TRIATDRAFT_34076	1.96429	0.201935	4.82987e-23	1.0173e-21	S1-like domain-containing protein
TRIATDRAFT_317750	1.96108	0.330034	5.87305e-10	3.62978e-09	K Homology domain-containing protein
TRIATDRAFT_158188	1.96	0.427573	9.06719e-07	3.79223e-06	PTH11-typeG-protein-coupled receptor
TRIATDRAFT_129633	1.9581	0.144442	1.95962e-42	1.42168e-40	Extracellular membrane protein CFEM domain-containing protein
TRIATDRAFT_299424	1.95425	0.340359	1.96261e-09	1.13998e-08	SCP domain-containing protein
TRIATDRAFT_43454	1.95225	0.330461	7.77726e-10	4.74067e-09	Thioesterase domain-containing protein
TRIATDRAFT_149459	1.95166	0.255694	4.68895e-15	4.99015e-14	Pantothenate kinase
TRIATDRAFT_291757	1.95129	0.195358	4.05139e-24	9.31065e-23	AB hydrolase-1 domain-containing protein
TRIATDRAFT_129729	1.94955	0.422785	7.63285e-07	3.2313e-06	Inositol polyphosphate-related phosphatase domain-containing protein
TRIATDRAFT_254423	1.94479	0.366039	2.3373e-08	1.20056e-07	Uncharacterized protein
TRIATDRAFT_286463	1.94152	0.249861	1.73712e-15	1.91479e-14	PX domain-containing protein
TRIATDRAFT_302624	1.94096	0.304414	4.00234e-11	2.81534e-10	Uncharacterized protein
TRIATDRAFT_306814	1.94015	0.260248	2.05873e-14	2.08123e-13	Zn(2)-C6 fungal-type domain-containing protein
TRIATDRAFT_320398	1.93994	1.04208	0.00806073	0.0168533	Uncharacterized protein
TRIATDRAFT_150889	1.93829	0.450307	3.34468e-06	1.28775e-05	Major facilitator superfamily (MFS) profile domain-containing protein
TRIATDRAFT_210209	1.93436	0.23431	3.40001e-17	4.36807e-16	MPR-like GPCR protein
TRIATDRAFT_85468	1.93183	0.420879	9.08224e-07	3.79566e-06	Btz domain-containing protein
TRIATDRAFT_152585	1.92807	0.239653	1.97614e-16	2.38167e-15	Half-sized multidrug resistance protein
TRIATDRAFT_85208	1.92652	0.323152	5.32401e-10	3.29964e-09	Uncharacterized protein
TRIATDRAFT_253300	1.92592	0.212646	3.13178e-20	5.30729e-19	Flavoprotein domain-containing protein
TRIATDRAFT_288941	1.92432	0.38889	1.55121e-07	7.1717e-07	USP domain-containing protein
TRIATDRAFT_316132	1.91442	0.205035	2.25313e-21	4.20331e-20	Mitochondrial distribution and morphology protein 34
TRIATDRAFT_140440	1.91367	0.348891	8.50601e-09	4.59225e-08	Uncharacterized protein
TRIATDRAFT_210433	1.91335	0.489164	1.842e-05	6.31445e-05	Transcriptional regulator
TRIATDRAFT_31104	1.91168	0.787006	0.00246802	0.00576372	High affinity methionine permease
TRIATDRAFT_130756	1.91131	0.268061	2.23485e-13	2.01518e-12	Mitochondrial fission 1 protein
TRIATDRAFT_292018	1.90551	0.343993	6.74757e-09	3.70049e-08	separase (EC 3.4.22.49)
TRIATDRAFT_48461	1.90451	0.784326	0.00243096	0.00568796	Small secreted protein
TRIATDRAFT_85646	1.90287	1.28995	0.0109978	0.0221915	Protein kinase domain-containing protein
TRIATDRAFT_282448	1.90062	0.255995	2.48581e-14	2.48581e-13	Uncharacterized protein
TRIATDRAFT_147947	1.90007	0.607107	0.000331698	0.000920462	Tryptophan synthase beta chain-like PALP domain-containing protein
TRIATDRAFT_228398	1.89827	0.516196	4.74166e-05	0.000151897	Uncharacterized protein
TRIATDRAFT_299102	1.89804	0.217004	5.02771e-19	7.562e-18	Transposase Tc1-like domain-containing protein
TRIATDRAFT_228873	1.89755	0.902413	0.00558333	0.0120809	Autophagy-related protein
TRIATDRAFT_149341	1.89686	0.272683	8.21844e-13	7.02809e-12	Heat shock 70 kDa protein
TRIATDRAFT_295401	1.89447	0.242197	9.91757e-16	1.11761e-14	FAD/NAD(P)-binding domain-containing protein
TRIATDRAFT_293719	1.89416	0.214295	2.1229e-19	3.30031e-18	Pseudouridine synthase RsuA/RluA-like domain-containing protein
TRIATDRAFT_318442	1.8914	0.584453	0.000239143	0.000680288	Thioredoxin domain-containing protein
TRIATDRAFT_130836	1.89139	0.189273	3.48723e-24	8.06422e-23	Putative family C-likeG-protein-coupled receptor
TRIATDRAFT_300195	1.88479	0.221466	3.87059e-18	5.3839e-17	Uncharacterized protein
TRIATDRAFT_147054	1.88467	0.23522	2.50194e-16	2.97659e-15	CRAL-TRIO domain-containing protein
TRIATDRAFT_263486	1.88421	1.6282	0.0148788	0.0291895	Cytochrome P450
TRIATDRAFT_50952	1.88359	0.330605	2.69412e-09	1.5399e-08	Enoyl reductase (ER) domain-containing protein
TRIATDRAFT_301016	1.88357	0.200979	1.78901e-21	3.37147e-20	Uncharacterized protein
TRIATDRAFT_295350	1.883	1.41303	0.0176577	0.0340396	Flavin reductase like domain-containing protein
TRIATDRAFT_258598	1.88227	0.241797	1.66929e-15	1.84553e-14	FAR1 domain-containing protein
TRIATDRAFT_50540	1.88114	1.24325	0.015843	0.0309172	Nitroreductase domain-containing protein
TRIATDRAFT_145463	1.87926	0.175777	2.81038e-27	8.2966e-26	S1 motif domain-containing protein
TRIATDRAFT_30874	1.87917	0.718395	0.00158669	0.00385642	Major facilitator superfamily (MFS) profile domain-containing protein
TRIATDRAFT_34313	1.87573	0.671908	0.000965773	0.00244863	Uncharacterized protein
TRIATDRAFT_140571	1.8739	0.271769	1.58285e-12	1.30629e-11	Heavy metal ion homeostasis protein
TRIATDRAFT_129821	1.87345	0.396223	4.68324e-07	2.04099e-06	Aspartokinase (EC 2.7.2.4)
TRIATDRAFT_149068	1.86694	0.225631	3.09592e-17	3.99589e-16	Transcription factor domain-containing protein
TRIATDRAFT_303105	1.86693	0.213808	5.9537e-19	8.89449e-18	Uncharacterized protein
TRIATDRAFT_279777	1.86473	0.13851	7.17113e-42	5.13545e-40	Alanyl-transfer RNA synthetases family profile domain-containing protein
TRIATDRAFT_27514	1.86306	0.332619	4.88123e-09	2.71179e-08	NB-ARC domain-containing protein
TRIATDRAFT_258515	1.86265	0.253382	4.8677e-14	4.7313e-13	Transmembrane protein
TRIATDRAFT_289139	1.85944	0.200168	4.12134e-21	7.549e-20	Ubiquitin-activating enzyme E1 C-terminal domain-containing protein
TRIATDRAFT_300514	1.85421	0.200291	7.0426e-21	1.25882e-19	Amidohydrolase-related domain-containing protein
TRIATDRAFT_255465	1.85258	1.22832	0.0172164	0.033293	Uncharacterized protein
TRIATDRAFT_290740	1.84985	0.334429	7.13487e-09	3.89558e-08	Major facilitator superfamily (MFS) profile domain-containing protein
TRIATDRAFT_297623	1.84907	0.236813	1.31593e-15	1.46654e-14	Uncharacterized protein
TRIATDRAFT_300099	1.84812	0.281927	1.36459e-11	1.01115e-10	Major facilitator superfamily (MFS) profile domain-containing protein
TRIATDRAFT_299377	1.84434	0.246415	1.56216e-14	1.59083e-13	2-isopropylmalate synthase (EC 2.3.3.13)
TRIATDRAFT_91845	1.84322	1.19707	0.0142864	0.0281368	Uncharacterized protein
TRIATDRAFT_89361	1.84321	3.01246	0.0183196	0.0351691	Uncharacterized protein
TRIATDRAFT_299224	1.84102	0.251101	5.44927e-14	5.27348e-13	Uncharacterized protein
TRIATDRAFT_155802	1.84039	0.492187	3.96782e-05	0.000128969	Acyl-CoA dehydrogenase
TRIATDRAFT_35306	1.83755	3.10004	0.0088431	0.0182688	HTH APSES-type domain-containing protein
TRIATDRAFT_151086	1.83597	0.192165	3.12417e-22	6.23709e-21	N-acetyltransferase domain-containing protein
TRIATDRAFT_157836	1.83235	0.249104	4.79167e-14	4.66967e-13	EF-hand domain-containing protein
TRIATDRAFT_302649	1.82903	0.144011	1.15644e-37	6.75606e-36	Mitochondrial phosphate carrier protein
TRIATDRAFT_219643	1.82792	0.617074	0.000594155	0.00157364	Zn(2)-C6 fungal-type domain-containing protein
TRIATDRAFT_156569	1.82738	1.42116	0.0204556	0.0388385	Carrier domain-containing protein
TRIATDRAFT_300946	1.82694	0.229537	3.51494e-16	4.11993e-15	SUI1 domain-containing protein
TRIATDRAFT_152559	1.82624	0.16903	8.00934e-28	2.43572e-26	Peptidase A1 domain-containing protein
TRIATDRAFT_320525	1.82413	0.287611	5.66083e-11	3.91985e-10	3-carboxymuconate cyclase
TRIATDRAFT_314109	1.82404	0.230993	8.68083e-16	9.83237e-15	R3H domain protein
TRIATDRAFT_131832	1.82391	0.348482	4.24447e-08	2.10517e-07	Clock-controlled protein 6
TRIATDRAFT_244053	1.82367	0.518665	9.3394e-05	0.000285428	Major facilitator superfamily (MFS) profile domain-containing protein
TRIATDRAFT_226644	1.82287	0.376858	3.06937e-07	1.37047e-06	Lysozyme inhibitor LprI N-terminal domain-containing protein
TRIATDRAFT_153960	1.82062	0.246895	4.13623e-14	4.04157e-13	Uncharacterized protein
TRIATDRAFT_303053	1.81944	0.22953	5.64303e-16	6.52476e-15	Cyclin-dependent kinases regulatory subunit
TRIATDRAFT_179154	1.81898	0.266841	2.63455e-12	2.12217e-11	Metallo-beta-lactamase domain-containing protein
TRIATDRAFT_228434	1.81881	0.18806	9.90696e-23	2.03267e-21	Uncharacterized protein
TRIATDRAFT_152029	1.81309	0.232468	1.72201e-15	1.90003e-14	Oxysterol binding protein
TRIATDRAFT_297821	1.81263	0.17791	5.85746e-25	1.4578e-23	TLC domain-containing protein
TRIATDRAFT_322460	1.81158	0.256551	4.064e-13	3.58589e-12	Uncharacterized protein
TRIATDRAFT_314426	1.81077	0.272764	7.9206e-12	6.05084e-11	Glycosyltransferase family 32 protein
TRIATDRAFT_139870	1.81055	0.262251	1.27639e-12	1.06847e-11	AGC-kinase C-terminal domain-containing protein
TRIATDRAFT_37362	1.80897	2.44051	0.0143944	0.0283294	Major facilitator superfamily (MFS) profile domain-containing protein
TRIATDRAFT_49247	1.80628	0.358133	9.78638e-08	4.66819e-07	Lariat debranching enzyme C-terminal domain-containing protein
TRIATDRAFT_255855	1.80352	0.945623	0.0086672	0.0179556	Secreted peptide
TRIATDRAFT_139062	1.80065	0.450195	1.48915e-05	5.17518e-05	Protein disulfide-isomerase (EC 5.3.4.1)
TRIATDRAFT_161081	1.80042	0.253911	3.34874e-13	2.97131e-12	Putative Cd2+/Zn2+ transporter protein
TRIATDRAFT_89627	1.79752	0.200168	6.99749e-20	1.14056e-18	polynucleotide adenylyltransferase (EC 2.7.7.19)
TRIATDRAFT_81454	1.79619	0.995726	0.00939871	0.0192839	Short-chain dehydrogenase
TRIATDRAFT_172610	1.79477	0.261451	1.75709e-12	1.43939e-11	Vacuolar segregation protein 7
TRIATDRAFT_48414	1.79443	0.254959	4.93e-13	4.3132e-12	Uncharacterized protein
TRIATDRAFT_86270	1.79381	0.268366	5.64946e-12	4.38218e-11	Mitochondrial carrier protein RIM2
TRIATDRAFT_89180	1.79319	0.252982	3.31956e-13	2.95013e-12	Guanine nucleotide exchange factor synembryn
TRIATDRAFT_30283	1.79259	0.517138	0.000117187	0.000352322	3-hydroxyanthranilate 3,4-dioxygenase (EC 1.13.11.6) (3-hydroxyanthranilate oxygenase) (3-HAO) (3-hydroxyanthranilic acid dioxygenase) (HAD) (Biosynthesis of nicotinic acid protein 1)
TRIATDRAFT_318307	1.7917	0.339923	3.4582e-08	1.73614e-07	Uncharacterized protein
TRIATDRAFT_251030	1.79157	0.133923	2.24447e-41	1.5669e-39	Major facilitator superfamily (MFS) profile domain-containing protein
TRIATDRAFT_35776	1.79104	0.707515	0.00219988	0.00520211	DUF1446 domain-containing protein
TRIATDRAFT_226070	1.78926	0.31719	4.14058e-09	2.31073e-08	Ring-like domain-containing protein
TRIATDRAFT_28910	1.78793	0.260428	2.00112e-12	1.63087e-11	TauD/TfdA-like domain-containing protein
TRIATDRAFT_249572	1.78729	0.215873	3.21948e-17	4.14573e-16	DNA helicase (EC 3.6.4.12)
TRIATDRAFT_314394	1.78695	0.35046	8.28672e-08	3.97161e-07	NmrA-like domain-containing protein
TRIATDRAFT_301429	1.7867	0.195539	1.81661e-20	3.15069e-19	Probable acetate kinase (EC 2.7.2.1) (Acetokinase)
TRIATDRAFT_226587	1.78552	0.183803	7.33336e-23	1.5215e-21	TUG ubiquitin-like domain-containing protein
TRIATDRAFT_299234	1.78287	0.814847	0.00527103	0.0114903	Ovule protein
TRIATDRAFT_84116	1.7814	0.606274	0.000690434	0.00180325	Isoamyl alcohol oxidase
TRIATDRAFT_298484	1.78057	0.168747	8.10382e-27	2.31836e-25	Heat shock protein Hsp88
TRIATDRAFT_218718	1.78044	0.574009	0.000420095	0.00114403	SCP domain-containing protein
TRIATDRAFT_81910	1.77987	0.125971	2.27154e-46	2.08381e-44	Nuclear architecture-related protein 1
TRIATDRAFT_310760	1.77599	0.532151	0.000186281	0.000541571	VOC domain-containing protein
TRIATDRAFT_130187	1.77259	0.187513	8.73355e-22	1.6772e-20	Short-chain dehydrogenase/reductase
TRIATDRAFT_219793	1.77219	0.195183	3.1935e-20	5.39541e-19	RNA polymerase II subunit B1 CTD phosphatase RPAP2 homolog (EC 3.1.3.16)
TRIATDRAFT_256968	1.77051	0.205782	2.06948e-18	2.9375e-17	Srp40 C-terminal domain-containing protein
TRIATDRAFT_156888	1.77013	0.165641	3.19794e-27	9.4157e-26	FAD-binding FR-type domain-containing protein
TRIATDRAFT_92263	1.76973	0.429505	8.8832e-06	3.20038e-05	Cytochrome b5 heme-binding domain-containing protein
TRIATDRAFT_301009	1.76834	0.184254	3.22263e-22	6.4106e-21	ATP-dependent RNA helicase SUB2
TRIATDRAFT_303283	1.76796	1.84824	0.0173409	0.0334929	RRM domain-containing protein
TRIATDRAFT_41548	1.76783	0.18604	5.71301e-22	1.11059e-20	Nucleolar complex protein 2
TRIATDRAFT_318713	1.76377	0.184494	3.65686e-22	7.2098e-21	GP-PDE domain-containing protein
TRIATDRAFT_314378	1.76287	2.29514	0.0215132	0.0406186	Uncharacterized protein
TRIATDRAFT_272721	1.76059	0.282273	1.12838e-10	7.58174e-10	Phospholipase/carboxylesterase/thioesterase domain-containing protein
TRIATDRAFT_137800	1.75799	0.336029	4.29762e-08	2.12677e-07	Peptidase M14 carboxypeptidase A domain-containing protein
TRIATDRAFT_220623	1.75547	0.0983087	6.35156e-72	1.60232e-69	tRNA ligase (EC 6.5.1.3)
TRIATDRAFT_51210	1.7549	0.334928	4.02085e-08	2.00141e-07	Ca2+/calmodulin-dependent protein kinase
TRIATDRAFT_303846	1.75434	0.307942	3.02164e-09	1.71473e-08	Uncharacterized protein
TRIATDRAFT_297428	1.75391	0.240697	8.48144e-14	8.05281e-13	Chromatin modification-related protein
TRIATDRAFT_301761	1.75308	0.270502	2.45173e-11	1.77291e-10	Yeast cell wall synthesis Kre9/Knh1-like N-terminal domain-containing protein
TRIATDRAFT_30199	1.75238	0.508728	0.000133523	0.000397561	Uncharacterized protein
TRIATDRAFT_216039	1.74846	0.229896	7.5566e-15	7.89815e-14	Bul1 C-terminal domain-containing protein
TRIATDRAFT_248552	1.74812	0.224488	1.79214e-15	1.97153e-14	Myb-like domain-containing protein
TRIATDRAFT_297110	1.74668	0.519913	0.000179784	0.000523917	Glycoside hydrolase family 23 protein
TRIATDRAFT_288589	1.74459	2.01561	0.0202689	0.0384985	Fe2OG dioxygenase domain-containing protein
TRIATDRAFT_35979	1.74307	0.406266	4.36787e-06	1.65529e-05	U3 snoRNP protein
TRIATDRAFT_297573	1.74206	0.33754	6.03525e-08	2.94467e-07	Uncharacterized protein
TRIATDRAFT_300455	1.74086	0.349286	1.47408e-07	6.83758e-07	Uncharacterized protein
TRIATDRAFT_297757	1.73964	0.179661	9.34457e-23	1.92439e-21	Type 1 phosphatases regulator
TRIATDRAFT_188007	1.73962	0.518666	0.000182376	0.000531333	HORMA domain-containing protein
TRIATDRAFT_284122	1.7396	0.441536	1.99233e-05	6.78162e-05	GPI anchored protein
TRIATDRAFT_172923	1.73953	0.248788	7.03956e-13	6.05729e-12	LisH domain-containing protein
TRIATDRAFT_318748	1.73948	0.239622	1.07916e-13	1.01687e-12	Adenylate cyclase (EC 4.6.1.1) (ATP pyrophosphate-lyase) (Adenylyl cyclase)
TRIATDRAFT_151694	1.73908	0.172898	2.34077e-24	5.47e-23	Multiprotein-bridging factor 1
TRIATDRAFT_49608	1.73711	0.495677	0.000111074	0.000335124	TauD/TfdA-like domain-containing protein
TRIATDRAFT_43387	1.73702	0.264799	1.34731e-11	9.99007e-11	Deacetylase-like protein
TRIATDRAFT_80771	1.7369	0.417817	7.95251e-06	2.88756e-05	Uncharacterized protein
TRIATDRAFT_145656	1.73638	0.320898	1.56645e-08	8.20558e-08	Carbonic anhydrase (EC 4.2.1.1)
TRIATDRAFT_299889	1.73284	0.250671	1.30289e-12	1.08819e-11	Uncharacterized protein
TRIATDRAFT_261152	1.73125	0.350599	2.05943e-07	9.38794e-07	2EXR domain-containing protein
TRIATDRAFT_152157	1.73067	0.328575	3.60776e-08	1.80713e-07	N-acetyltransferase domain-containing protein
TRIATDRAFT_7394	1.72813	0.673045	0.00212304	0.0050322	Sequence orphan
TRIATDRAFT_286198	1.72808	0.148628	6.73987e-32	2.74039e-30	Mitochondrial chaperone BCS1
TRIATDRAFT_316521	1.72724	0.205603	1.2442e-17	1.66997e-16	Glycosyltransferase family 69 protein
TRIATDRAFT_137322	1.72715	0.194531	1.8884e-19	2.95229e-18	Transcriptional activator HAC1
TRIATDRAFT_144101	1.72708	0.295198	1.34581e-09	7.97572e-09	BAR domain-containing protein
TRIATDRAFT_234537	1.72542	0.256988	5.46733e-12	4.24387e-11	ATP-NAD kinase
TRIATDRAFT_257561	1.72339	1.04704	0.0159366	0.0310794	Uncharacterized protein
TRIATDRAFT_299856	1.72225	0.247139	8.96454e-13	7.63671e-12	Pali-domain-containing protein
TRIATDRAFT_293301	1.72123	0.25985	9.1275e-12	6.88751e-11	Tyrosine phosphatase
TRIATDRAFT_34572	1.72037	0.34317	1.43852e-07	6.68101e-07	N-acetyltransferase domain-containing protein
TRIATDRAFT_216629	1.71658	0.182285	1.30884e-21	2.48343e-20	60S ribosome biogenesis protein Mak11
TRIATDRAFT_133422	1.71476	0.151315	2.61638e-30	9.39866e-29	Vesicular-fusion protein sec17
TRIATDRAFT_300632	1.71471	0.402023	5.0512e-06	1.89484e-05	Uncharacterized protein
TRIATDRAFT_152588	1.7144	0.187694	1.87233e-20	3.24225e-19	Cell division control protein 48
TRIATDRAFT_214001	1.71393	0.638327	0.00154993	0.00377618	C2H2-type domain-containing protein
TRIATDRAFT_52101	1.7126	0.190122	6.18669e-20	1.01436e-18	Glycosyltransferase family 2 protein
TRIATDRAFT_288638	1.71255	0.595166	0.000850933	0.00218175	Glycoside hydrolase family 16 protein
TRIATDRAFT_302952	1.70833	0.698076	0.00312294	0.00714147	Eliciting plant response-like protein
TRIATDRAFT_314797	1.70769	0.218303	1.49581e-15	1.66367e-14	Uncharacterized protein
TRIATDRAFT_301205	1.70697	0.165609	1.9155e-25	4.94466e-24	chorismate synthase (EC 4.2.3.5)
TRIATDRAFT_2956	1.70426	0.199756	4.05176e-18	5.62182e-17	Uncharacterized protein
TRIATDRAFT_280713	1.70344	0.293124	1.69574e-09	9.94858e-09	Cupin 2 conserved barrel domain-containing protein
TRIATDRAFT_298812	1.70319	0.388672	2.95173e-06	1.1452e-05	SWIM-type domain-containing protein
TRIATDRAFT_88475	1.70209	0.533043	0.000313286	0.000872861	BZIP domain-containing protein
TRIATDRAFT_305335	1.70145	0.847806	0.0087282	0.0180651	Heterokaryon incompatibility domain-containing protein
TRIATDRAFT_46162	1.70103	0.987009	0.0135043	0.0267672	TauD/TfdA-like domain-containing protein
TRIATDRAFT_152437	1.70084	0.297975	3.04321e-09	1.72521e-08	Choline kinase
TRIATDRAFT_252553	1.69954	0.3711	1.23812e-06	5.07503e-06	Putative PTH11-typeG-protein-coupled receptor
TRIATDRAFT_291734	1.69889	0.156342	4.79504e-28	1.48259e-26	ATP-dependent RNA helicase DBP2
TRIATDRAFT_281679	1.69735	0.253028	5.35079e-12	4.16214e-11	B box-type domain-containing protein
TRIATDRAFT_39934	1.69295	0.774198	0.00580283	0.0124954	Glycosyltransferase family 8 protein
TRIATDRAFT_317557	1.69242	0.645039	0.00191933	0.00459646	Uncharacterized protein
TRIATDRAFT_229426	1.69028	0.209686	2.67821e-16	3.1727e-15	CS domain-containing protein
TRIATDRAFT_159436	1.68981	0.185905	3.81597e-20	6.41777e-19	STI1 domain-containing protein
TRIATDRAFT_175067	1.68879	0.885404	0.00959908	0.0196477	Amidase domain-containing protein
TRIATDRAFT_152520	1.68697	0.203	2.7894e-17	3.63408e-16	ABC transporter domain-containing protein
TRIATDRAFT_236452	1.68696	0.234249	1.08273e-13	1.01937e-12	Pentafunctional AROM polypeptide [Includes: 3-dehydroquinate synthase (DHQS) (EC 4.2.3.4); 3-phosphoshikimate 1-carboxyvinyltransferase (EC 2.5.1.19) (5-enolpyruvylshikimate-3-phosphate synthase) (EPSP synthase) (EPSPS); Shikimate kinase (SK) (EC 2.7.1.71); 3-dehydroquinate dehydratase (3-dehydroquinase) (EC 4.2.1.10); Shikimate dehydrogenase (EC 1.1.1.25)]
TRIATDRAFT_27656	1.6857	0.469086	7.94044e-05	0.000245248	Putative ankyrin repeat protein
TRIATDRAFT_301022	1.68405	0.44287	3.59133e-05	0.000117316	ribonuclease T2 (EC 4.6.1.19)
TRIATDRAFT_77810	1.68331	0.845127	0.00852443	0.0177027	Mitochondrial carrier protein
TRIATDRAFT_281338	1.68275	0.353926	5.22996e-07	2.26149e-06	Proteophosphoglycan 5
TRIATDRAFT_298437	1.68185	0.191152	4.54046e-19	6.85703e-18	BHLH domain-containing protein
TRIATDRAFT_159294	1.68155	0.437961	3.27589e-05	0.000107932	Uncharacterized protein
TRIATDRAFT_321925	1.68129	0.348416	3.84498e-07	1.69228e-06	Zn(2)-C6 fungal-type domain-containing protein
TRIATDRAFT_94094	1.68119	1.04188	0.0174872	0.0337345	Aminoglycoside phosphotransferase domain-containing protein
TRIATDRAFT_224037	1.67978	0.355567	6.47173e-07	2.76399e-06	Nitroreductase domain-containing protein
TRIATDRAFT_322236	1.67844	0.917735	0.0120119	0.0240238	NACHT domain-containing protein
TRIATDRAFT_214873	1.67823	0.264811	6.87621e-11	4.72022e-10	Zn(2)-C6 fungal-type domain-containing protein
TRIATDRAFT_247626	1.67752	0.276533	3.59231e-10	2.27595e-09	Histone deacetylase complex subunit SAP30 Sin3 binding domain-containing protein
TRIATDRAFT_28947	1.67749	0.340298	2.21535e-07	1.00533e-06	Glycoside hydrolase family 28 protein
TRIATDRAFT_297166	1.67664	0.142193	1.66347e-32	7.02073e-31	Enoyl reductase (ER) domain-containing protein
TRIATDRAFT_154163	1.67557	0.220685	8.77996e-15	9.09968e-14	2-methylisocitrate lyase, mitochondrial (EC 4.1.3.30)
TRIATDRAFT_305515	1.6746	0.26857	1.2973e-10	8.65908e-10	Ricin B lectin domain-containing protein
TRIATDRAFT_162972	1.67359	0.215321	2.21295e-15	2.41058e-14	HTH La-type RNA-binding domain-containing protein
TRIATDRAFT_256580	1.66999	0.161755	1.61361e-25	4.19463e-24	Beta-lactamase-related domain-containing protein
TRIATDRAFT_156368	1.66986	0.395264	6.18719e-06	2.28621e-05	Zn(2)-C6 fungal-type domain-containing protein
TRIATDRAFT_154018	1.66978	0.204195	8.53596e-17	1.05511e-15	Plasma membrane ATPase (EC 7.1.2.1)
TRIATDRAFT_298753	1.66945	0.269459	1.68466e-10	1.11044e-09	Glycoside hydrolase family 16 protein
TRIATDRAFT_143878	1.66817	0.270076	1.90566e-10	1.24722e-09	Galactokinase (EC 2.7.1.6) (Galactose kinase)
TRIATDRAFT_222395	1.66777	0.407	1.13239e-05	4.01198e-05	N-acetyltransferase domain-containing protein
TRIATDRAFT_293921	1.66749	0.411463	1.25704e-05	4.42257e-05	RRM domain-containing protein
TRIATDRAFT_127739	1.66626	0.264896	1.01291e-10	6.8348e-10	Oxysterol binding protein-like protein
TRIATDRAFT_281230	1.66592	0.188512	2.84745e-19	4.35954e-18	ADP-ribosylglycohydrolase
TRIATDRAFT_79372	1.66568	0.308227	1.74939e-08	9.10801e-08	Polyadenylate-binding protein (PABP)
TRIATDRAFT_217038	1.66467	0.167707	8.97162e-24	2.01589e-22	Amino acid transporter
TRIATDRAFT_293815	1.66454	0.343693	3.54347e-07	1.56891e-06	Cytochrome P450
TRIATDRAFT_169529	1.66343	0.289283	2.32589e-09	1.33838e-08	Uncharacterized protein
TRIATDRAFT_250787	1.6614	0.160281	1.06885e-25	2.83834e-24	Uncharacterized protein
TRIATDRAFT_302472	1.66089	1.12046	0.0201937	0.0383687	Uncharacterized protein
TRIATDRAFT_211243	1.66061	0.164879	2.25851e-24	5.30009e-23	Multidrug resistance-associated protein
TRIATDRAFT_305161	1.65697	0.383058	4.16123e-06	1.58238e-05	BZIP domain-containing protein
TRIATDRAFT_80140	1.65614	0.387977	5.16203e-06	1.93315e-05	PTH11-typeG-protein-coupled receptor
TRIATDRAFT_33568	1.65596	0.257729	3.84514e-11	2.71163e-10	Tafazzin
TRIATDRAFT_286247	1.65553	0.873682	0.0108567	0.0219427	Uncharacterized protein
TRIATDRAFT_300317	1.65419	0.328841	1.36793e-07	6.37447e-07	HNH domain-containing protein
TRIATDRAFT_302413	1.65351	0.82029	0.00828092	0.0172519	Purple acid phosphatase (EC 3.1.3.2)
TRIATDRAFT_28950	1.65314	1.30494	0.0255595	0.0472823	FAD-binding PCMH-type domain-containing protein
TRIATDRAFT_308039	1.65278	1.95544	0.0260001	0.0480122	AMP-binding enzyme C-terminal domain-containing protein
TRIATDRAFT_298265	1.65231	0.262061	9.25442e-11	6.26366e-10	Uncharacterized protein
TRIATDRAFT_321436	1.65157	0.518364	0.000357767	0.000986147	Uncharacterized protein
TRIATDRAFT_127498	1.65071	0.218732	1.30502e-14	1.33879e-13	Aspartate aminotransferase (EC 2.6.1.1)
TRIATDRAFT_128696	1.64763	0.227111	1.17274e-13	1.09574e-12	Glycosyltransferase family 90 protein
TRIATDRAFT_298410	1.64742	0.186747	3.35066e-19	5.10183e-18	BZIP domain-containing protein
TRIATDRAFT_147345	1.64085	0.21524	7.37037e-15	7.72532e-14	AMP-dependent synthetase/ligase domain-containing protein
TRIATDRAFT_50856	1.64039	0.422102	2.71613e-05	9.05377e-05	Uncharacterized protein
TRIATDRAFT_137374	1.63836	0.191016	3.22108e-18	4.50302e-17	Phospholipase A-2-activating protein
TRIATDRAFT_171594	1.6375	0.267599	2.72135e-10	1.74708e-09	Methyltransferase type 11 domain-containing protein
TRIATDRAFT_292379	1.63552	0.188371	1.17754e-18	1.71757e-17	F-box domain-containing protein
TRIATDRAFT_287170	1.63546	0.170783	3.14515e-22	6.26772e-21	Uncharacterized protein
TRIATDRAFT_302814	1.6352	0.215374	4.43367e-15	4.72301e-14	FAD-binding domain-containing protein
TRIATDRAFT_317345	1.63474	1.1375	0.0223321	0.0419648	Uncharacterized protein
TRIATDRAFT_282872	1.63437	0.319385	8.368e-08	4.00884e-07	Glycoside hydrolase family 18 protein
TRIATDRAFT_319991	1.63414	0.538848	0.00059896	0.00158523	Hydrophobin
TRIATDRAFT_299313	1.63019	0.210467	1.84338e-15	2.0259e-14	TIL domain-containing protein
TRIATDRAFT_299520	1.63013	0.179285	2.86113e-20	4.87843e-19	Uncharacterized protein
TRIATDRAFT_94152	1.62917	0.218457	2.69352e-14	2.68385e-13	Aminotransferase class I/classII domain-containing protein
TRIATDRAFT_302978	1.62524	0.165407	2.58529e-23	5.63786e-22	Expansin module family protein
TRIATDRAFT_323039	1.6251	0.265992	3.17871e-10	2.02431e-09	DUF3824 domain-containing protein
TRIATDRAFT_262741	1.62369	0.174578	4.38139e-21	7.99891e-20	Tr-type G domain-containing protein
TRIATDRAFT_53890	1.62327	0.225904	2.0032e-13	1.81811e-12	CRIB domain-containing protein
TRIATDRAFT_315374	1.61803	0.563468	0.00101267	0.00255585	Uncharacterized protein
TRIATDRAFT_174364	1.61797	0.624931	0.00230612	0.00542905	Only prolin and serin are matching in the corresponding protein
TRIATDRAFT_153764	1.61464	0.264346	2.99796e-10	1.918e-09	RNA binding protein Nrd1
TRIATDRAFT_143973	1.61362	0.576248	0.00123461	0.00306511	ATP-dependent rRNA helicase RRP3
TRIATDRAFT_84128	1.61198	0.514958	0.000460182	0.00124464	Cytochrome P450 monooxygenase
TRIATDRAFT_37053	1.61085	1.25492	0.0233405	0.0436381	Uncharacterized protein
TRIATDRAFT_142107	1.61049	0.173171	4.68129e-21	8.51841e-20	Uncharacterized protein
TRIATDRAFT_218109	1.61027	0.414122	2.79245e-05	9.28031e-05	Chromatin modification-related protein
TRIATDRAFT_296318	1.60875	0.143344	8.99931e-30	3.15118e-28	Mitochondrial mRNA-processing protein COX24 C-terminal domain-containing protein
TRIATDRAFT_300407	1.60744	0.242647	1.07485e-11	8.03963e-11	Methyltransferase domain-containing protein
TRIATDRAFT_301505	1.60715	0.250848	4.57023e-11	3.19859e-10	Interferon-related developmental regulator N-terminal domain-containing protein
TRIATDRAFT_225407	1.60491	0.218717	6.42226e-14	6.17204e-13	SUN family beta-glucosidase-like protein
TRIATDRAFT_88379	1.60471	0.294009	1.39759e-08	7.36271e-08	Catalase-peroxidase (CP) (EC 1.11.1.21) (Peroxidase/catalase)
TRIATDRAFT_132473	1.60289	0.458759	0.000129262	0.000385908	S5 DRBM domain-containing protein
TRIATDRAFT_290131	1.60275	0.652118	0.00345176	0.00783529	NmrA-like domain-containing protein
TRIATDRAFT_299851	1.6009	0.219454	9.46308e-14	8.93959e-13	Tethering factor for nuclear proteasome STS1
TRIATDRAFT_221424	1.59815	0.238548	6.3357e-12	4.87362e-11	HIT-type domain-containing protein
TRIATDRAFT_317598	1.59792	0.278254	2.81269e-09	1.60271e-08	RING-type domain-containing protein
TRIATDRAFT_227114	1.59591	0.214309	3.10206e-14	3.06342e-13	Uncharacterized protein
TRIATDRAFT_32547	1.59463	0.37954	7.45526e-06	2.72215e-05	Bola-like protein
TRIATDRAFT_226078	1.5926	0.133975	4.02594e-33	1.75937e-31	Uncharacterized protein
TRIATDRAFT_319832	1.59229	0.190649	2.31231e-17	3.04107e-16	homocitrate synthase (EC 2.3.3.14)
TRIATDRAFT_145803	1.59226	0.290937	1.31199e-08	6.92804e-08	AMP-activated protein kinase glycogen-binding domain-containing protein
TRIATDRAFT_161813	1.59144	0.421692	4.43285e-05	0.000142705	Protein EFR3
TRIATDRAFT_322548	1.59028	0.148444	2.51042e-27	7.47069e-26	Calcium-transporting ATPase (EC 7.2.2.10)
TRIATDRAFT_298641	1.59006	0.429074	5.86212e-05	0.000184752	Secreted protein
TRIATDRAFT_147737	1.58784	0.242532	1.83897e-11	1.34737e-10	2-methylisocitrate lyase, mitochondrial
TRIATDRAFT_300075	1.5871	0.298736	3.20014e-08	1.61461e-07	Uncharacterized protein
TRIATDRAFT_90624	1.58451	0.413313	3.57721e-05	0.000116957	Transcription factor domain-containing protein
TRIATDRAFT_147364	1.5821	0.417851	4.32559e-05	0.000139576	Ribosome biogenesis protein YTM1
TRIATDRAFT_300712	1.58176	0.432334	7.24894e-05	0.000225703	ribonuclease T2 (EC 4.6.1.19)
TRIATDRAFT_315004	1.58043	1.03305	0.020542	0.0389771	Putative ankyrin repeat protein
TRIATDRAFT_302477	1.57912	0.224084	6.12822e-13	5.33097e-12	Uncharacterized protein
TRIATDRAFT_169966	1.57909	0.198598	6.23027e-16	7.16412e-15	Mitochondrial intermembrane space import and assembly protein 40 (Mitochondrial import inner membrane translocase TIM40)
TRIATDRAFT_201537	1.57882	0.259782	3.77881e-10	2.39138e-09	Squalene monooxygenase (EC 1.14.14.17)
TRIATDRAFT_48521	1.57594	0.222231	4.30761e-13	3.78579e-12	Major facilitator superfamily (MFS) profile domain-containing protein
TRIATDRAFT_320571	1.57531	0.701216	0.00573256	0.0123556	Cd2+/Zn2+ transporter protein
TRIATDRAFT_299579	1.57456	0.791445	0.0104983	0.0213114	Uncharacterized protein
TRIATDRAFT_302058	1.57237	0.264837	9.0967e-10	5.51466e-09	Peptidyl-prolyl cis-trans isomerase (EC 5.2.1.8)
TRIATDRAFT_150078	1.57216	0.30827	1.20044e-07	5.66775e-07	Pyruvate decarboxylase (EC 4.1.1.1)
TRIATDRAFT_254530	1.57177	0.242273	2.66597e-11	1.91908e-10	glutaminase (EC 3.5.1.2)
TRIATDRAFT_87430	1.57166	0.496677	0.000429787	0.00116786	Pre-rRNA-processing protein
TRIATDRAFT_93818	1.57061	0.342774	1.39494e-06	5.6655e-06	Uncharacterized protein
TRIATDRAFT_142127	1.56945	0.545348	0.00106551	0.00267826	Protein kinase domain-containing protein
TRIATDRAFT_311587	1.56857	0.140241	1.74573e-29	5.98073e-28	Fe2OG dioxygenase domain-containing protein
TRIATDRAFT_262964	1.56791	0.347392	1.90613e-06	7.59715e-06	Calcineurin-like phosphoesterase domain-containing protein
TRIATDRAFT_301733	1.56549	0.405395	3.35583e-05	0.000110304	Peptidase M14 carboxypeptidase A domain-containing protein
TRIATDRAFT_300588	1.56499	0.217206	1.89415e-13	1.72478e-12	Ubiquitin-like domain-containing protein
TRIATDRAFT_128805	1.56498	0.364408	5.26732e-06	1.96926e-05	Cytoplasmic tRNA 2-thiolation protein 2
TRIATDRAFT_39427	1.56411	0.646658	0.00393009	0.00882183	Glycosyltransferase family 4 protein
TRIATDRAFT_314493	1.56328	0.164081	5.01097e-22	9.77536e-21	Uncharacterized protein
TRIATDRAFT_314854	1.56326	0.990854	0.0209649	0.0397116	SNF2 N-terminal domain-containing protein
TRIATDRAFT_34931	1.56281	0.239534	2.20466e-11	1.60155e-10	Ribosomal RNA-processing protein 8 (EC 2.1.1.-)
TRIATDRAFT_146044	1.56217	0.16896	7.69192e-21	1.36827e-19	Branched-chain amino acid aminotransferase
TRIATDRAFT_297977	1.56011	0.187668	2.96262e-17	3.83723e-16	Bacteriophage T5 Orf172 DNA-binding domain-containing protein
TRIATDRAFT_35637	1.55951	0.157944	1.79304e-23	3.94113e-22	RBR-type E3 ubiquitin transferase (EC 2.3.2.31)
TRIATDRAFT_307550	1.55933	0.441333	0.000115908	0.000348855	N-acetyltransferase domain-containing protein
TRIATDRAFT_162472	1.55344	0.284184	1.43063e-08	7.52248e-08	Transcription factor BYE1
TRIATDRAFT_128029	1.55263	0.359536	4.64693e-06	1.75386e-05	Zn(2)-C6 fungal-type domain-containing protein
TRIATDRAFT_299841	1.55174	0.243222	5.51862e-11	3.82615e-10	Uncharacterized protein
TRIATDRAFT_256549	1.55129	0.213145	1.10994e-13	1.04321e-12	NADP-dependent oxidoreductase domain-containing protein
TRIATDRAFT_301774	1.55071	0.495025	0.000492015	0.00132429	Uncharacterized protein
TRIATDRAFT_315943	1.55009	0.530825	0.000962401	0.00244063	PB1 domain-containing protein
TRIATDRAFT_138308	1.54888	0.211124	7.32923e-14	6.98922e-13	NUC153 domain-containing protein
TRIATDRAFT_265387	1.54885	1.0802	0.026515	0.0488493	FAD/NAD(P)-binding domain-containing protein
TRIATDRAFT_251581	1.54774	0.50349	0.000593399	0.00157239	Major facilitator superfamily (MFS) profile domain-containing protein
TRIATDRAFT_48984	1.54761	0.195229	7.16794e-16	8.1772e-15	PX domain-containing protein
TRIATDRAFT_149984	1.54667	1.02059	0.0230486	0.043165	Steroid 5-alpha reductase C-terminal domain-containing protein
TRIATDRAFT_85713	1.54593	0.513491	0.000719453	0.00187375	UDP-N-acetylglucosamine--dolichyl-phosphate N-acetylglucosaminephosphotransferase (EC 2.7.8.15) (GlcNAc-1-P transferase) (N-acetylglucosamine-1-phosphate transferase)
TRIATDRAFT_211192	1.5459	0.142364	6.61929e-28	2.0353e-26	CP-type G domain-containing protein
TRIATDRAFT_240732	1.54583	0.223895	1.30732e-12	1.09025e-11	Arrestin C-terminal-like domain-containing protein
TRIATDRAFT_131340	1.5455	0.238471	3.21593e-11	2.28973e-10	Frequency clock protein-like protein
TRIATDRAFT_41039	1.54542	0.29137	3.58937e-08	1.79874e-07	Beta-hexosaminidase (EC 3.2.1.52)
TRIATDRAFT_140864	1.54538	0.10218	5.33318e-52	6.6515e-50	Inosine-5'-monophosphate dehydrogenase (IMP dehydrogenase) (IMPD) (IMPDH) (EC 1.1.1.205)
TRIATDRAFT_302213	1.54275	0.193531	5.36903e-16	6.22389e-15	Guanosine diphosphatase
TRIATDRAFT_297233	1.54254	0.220741	8.9876e-13	7.65049e-12	Uncharacterized protein
TRIATDRAFT_131661	1.5392	0.17367	2.68709e-19	4.13112e-18	RING-type domain-containing protein
TRIATDRAFT_34249	1.53508	0.326505	8.25515e-07	3.47355e-06	N-acetyltransferase domain-containing protein
TRIATDRAFT_29715	1.53403	0.426982	9.78343e-05	0.000297605	Arrestin-like N-terminal domain-containing protein
TRIATDRAFT_220470	1.53376	0.218684	7.74762e-13	6.64595e-12	Uncharacterized protein
TRIATDRAFT_226605	1.53373	0.212248	1.6613e-13	1.52274e-12	RanBD1 domain-containing protein
TRIATDRAFT_94369	1.53307	0.580259	0.0022751	0.00535943	mRNA stability protein
TRIATDRAFT_320112	1.53185	0.241511	6.97128e-11	4.77957e-10	SSCRP protein
TRIATDRAFT_290744	1.52982	0.54677	0.00135362	0.00333523	Ribosome biogenesis protein Urb1
TRIATDRAFT_188756	1.5295	0.142178	2.1988e-27	6.59641e-26	Peptidase S53 domain-containing protein
TRIATDRAFT_128466	1.52768	0.175781	1.326e-18	1.924e-17	Histidine biosynthesis trifunctional protein [Includes: Phosphoribosyl-AMP cyclohydrolase (EC 3.5.4.19); Phosphoribosyl-ATP pyrophosphohydrolase (EC 3.6.1.31); Histidinol dehydrogenase (HDH) (EC 1.1.1.23)]
TRIATDRAFT_294460	1.52679	0.309627	2.54153e-07	1.14401e-06	SH3 domain-containing protein
TRIATDRAFT_300507	1.52643	0.137599	4.51512e-29	1.48718e-27	Anhydro-N-acetylmuramic acid kinase
TRIATDRAFT_46319	1.52528	0.813966	0.0137584	0.0272127	NAD-dependent epimerase/dehydratase domain-containing protein
TRIATDRAFT_83058	1.5246	0.49653	0.000609881	0.00160853	WH2 domain-containing protein
TRIATDRAFT_46148	1.52428	0.250972	4.15413e-10	2.60956e-09	Glycoside hydrolase family 105 protein
TRIATDRAFT_134128	1.52426	0.290569	3.84141e-08	1.91898e-07	Serine/threonine protein kinase
TRIATDRAFT_89596	1.52201	0.38048	1.94321e-05	6.63068e-05	Peptidase S8/S53 domain-containing protein
TRIATDRAFT_38056	1.5213	0.362006	8.16691e-06	2.95864e-05	Uncharacterized protein
TRIATDRAFT_299852	1.52108	0.10671	1.63431e-46	1.51174e-44	RRM domain-containing protein
TRIATDRAFT_230096	1.51992	0.191062	6.10242e-16	7.02665e-15	Cyclic nucleotide-binding domain-containing protein
TRIATDRAFT_32176	1.51955	0.260688	1.82369e-09	1.06542e-08	F-box domain-containing protein
TRIATDRAFT_251604	1.51891	0.240416	8.79897e-11	5.97361e-10	ATP-dependent RNA helicase (EC 3.6.4.13)
TRIATDRAFT_297483	1.51802	0.217278	7.84138e-13	6.716e-12	Thioredoxin domain-containing protein
TRIATDRAFT_53490	1.51776	0.202453	2.48283e-14	2.48507e-13	DNA repair protein Rhp26/Rad26
TRIATDRAFT_31975	1.51708	0.216915	9.36939e-13	7.95109e-12	Amidase domain-containing protein
TRIATDRAFT_320092	1.51672	0.23014	1.15887e-11	8.63898e-11	Uncharacterized protein
TRIATDRAFT_279975	1.5166	0.254512	8.43182e-10	5.12558e-09	GAR domain-containing protein
TRIATDRAFT_300522	1.51505	0.490569	0.000587702	0.00155878	Uncharacterized protein
TRIATDRAFT_319185	1.51503	0.361903	8.76452e-06	3.1607e-05	FAD-binding FR-type domain-containing protein
TRIATDRAFT_128734	1.51433	0.185199	1.00579e-16	1.23773e-15	Major facilitator superfamily (MFS) profile domain-containing protein
TRIATDRAFT_228021	1.5135	0.314079	4.65808e-07	2.03162e-06	DOC domain-containing protein
TRIATDRAFT_298649	1.51245	0.214162	6.3969e-13	5.53003e-12	GPI anchored serine-rich protein
TRIATDRAFT_133801	1.51216	0.238057	7.18133e-11	4.9175e-10	Calcium-transporting ATPase (EC 7.2.2.10)
TRIATDRAFT_146241	1.51059	0.261515	2.53796e-09	1.45589e-08	J domain-containing protein
TRIATDRAFT_28439	1.50935	0.17957	1.3863e-17	1.84422e-16	LEM-like domain-containing protein
TRIATDRAFT_130480	1.50693	0.434543	0.000156511	0.000462165	RRM domain-containing protein
TRIATDRAFT_242989	1.50687	0.21723	1.31334e-12	1.09445e-11	Glycosyltransferase family 31 protein
TRIATDRAFT_294582	1.50432	0.320639	9.32873e-07	3.89135e-06	Phosphatidyl synthase
TRIATDRAFT_2986	1.50372	0.718514	0.00900972	0.0185578	NUDE domain-containing protein
TRIATDRAFT_303984	1.50306	0.319395	8.08193e-07	3.40841e-06	Ribosome biogenesis protein SLX9
TRIATDRAFT_152857	1.50227	0.223438	5.91921e-12	4.57225e-11	Threonine dehydratase (EC 4.3.1.19) (Threonine deaminase)
TRIATDRAFT_157505	1.50132	0.240475	1.43306e-10	9.51374e-10	Uncharacterized protein
TRIATDRAFT_231249	1.50006	0.393106	4.24423e-05	0.00013723	Cerato-platanin
TRIATDRAFT_139833	1.49972	0.308262	3.42946e-07	1.52146e-06	SH3 domain-containing protein
TRIATDRAFT_169917	1.49836	0.245983	4.4959e-10	2.81469e-09	CS domain-containing protein
TRIATDRAFT_292375	1.49654	0.299362	1.94464e-07	8.87561e-07	Major facilitator superfamily (MFS) profile domain-containing protein
TRIATDRAFT_28954	1.49488	0.32132	1.10951e-06	4.57659e-06	Peptidase A1 domain-containing protein
TRIATDRAFT_50183	1.49254	0.167136	1.02061e-19	1.63003e-18	Urease accessory protein UreD
TRIATDRAFT_289913	1.4923	0.311282	5.23457e-07	2.26261e-06	Uncharacterized protein
TRIATDRAFT_291825	1.49182	5.47295	0.00320473	0.00730741	Peptide hydrolase (EC 3.4.-.-)
TRIATDRAFT_241866	1.49119	0.301461	2.65267e-07	1.19258e-06	Transcriptional adapter 2
TRIATDRAFT_78073	1.49094	0.505697	0.000943586	0.0023984	tRNA-dihydrouridine(47) synthase [NAD(P)(+)] (EC 1.3.1.89) (tRNA-dihydrouridine synthase 3)
TRIATDRAFT_30472	1.49086	0.57961	0.00287605	0.00662326	Uncharacterized protein
TRIATDRAFT_298191	1.4908	0.182687	1.26809e-16	1.55191e-15	6-phosphogluconolactonase (6PGL) (EC 3.1.1.31)
TRIATDRAFT_192509	1.48941	0.291201	1.04831e-07	4.98765e-07	Regulator of G-protein signaling protein
TRIATDRAFT_302638	1.48841	0.180525	5.80286e-17	7.30292e-16	Thioredoxin domain-containing protein
TRIATDRAFT_301054	1.4883	0.268376	1.00765e-08	5.38775e-08	Ribokinase (RK) (EC 2.7.1.15)
TRIATDRAFT_90581	1.48786	0.238332	1.41322e-10	9.3917e-10	Lipocalin-like domain-containing protein
TRIATDRAFT_40161	1.48767	0.291692	1.11138e-07	5.26966e-07	IBR domain-containing protein
TRIATDRAFT_214328	1.48653	0.309654	5.22061e-07	2.25833e-06	Major facilitator superfamily (MFS) profile domain-containing protein
TRIATDRAFT_127052	1.48358	0.221543	7.43527e-12	5.69575e-11	Uncharacterized protein
TRIATDRAFT_209582	1.48351	0.285266	6.70722e-08	3.25252e-07	Ribosomal protein L7Ae/L30e/S12e/Gadd45 domain-containing protein
TRIATDRAFT_80449	1.48252	0.214046	1.44788e-12	1.19936e-11	Uncharacterized protein
TRIATDRAFT_294322	1.48117	0.245317	5.26933e-10	3.26757e-09	Small-subunit processome Utp21 domain-containing protein
TRIATDRAFT_257924	1.48012	0.292074	1.30132e-07	6.09735e-07	DRBM domain-containing protein
TRIATDRAFT_299247	1.48011	0.146209	1.54401e-24	3.6857e-23	EthD domain-containing protein
TRIATDRAFT_227724	1.47946	0.333847	3.06444e-06	1.18644e-05	Fe2OG dioxygenase domain-containing protein
TRIATDRAFT_154663	1.47916	0.18578	6.07934e-16	7.00734e-15	Protein-serine/threonine kinase (EC 2.7.11.-)
TRIATDRAFT_129641	1.47792	0.145264	1.01085e-24	2.46604e-23	RNA binding effector protein
TRIATDRAFT_161969	1.47656	0.174483	1.05681e-17	1.42882e-16	VIT domain-containing protein
TRIATDRAFT_322532	1.47588	0.198449	3.28958e-14	3.23422e-13	Peptidase A1 domain-containing protein
TRIATDRAFT_161790	1.47512	0.243566	4.77217e-10	2.97757e-09	Uncharacterized protein
TRIATDRAFT_147224	1.47425	0.224943	2.73943e-11	1.96813e-10	Rab-GAP TBC domain-containing protein
TRIATDRAFT_35700	1.47396	0.722833	0.0107186	0.0216991	DUF1524 domain-containing protein
TRIATDRAFT_133870	1.47256	0.235114	1.39849e-10	9.30094e-10	chitinase (EC 3.2.1.14)
TRIATDRAFT_132163	1.47082	0.349156	8.31615e-06	3.00878e-05	Fe2+/Zn2+ regulated transporter
TRIATDRAFT_291316	1.46979	0.19144	5.77433e-15	6.11011e-14	Small-subunit processome Utp12 domain-containing protein
TRIATDRAFT_348129	1.46924	0.161376	1.93058e-20	3.33792e-19	chitinase (EC 3.2.1.14)
TRIATDRAFT_29683	1.46905	0.262954	7.92617e-09	4.30433e-08	Nop domain-containing protein
TRIATDRAFT_292229	1.46261	0.18117	2.52777e-16	3.0041e-15	Heterokaryon incompatibility domain-containing protein
TRIATDRAFT_219237	1.46249	0.319582	1.69075e-06	6.80043e-06	Nucleolar complex-associated protein 3
TRIATDRAFT_217846	1.46242	0.149181	4.65549e-23	9.84303e-22	MIF4G domain-containing protein
TRIATDRAFT_234511	1.46024	0.218746	8.90204e-12	6.72977e-11	Uncharacterized protein
TRIATDRAFT_142372	1.45918	0.270174	2.43144e-08	1.24488e-07	Uncharacterized protein
TRIATDRAFT_51864	1.45531	0.37173	2.96393e-05	9.82079e-05	AB hydrolase-1 domain-containing protein
TRIATDRAFT_267764	1.45264	0.209648	1.42739e-12	1.18486e-11	EF-hand domain-containing protein
TRIATDRAFT_302704	1.45164	0.185374	1.77517e-15	1.9548e-14	BRCT domain-containing protein
TRIATDRAFT_291723	1.4513	0.141932	5.98118e-25	1.48526e-23	Dynamin-type G domain-containing protein
TRIATDRAFT_299068	1.45034	0.212729	3.33147e-12	2.65085e-11	Pyridoxamine phosphate oxidase family protein
TRIATDRAFT_154210	1.44986	0.228887	8.36106e-11	5.69023e-10	Short chain dehydrogenase/reductase
TRIATDRAFT_304755	1.4487	0.66468	0.00823597	0.0171776	Uncharacterized protein
TRIATDRAFT_291372	1.44529	0.436907	0.000308056	0.000859799	Peptide transporter PTR2
TRIATDRAFT_42719	1.44489	0.274874	5.09679e-08	2.5044e-07	Uncharacterized protein
TRIATDRAFT_36822	1.44246	2.08248	0.0266066	0.0490017	Fucose-specific lectin
TRIATDRAFT_316459	1.44154	0.250325	3.02991e-09	1.71855e-08	Uncharacterized protein
TRIATDRAFT_301224	1.44143	0.234462	2.63106e-10	1.69009e-09	GPI anchored protein
TRIATDRAFT_283039	1.43933	0.395775	8.47538e-05	0.00026089	N-acetylglucosaminylphosphatidylinositol deacetylase (EC 3.5.1.89)
TRIATDRAFT_157582	1.43876	0.606779	0.0050666	0.0110969	Transcriptional activator
TRIATDRAFT_92450	1.43801	0.197754	1.30358e-13	1.21188e-12	Transcription factor domain-containing protein
TRIATDRAFT_297572	1.43759	0.372971	3.97575e-05	0.000129151	Uncharacterized protein
TRIATDRAFT_43212	1.43723	0.221223	2.9877e-11	2.13682e-10	Tr-type G domain-containing protein
TRIATDRAFT_304099	1.43647	0.783855	0.0176901	0.03409	Uncharacterized protein
TRIATDRAFT_49127	1.43647	0.622591	0.00603111	0.0129438	Methyltransferase type 11 domain-containing protein
TRIATDRAFT_46284	1.4357	0.190324	1.66432e-14	1.68866e-13	Glycoside hydrolase family 5 protein
TRIATDRAFT_157395	1.43306	0.461617	0.000633299	0.001665	Protein kinase domain-containing protein
TRIATDRAFT_135389	1.43238	0.177558	2.69903e-16	3.19395e-15	Pyrroline-5-carboxylate reductase (EC 1.5.1.2)
TRIATDRAFT_139480	1.43222	0.324277	3.54361e-06	1.35916e-05	Uncharacterized protein
TRIATDRAFT_44956	1.43215	0.206857	1.61876e-12	1.33394e-11	Glycosyltransferase family 32 protein
TRIATDRAFT_322580	1.43136	0.315505	2.00274e-06	7.9736e-06	Zn(2)-C6 fungal-type domain-containing protein
TRIATDRAFT_295508	1.42752	0.22547	8.99807e-11	6.09387e-10	Zn(2)-C6 fungal-type domain-containing protein
TRIATDRAFT_41892	1.42721	0.13704	7.98358e-26	2.15615e-24	Purine nucleoside permease
TRIATDRAFT_217465	1.42698	0.764329	0.0160144	0.0312079	FAD-binding PCMH-type domain-containing protein
TRIATDRAFT_298730	1.42674	0.331183	5.84963e-06	2.1687e-05	Uncharacterized protein
TRIATDRAFT_257827	1.42582	0.238907	9.19695e-10	5.56935e-09	Uncharacterized protein
TRIATDRAFT_251536	1.42546	0.221814	3.99955e-11	2.81516e-10	Neutral zinc metallopeptidase
TRIATDRAFT_30423	1.42362	0.205401	1.54978e-12	1.28186e-11	Putative phospholipase (EC 3.1.1.47)
TRIATDRAFT_29645	1.42359	0.244821	2.14627e-09	1.24146e-08	Mediator of RNA polymerase II transcription subunit 19 (Mediator complex subunit 19)
TRIATDRAFT_257690	1.42231	0.457369	0.000594982	0.00157545	60S ribosomal protein L13
TRIATDRAFT_84315	1.42207	0.824502	0.0208277	0.0394788	Uncharacterized protein
TRIATDRAFT_302240	1.41915	0.247142	3.542e-09	1.99474e-08	Fe2OG dioxygenase domain-containing protein
TRIATDRAFT_39393	1.41798	0.303016	1.03142e-06	4.27482e-06	CP-type G domain-containing protein
TRIATDRAFT_85781	1.41789	0.584097	0.00454806	0.0100725	MARVEL domain-containing protein
TRIATDRAFT_133934	1.4178	0.265602	3.40932e-08	1.71237e-07	SnoaL-like domain-containing protein
TRIATDRAFT_254615	1.41775	0.209068	4.26374e-12	3.34707e-11	Uncharacterized protein
TRIATDRAFT_315765	1.41639	0.395085	0.000112381	0.000338975	Uncharacterized protein
TRIATDRAFT_133039	1.41593	0.384331	7.48233e-05	0.000232383	J domain-containing protein
TRIATDRAFT_166065	1.41591	0.220523	5.00042e-11	3.48647e-10	Uncharacterized protein
TRIATDRAFT_162817	1.41346	0.16345	2.13634e-18	3.02467e-17	ATP-dependent RNA helicase
TRIATDRAFT_92561	1.41126	0.463055	0.000805077	0.00207484	NmrA-like domain-containing protein
TRIATDRAFT_151130	1.40975	0.229152	2.44305e-10	1.57479e-09	PNPLA domain-containing protein
TRIATDRAFT_250316	1.40847	0.501614	0.00162506	0.00394104	Major facilitator superfamily (MFS) profile domain-containing protein
TRIATDRAFT_297631	1.40788	0.193928	1.43554e-13	1.32787e-12	phosphoglycerate dehydrogenase (EC 1.1.1.95)
TRIATDRAFT_298127	1.40723	0.870592	0.0247438	0.0459444	Uncharacterized protein
TRIATDRAFT_315146	1.40681	0.382769	8.46676e-05	0.00026075	Zn(2)-C6 fungal-type domain-containing protein
TRIATDRAFT_295778	1.40436	0.599242	0.00584738	0.0125787	Uncharacterized protein
TRIATDRAFT_155704	1.40363	0.401198	0.000148068	0.00043793	Oxysterol binding protein
TRIATDRAFT_318147	1.40317	0.267572	5.70801e-08	2.78869e-07	Uncharacterized protein
TRIATDRAFT_214542	1.40221	0.18725	2.74259e-14	2.73029e-13	NAD-dependent epimerase/dehydratase domain-containing protein
TRIATDRAFT_299257	1.4004	0.133985	3.84344e-26	1.06125e-24	Enoyl reductase (ER) domain-containing protein
TRIATDRAFT_297292	1.40009	0.385745	9.52387e-05	0.000290585	DUF202 domain-containing protein
TRIATDRAFT_79977	1.39977	0.275699	1.47265e-07	6.83378e-07	Glycerol-3-phosphate dehydrogenase
TRIATDRAFT_38099	1.39936	0.155537	8.49577e-20	1.37068e-18	Phosphoadenosine phosphosulphate reductase domain-containing protein
TRIATDRAFT_180088	1.39855	0.608096	0.00652184	0.0139056	Imidazoleglycerol-phosphate dehydratase (EC 4.2.1.19)
TRIATDRAFT_29005	1.39622	0.198905	8.60767e-13	7.34963e-12	Uncharacterized protein
TRIATDRAFT_299709	1.39539	0.201257	1.58841e-12	1.30991e-11	NmrA-like domain-containing protein
TRIATDRAFT_36851	1.39227	0.216314	4.64261e-11	3.24311e-10	Oxidoreductase-like domain-containing protein
TRIATDRAFT_255726	1.39218	0.164919	1.3426e-17	1.79121e-16	Activator of Hsp90 ATPase AHSA1-like N-terminal domain-containing protein
TRIATDRAFT_94793	1.3919	0.190707	1.11222e-13	1.04448e-12	N-acetyltransferase domain-containing protein
TRIATDRAFT_283087	1.39174	0.362121	4.3839e-05	0.000141293	C2H2-type domain-containing protein
TRIATDRAFT_128168	1.39088	0.25744	2.39773e-08	1.22932e-07	Inclusion body clearance protein IML2 (Inclusion body clearance protein iml2)
TRIATDRAFT_77687	1.38995	0.233105	9.37616e-10	5.66859e-09	Fungal N-terminal domain-containing protein
TRIATDRAFT_93230	1.38982	0.34459	1.91165e-05	6.53103e-05	Auxin efflux carrier
TRIATDRAFT_320350	1.38974	0.297519	1.11205e-06	4.58393e-06	Oligopeptide transporter OPT-like protein
TRIATDRAFT_53902	1.38927	0.515777	0.00227051	0.00534974	Peptidase S8/S53 domain-containing protein
TRIATDRAFT_281456	1.38831	0.610058	0.00696877	0.014748	Tr-type G domain-containing protein
TRIATDRAFT_131462	1.3867	0.192999	2.59185e-13	2.32951e-12	Major facilitator superfamily (MFS) profile domain-containing protein
TRIATDRAFT_45759	1.3864	0.755198	0.0173661	0.03353	Uncharacterized protein
TRIATDRAFT_259372	1.38612	0.171764	2.89513e-16	3.41146e-15	Enoyl reductase (ER) domain-containing protein
TRIATDRAFT_322087	1.3859	0.207164	8.61405e-12	6.54904e-11	Zn(2)-C6 fungal-type domain-containing protein
TRIATDRAFT_270000	1.38579	0.659907	0.0107236	0.0217053	Uncharacterized protein
TRIATDRAFT_288633	1.38497	0.45356	0.000759996	0.00196688	Protein arginine methyltransferase NDUFAF7 (EC 2.1.1.320)
TRIATDRAFT_212008	1.38467	0.596747	0.00626632	0.0134149	Zn(2)-C6 fungal-type domain-containing protein
TRIATDRAFT_39837	1.38426	0.200103	1.75706e-12	1.43939e-11	BZIP domain-containing protein
TRIATDRAFT_152316	1.38325	0.381657	9.87275e-05	0.000300075	DUF300 domain protein
TRIATDRAFT_253394	1.38314	0.39241	0.000146582	0.000433882	HTH APSES-type domain-containing protein
TRIATDRAFT_211488	1.38309	0.20427	4.76062e-12	3.71349e-11	Uncharacterized protein
TRIATDRAFT_281438	1.38244	0.332038	1.10346e-05	3.91571e-05	Zn(2)-C6 fungal-type domain-containing protein
TRIATDRAFT_219615	1.38178	0.285087	4.79959e-07	2.08596e-06	Serine hydrolase FSH domain-containing protein
TRIATDRAFT_40445	1.38153	0.516929	0.0024776	0.00578245	Tryptophan synthase beta chain-like PALP domain-containing protein
TRIATDRAFT_306200	1.37995	0.23179	9.61738e-10	5.79864e-09	Uncharacterized protein
TRIATDRAFT_218284	1.37675	0.198896	1.70911e-12	1.40423e-11	ATP-dependent RNA helicase (EC 3.6.4.13)
TRIATDRAFT_155976	1.37671	0.19098	2.20023e-13	1.98719e-12	Branched-chain-amino-acid aminotransferase (EC 2.6.1.42)
TRIATDRAFT_165194	1.37219	0.364184	5.86889e-05	0.000184913	C2H2-type domain-containing protein
TRIATDRAFT_78561	1.37189	0.231218	1.11977e-09	6.7005e-09	SSD domain-containing protein
TRIATDRAFT_151207	1.37092	0.154467	2.89247e-19	4.42237e-18	FeS cluster biogenesis domain-containing protein
TRIATDRAFT_301013	1.37085	0.167925	1.33869e-16	1.63291e-15	Transmembrane protein
TRIATDRAFT_301128	1.37083	0.182267	2.17292e-14	2.19068e-13	N-acetyltransferase domain-containing protein
TRIATDRAFT_213671	1.37046	0.324012	8.55865e-06	3.08846e-05	BHLH domain-containing protein
TRIATDRAFT_297121	1.36929	0.211277	3.14509e-11	2.2436e-10	Fatty acid desaturase domain-containing protein
TRIATDRAFT_150450	1.36776	0.210768	3.383e-11	2.40251e-10	Phosphatidic acid phosphatase type 2/haloperoxidase domain-containing protein
TRIATDRAFT_293642	1.36774	0.188293	1.5016e-13	1.38552e-12	Uncharacterized protein
TRIATDRAFT_171422	1.36676	0.25881	4.98765e-08	2.45186e-07	Uncharacterized protein
TRIATDRAFT_35537	1.36663	0.38166	0.000123137	0.000369013	Uncharacterized protein
TRIATDRAFT_308158	1.36609	0.771891	0.0211464	0.0400212	Uncharacterized protein
TRIATDRAFT_84171	1.36455	0.53994	0.00349541	0.00792627	Fungal STAND N-terminal Goodbye domain-containing protein
TRIATDRAFT_285826	1.36389	0.206306	1.51651e-11	1.12222e-10	ARM-like repeat-containing protein
TRIATDRAFT_298014	1.3637	0.159252	4.40293e-18	6.09384e-17	Fungal lipase-like domain-containing protein
TRIATDRAFT_239679	1.3626	0.157642	2.2665e-18	3.20079e-17	RRM domain-containing protein
TRIATDRAFT_40825	1.36228	0.398176	0.000217313	0.000622819	Flavin prenyltransferase PAD1, mitochondrial (EC 2.5.1.129)
TRIATDRAFT_138092	1.36145	0.147952	1.42523e-20	2.49134e-19	FAD-binding domain-containing protein
TRIATDRAFT_43297	1.36139	0.382958	0.000133658	0.000397856	Enoyl-CoA hydratase/isomerase
TRIATDRAFT_85476	1.35959	0.168928	3.91865e-16	4.58346e-15	Calcium-transporting ATPase (EC 7.2.2.10)
TRIATDRAFT_318577	1.3591	0.373901	9.78623e-05	0.000297609	Uncharacterized protein
TRIATDRAFT_88561	1.35881	0.338307	2.21667e-05	7.4924e-05	Heterokaryon incompatibility domain-containing protein
TRIATDRAFT_301914	1.35837	0.18723	1.5944e-13	1.46384e-12	ATPase GET3 (EC 3.6.-.-) (Arsenical pump-driving ATPase) (Arsenite-stimulated ATPase) (Golgi to ER traffic protein 3) (Guided entry of tail-anchored proteins 3)
TRIATDRAFT_289111	1.35735	0.374639	0.00010672	0.000322776	Gfo/Idh/MocA-like oxidoreductase N-terminal domain-containing protein
TRIATDRAFT_319131	1.35726	0.30727	3.91564e-06	1.4936e-05	Peroxin/Ferlin domain-containing protein
TRIATDRAFT_32927	1.35672	0.354901	4.8919e-05	0.000156439	SH3 domain-containing protein
TRIATDRAFT_133633	1.3558	0.251421	2.73302e-08	1.39158e-07	Zn(2)-C6 fungal-type domain-containing protein
TRIATDRAFT_26345	1.35517	0.190124	4.09722e-13	3.60945e-12	HhH-GPD domain-containing protein
TRIATDRAFT_44219	1.35472	0.252617	3.19514e-08	1.61283e-07	FAD-binding FR-type domain-containing protein
TRIATDRAFT_42174	1.35344	0.122105	6.21007e-29	2.02146e-27	Purine-cytosine permease
TRIATDRAFT_284095	1.35331	0.460606	0.0011449	0.00285969	GPI anchored protein
TRIATDRAFT_158094	1.35242	0.230854	1.84372e-09	1.07542e-08	Prephenate/arogenate dehydrogenase domain-containing protein
TRIATDRAFT_217415	1.35216	0.458671	0.00112627	0.00281885	Glycoside hydrolase family 18 protein
TRIATDRAFT_161215	1.35198	0.196814	2.61987e-12	2.11188e-11	U-box domain-containing protein
TRIATDRAFT_83067	1.35157	0.457484	0.00109214	0.00273961	C2H2-type domain-containing protein
TRIATDRAFT_129766	1.34965	0.207514	3.18585e-11	2.27122e-10	H/ACA ribonucleoprotein complex subunit CBF5
TRIATDRAFT_51984	1.34911	0.284283	8.12431e-07	3.42239e-06	Zn(2)-C6 fungal-type domain-containing protein
TRIATDRAFT_94382	1.34721	0.388758	0.000189066	0.000549235	NACHT domain-containing protein
TRIATDRAFT_38398	1.34684	0.329025	1.67975e-05	5.79406e-05	Major facilitator superfamily (MFS) profile domain-containing protein
TRIATDRAFT_289353	1.34605	0.592369	0.00736735	0.0155235	Serine-threonine protein kinase 19
TRIATDRAFT_230117	1.34417	0.264445	1.55128e-07	7.1717e-07	Uncharacterized protein
TRIATDRAFT_295691	1.34348	0.810184	0.0263146	0.0484962	Mevalonate kinase (MK) (EC 2.7.1.36)
TRIATDRAFT_89446	1.34265	0.346124	3.97191e-05	0.000129064	alpha-1,2-Mannosidase (EC 3.2.1.-)
TRIATDRAFT_309419	1.34095	0.23869	9.7688e-09	5.23076e-08	Component of actin cortical patches LAS17
TRIATDRAFT_248697	1.33836	0.249226	3.13996e-08	1.58569e-07	1,3-beta-glucanosyltransferase (EC 2.4.1.-)
TRIATDRAFT_28055	1.33787	0.238509	7.90385e-09	4.29431e-08	DNL-type domain-containing protein
TRIATDRAFT_220620	1.33726	0.228406	1.8764e-09	1.09333e-08	Uncharacterized protein
TRIATDRAFT_134071	1.33597	0.214405	1.88537e-10	1.23613e-09	Uncharacterized protein
TRIATDRAFT_288517	1.33466	0.174601	9.21445e-15	9.53219e-14	Uncharacterized protein
TRIATDRAFT_132378	1.33464	0.107482	9.44298e-36	4.898e-34	Uncharacterized protein
TRIATDRAFT_258994	1.33372	2.20892	0.0255674	0.0472839	Uncharacterized protein
TRIATDRAFT_133259	1.33359	0.222385	7.78257e-10	4.7413e-09	Homoserine kinase (EC 2.7.1.39)
TRIATDRAFT_285583	1.33249	0.169697	1.84959e-15	2.03071e-14	C2H2-type domain-containing protein
TRIATDRAFT_291639	1.332	0.206796	4.78008e-11	3.33494e-10	Uncharacterized protein
TRIATDRAFT_322916	1.32964	0.327936	1.95913e-05	6.67904e-05	PTH11-type GPCR
TRIATDRAFT_164802	1.32959	0.305289	5.18049e-06	1.93941e-05	GPI2-domain-containing protein
TRIATDRAFT_6146	1.32958	0.417966	0.000539521	0.00144132	Uncharacterized protein
TRIATDRAFT_43449	1.32823	0.494828	0.00253216	0.00589988	Zn(2)-C6 fungal-type domain-containing protein
TRIATDRAFT_302977	1.32757	0.307294	6.20408e-06	2.29169e-05	NADH-ubiquinone oxidoreductase 24 kDa subunit, mitochondrial
TRIATDRAFT_184253	1.32683	0.230949	3.70795e-09	2.08396e-08	Heterokaryon incompatibility domain-containing protein
TRIATDRAFT_155973	1.32357	0.137162	2.36944e-22	4.78196e-21	Glutaredoxin domain-containing protein
TRIATDRAFT_33220	1.32304	0.182645	1.81714e-13	1.65874e-12	NADPH--cytochrome P450 reductase (CPR) (P450R) (EC 1.6.2.4)
TRIATDRAFT_297537	1.32116	0.159772	6.00894e-17	7.53664e-16	NmrA-like domain-containing protein
TRIATDRAFT_90987	1.32113	0.229966	3.71856e-09	2.08887e-08	Putative subunit of Golgi mannosyltransferase complex
TRIATDRAFT_302775	1.32098	0.163515	2.57002e-16	3.05104e-15	Uncharacterized protein
TRIATDRAFT_317300	1.31954	0.732745	0.0213438	0.0403261	Uncharacterized protein
TRIATDRAFT_290334	1.31948	0.171674	6.29045e-15	6.6499e-14	FAD/NAD(P)-binding domain-containing protein
TRIATDRAFT_50435	1.31905	0.340219	4.19002e-05	0.000135714	RING-type domain-containing protein
TRIATDRAFT_29552	1.31766	0.212231	2.21313e-10	1.43324e-09	cAMP-dependent protein kinase regulatory subunit
TRIATDRAFT_31825	1.31659	0.213445	2.83408e-10	1.81735e-09	FAD/NAD(P)-binding domain-containing protein
TRIATDRAFT_91531	1.31583	0.273632	6.1545e-07	2.63459e-06	Peroxin-3 protein
TRIATDRAFT_48811	1.31481	0.202858	3.74281e-11	2.64451e-10	GTP cyclohydrolase II domain-containing protein
TRIATDRAFT_295259	1.31474	0.15121	1.26144e-18	1.83512e-17	Phosphatidate cytidylyltransferase
TRIATDRAFT_30477	1.31465	0.213448	3.00591e-10	1.92198e-09	Enoyl reductase (ER) domain-containing protein
TRIATDRAFT_134257	1.3132	0.184925	4.8637e-13	4.26438e-12	GDP-fucose transporter-like protein
TRIATDRAFT_149798	1.31213	0.181246	1.84678e-13	1.68441e-12	Oxophytodienoate reductase
TRIATDRAFT_143500	1.3108	0.151541	5.64679e-18	7.76696e-17	FAD-binding domain-containing protein
TRIATDRAFT_259787	1.31012	0.179119	1.11604e-13	1.04717e-12	40S ribosomal protein S21
TRIATDRAFT_81119	1.30996	0.316097	1.38258e-05	4.83967e-05	Major facilitator superfamily (MFS) profile domain-containing protein
TRIATDRAFT_298271	1.30917	0.216837	6.45839e-10	3.96724e-09	Uncharacterized protein
TRIATDRAFT_229475	1.30892	0.24391	3.30502e-08	1.66375e-07	BZIP domain-containing protein
TRIATDRAFT_45036	1.30759	0.356474	9.37047e-05	0.00028622	Putative homoserine O-acetyl transferase, variant 1
TRIATDRAFT_255422	1.30527	0.332195	3.35072e-05	0.000110201	Uncharacterized protein
TRIATDRAFT_16904	1.30481	0.296264	4.26502e-06	1.61907e-05	RNase P subunit p30
TRIATDRAFT_89201	1.30441	2.21696	0.0270596	0.0496795	Uncharacterized protein
TRIATDRAFT_155819	1.3044	0.122428	6.24386e-27	1.80958e-25	Uncharacterized protein
TRIATDRAFT_149087	1.30414	0.410122	0.000569497	0.00151448	Major facilitator superfamily (MFS) profile domain-containing protein
TRIATDRAFT_132758	1.30362	0.203151	5.72604e-11	3.96253e-10	Thioredoxin domain-containing protein
TRIATDRAFT_93270	1.30327	0.255228	1.25644e-07	5.90952e-07	DNA-directed RNA polymerase subunit
TRIATDRAFT_212983	1.30269	0.414085	0.00063223	0.00166298	NAD binding Rossmann fold oxidoreductase
TRIATDRAFT_83395	1.3023	0.349564	7.31972e-05	0.000227843	Uncharacterized protein
TRIATDRAFT_40461	1.30216	2.30208	0.0247255	0.0459183	Argonaute siRNA chaperone complex subunit Arb1
TRIATDRAFT_142728	1.30132	0.155676	2.7118e-17	3.54129e-16	methylmalonate-semialdehyde dehydrogenase (CoA acylating) (EC 1.2.1.27)
TRIATDRAFT_127659	1.30046	0.234322	1.24473e-08	6.59184e-08	Carbohydrate-binding module family 50 protein
TRIATDRAFT_255974	1.2995	0.212132	3.31679e-10	2.10982e-09	Uncharacterized protein
TRIATDRAFT_132193	1.29948	0.3021	6.93656e-06	2.55037e-05	1-phosphatidylinositol-3-phosphate 5-kinase (EC 2.7.1.150)
TRIATDRAFT_259786	1.29915	0.239871	2.55284e-08	1.30343e-07	Uncharacterized protein
TRIATDRAFT_218754	1.29719	0.237539	1.95248e-08	1.01179e-07	Histone-binding protein RBBP4 N-terminal domain-containing protein
TRIATDRAFT_256081	1.29653	0.178868	1.72141e-13	1.57394e-12	CBF1-interacting co-repressor CIR N-terminal domain-containing protein
TRIATDRAFT_291370	1.29625	0.443022	0.00122617	0.0030462	LysM domain-containing protein
TRIATDRAFT_41214	1.29586	0.166306	2.92295e-15	3.16843e-14	Brix domain-containing protein
TRIATDRAFT_298040	1.29459	0.198397	2.54572e-11	1.83729e-10	60S ribosomal protein L7
TRIATDRAFT_140885	1.29419	0.205131	1.20752e-10	8.07925e-10	C2H2-type domain-containing protein
TRIATDRAFT_137657	1.29297	0.237152	2.25793e-08	1.1614e-07	eIF-2B GDP-GTP exchange factor subunit epsilon
TRIATDRAFT_11573	1.29279	0.187621	2.35669e-12	1.91363e-11	Zn(2)-C6 fungal-type domain-containing protein
TRIATDRAFT_52114	1.29272	0.184926	1.29952e-12	1.0862e-11	Ubiquitin carboxyl-terminal hydrolase (EC 3.4.19.12)
TRIATDRAFT_42549	1.29217	0.211098	3.95476e-10	2.49364e-09	Aurora kinase (EC 2.7.11.1)
TRIATDRAFT_210937	1.29147	0.51438	0.00439356	0.00975956	FCP1 homology domain-containing protein
TRIATDRAFT_157738	1.2899	0.218183	1.42134e-09	8.39642e-09	SAM-dependent MTase RsmB/NOP-type domain-containing protein
TRIATDRAFT_289117	1.28913	0.244257	5.71509e-08	2.79091e-07	Uncharacterized protein
TRIATDRAFT_138916	1.28814	0.212825	6.25801e-10	3.85482e-09	Ribosome production factor 2 homolog (Ribosome biogenesis protein RPF2 homolog)
TRIATDRAFT_35002	1.28727	0.314091	1.67163e-05	5.76961e-05	Zn(2)-C6 fungal-type domain-containing protein
TRIATDRAFT_223778	1.28654	0.338404	5.51362e-05	0.000174462	Pre-mRNA-splicing factor 38B
TRIATDRAFT_258956	1.28629	0.17216	3.38192e-14	3.31619e-13	Uncharacterized protein
TRIATDRAFT_249443	1.2849	0.368075	0.000192267	0.000557076	PH domain-containing protein
TRIATDRAFT_303038	1.2846	0.269942	8.29508e-07	3.48638e-06	CS domain-containing protein
TRIATDRAFT_301447	1.28306	0.133204	3.45004e-22	6.85071e-21	Thioredoxin domain-containing protein
TRIATDRAFT_301901	1.28301	0.28814	3.31045e-06	1.27707e-05	Hyaluronan/mRNA-binding protein domain-containing protein
TRIATDRAFT_223673	1.28301	0.247262	9.7642e-08	4.65961e-07	Vacuolar protein sorting-associated protein 27
TRIATDRAFT_232182	1.28116	0.701554	0.0219469	0.0413389	Heterokaryon incompatibility domain-containing protein
TRIATDRAFT_298118	1.28103	0.222447	3.58474e-09	2.01778e-08	Peptidase A1 domain-containing protein
TRIATDRAFT_292723	1.28024	0.15687	1.44933e-16	1.76592e-15	Brix domain-containing protein
TRIATDRAFT_291834	1.27914	0.186617	3.49768e-12	2.77514e-11	Zn(2)-C6 fungal-type domain-containing protein
TRIATDRAFT_318377	1.27775	0.363554	0.000173072	0.000506485	PPPDE domain-containing protein
TRIATDRAFT_143172	1.27665	0.171729	4.85634e-14	4.7244e-13	Vacuolar protein sorting-associated protein
TRIATDRAFT_301836	1.27554	0.382348	0.000339394	0.000940086	VWFA domain-containing protein
TRIATDRAFT_254211	1.27466	0.242503	6.20952e-08	3.02041e-07	Phosphoglycerate mutase family protein
TRIATDRAFT_18710	1.27402	0.512118	0.00479612	0.0105587	Uncharacterized protein
TRIATDRAFT_288159	1.27384	0.232327	1.88875e-08	9.80594e-08	Uncharacterized protein
TRIATDRAFT_321815	1.27351	0.232579	1.8271e-08	9.49474e-08	Transcription factor domain-containing protein
TRIATDRAFT_308869	1.27234	0.29927	8.98055e-06	3.23335e-05	Uncharacterized protein
TRIATDRAFT_78950	1.27214	0.196103	4.21642e-11	2.95843e-10	Integral membrane protein
TRIATDRAFT_173305	1.26775	0.275792	1.78248e-06	7.14278e-06	Zn(2)-C6 fungal-type domain-containing protein
TRIATDRAFT_316381	1.26615	0.436716	0.0014612	0.00357648	Nuclear membrane fusion protein Kar5
TRIATDRAFT_37577	1.26508	0.559136	0.00831085	0.0173013	AB hydrolase-1 domain-containing protein
TRIATDRAFT_245186	1.26503	0.35672	0.000158922	0.000468287	Transcription factor domain-containing protein
TRIATDRAFT_300982	1.26492	0.181374	1.3392e-12	1.11516e-11	Glucose-methanol-choline oxidoreductase N-terminal domain-containing protein
TRIATDRAFT_288502	1.26399	0.201606	1.5926e-10	1.051e-09	Mitochondrial carrier protein
TRIATDRAFT_297600	1.26294	0.331733	5.08929e-05	0.00016223	60S ribosomal protein L17
TRIATDRAFT_131401	1.26202	0.610784	0.0137878	0.0272563	Phosphoenolpyruvate carboxykinase (ATP) (EC 4.1.1.49)
TRIATDRAFT_301679	1.26155	0.656639	0.0188141	0.0359938	Uncharacterized protein
TRIATDRAFT_127994	1.25937	0.177093	5.0531e-13	4.41649e-12	Cell wall biogenesis protein Mhp1
TRIATDRAFT_301574	1.258	0.329321	5.60548e-05	0.000177066	Elongation of fatty acids protein (EC 2.3.1.199) (Very-long-chain 3-oxoacyl-CoA synthase)
TRIATDRAFT_168746	1.25747	0.235996	4.43412e-08	2.1875e-07	BZIP domain-containing protein
TRIATDRAFT_225716	1.25639	0.2595	5.55719e-07	2.39367e-06	TOG domain-containing protein
TRIATDRAFT_47485	1.25559	0.246918	1.59251e-07	7.35006e-07	Uncharacterized protein
TRIATDRAFT_256509	1.25553	0.150427	3.17994e-17	4.09958e-16	C2H2-type domain-containing protein
TRIATDRAFT_236733	1.25519	0.289769	6.99382e-06	2.56548e-05	Mitochondrial processing peptidase alpha subunit
TRIATDRAFT_243640	1.25508	0.161696	4.13404e-15	4.4208e-14	Peroxisomal targeting signal receptor (Peroxin-5)
TRIATDRAFT_24897	1.25458	0.222248	7.10087e-09	3.87892e-08	RING-type domain-containing protein
TRIATDRAFT_302934	1.2545	0.184517	4.79167e-12	3.73508e-11	Uncharacterized protein
TRIATDRAFT_240367	1.2543	0.252804	3.03467e-07	1.35553e-06	Sof1-like protein domain-containing protein
TRIATDRAFT_19544	1.25371	0.268345	1.28822e-06	5.27259e-06	BolA-like protein
TRIATDRAFT_298085	1.25298	0.24948	2.18186e-07	9.91315e-07	FAR1 domain-containing protein
TRIATDRAFT_283278	1.25059	0.184741	5.77492e-12	4.47012e-11	serine--tRNA ligase (EC 6.1.1.11) (Seryl-tRNA synthetase) (Seryl-tRNA(Ser) synthetase)
TRIATDRAFT_284439	1.25038	0.214715	3.07952e-09	1.74312e-08	Suppressor of glycerol defect protein
TRIATDRAFT_145930	1.24988	0.19572	7.63575e-11	5.20939e-10	Peptidase S53 domain-containing protein
TRIATDRAFT_127809	1.24932	0.220024	4.47965e-09	2.49494e-08	Nucleolar protein 58
TRIATDRAFT_143775	1.24878	0.20405	4.13943e-10	2.6018e-09	Uncharacterized protein
TRIATDRAFT_299522	1.24798	0.186533	1.2431e-11	9.24205e-11	Stress response RCI peptide
TRIATDRAFT_50730	1.24728	0.472574	0.00316455	0.00722471	Enoyl reductase (ER) domain-containing protein
TRIATDRAFT_147871	1.24678	0.164622	1.62135e-14	1.64959e-13	Probable lysosomal cobalamin transporter
TRIATDRAFT_137844	1.24658	0.226816	1.72996e-08	9.02376e-08	Peptidase A1 domain-containing protein
TRIATDRAFT_129542	1.24552	0.170528	1.28156e-13	1.1924e-12	MYND-type zinc finger protein samB (Suppressor of anucleate metulae protein B)
TRIATDRAFT_130300	1.24542	0.164383	1.64109e-14	1.66814e-13	J domain-containing protein
TRIATDRAFT_259438	1.24437	0.294633	9.55112e-06	3.41992e-05	Cytochrome c oxidase subunit 6, mitochondrial (Cytochrome c oxidase polypeptide VI)
TRIATDRAFT_301281	1.24342	0.169663	1.04818e-13	9.88517e-13	Phosphatidylglycerol/phosphatidylinositol transfer protein
TRIATDRAFT_38795	1.24291	0.319524	4.30069e-05	0.000138853	CENP-V/GFA domain-containing protein
TRIATDRAFT_157499	1.2412	0.178027	1.42007e-12	1.17985e-11	Protein kinase domain-containing protein
TRIATDRAFT_132504	1.23969	0.306461	2.21778e-05	7.49387e-05	AAA+ ATPase domain-containing protein
TRIATDRAFT_223534	1.23917	0.244321	1.75285e-07	8.04992e-07	Transcription initiation factor IIE subunit beta
TRIATDRAFT_206146	1.239	0.549821	0.00898389	0.0185167	50S ribosomal protein L14
TRIATDRAFT_132616	1.23681	0.218534	6.80422e-09	3.72604e-08	ATP-dependent RNA helicase (EC 3.6.4.13)
TRIATDRAFT_38875	1.23681	0.241972	1.4323e-07	6.6549e-07	Carbohydrate esterase family 16 protein
TRIATDRAFT_257532	1.23645	0.195599	1.18457e-10	7.93524e-10	Phosphoketolase
TRIATDRAFT_211121	1.2363	0.21171	2.32559e-09	1.33838e-08	PH domain-containing protein
TRIATDRAFT_302357	1.23562	0.61245	0.0159198	0.0310561	REJ domain-containing protein
TRIATDRAFT_92385	1.2349	0.299526	1.59572e-05	5.52137e-05	Uncharacterized protein
TRIATDRAFT_298651	1.23449	0.137507	1.28056e-19	2.03061e-18	Uncharacterized protein
TRIATDRAFT_300106	1.23309	0.206448	1.37975e-09	8.15507e-09	Autophagy-related protein
TRIATDRAFT_295045	1.23306	0.306898	2.44115e-05	8.19374e-05	Uncharacterized protein
TRIATDRAFT_297520	1.23294	0.217491	5.28505e-09	2.92297e-08	1,3-beta-glucanosyltransferase (EC 2.4.1.-)
TRIATDRAFT_151556	1.23157	0.166838	7.10385e-14	6.7918e-13	ditrans,polycis-polyprenyl diphosphate synthase [(2E,6E)-farnesyldiphosphate specific] (EC 2.5.1.87)
TRIATDRAFT_297596	1.23074	0.225809	2.25039e-08	1.15806e-07	Malate dehydrogenase
TRIATDRAFT_299287	1.23066	0.144062	6.0008e-18	8.24367e-17	Uncharacterized protein
TRIATDRAFT_297170	1.23062	0.148162	4.55021e-17	5.79212e-16	Uncharacterized protein
TRIATDRAFT_294385	1.23023	0.164482	3.30271e-14	3.24425e-13	TAP42-like protein
TRIATDRAFT_196437	1.2284	0.206048	1.27806e-09	7.59851e-09	Adhesion defective protein 1
TRIATDRAFT_85698	1.22756	0.21156	2.85011e-09	1.62154e-08	Protein SSH4 (Protein ssh4)
TRIATDRAFT_205770	1.2272	0.225254	2.32306e-08	1.19379e-07	HECT-type E3 ubiquitin transferase (EC 2.3.2.26)
TRIATDRAFT_32325	1.22688	0.217304	6.19646e-09	3.40836e-08	Glycosyltransferase family 2 protein
TRIATDRAFT_179833	1.22673	1.91193	0.0106201	0.0215311	Uncharacterized protein
TRIATDRAFT_301540	1.22397	0.226088	2.75202e-08	1.40062e-07	Phytocyanin domain-containing protein
TRIATDRAFT_154438	1.22151	0.168486	2.03983e-13	1.84833e-12	AMP deaminase (EC 3.5.4.6)
TRIATDRAFT_178540	1.22006	0.414112	0.00131158	0.00323955	GDP/GTP exchange factor Sec2 N-terminal domain-containing protein
TRIATDRAFT_315181	1.21981	0.179737	5.37091e-12	4.17487e-11	Protein SSH4 (Protein ssh4)
TRIATDRAFT_80549	1.21936	0.204931	1.19056e-09	7.10876e-09	Zn(2)-C6 fungal-type domain-containing protein
TRIATDRAFT_27668	1.21806	0.314897	4.63132e-05	0.000148534	Uncharacterized protein
TRIATDRAFT_80552	1.21738	0.346576	0.000189594	0.000550482	Rrn9 domain-containing protein
TRIATDRAFT_298011	1.21705	0.17834	4.5119e-12	3.53188e-11	ASX DEUBAD domain-containing protein
TRIATDRAFT_79397	1.21568	0.257119	9.92804e-07	4.1243e-06	Transcriptional regulatory protein RXT2 N-terminal domain-containing protein
TRIATDRAFT_260119	1.21486	0.169801	3.96572e-13	3.50195e-12	Uncharacterized protein
TRIATDRAFT_295282	1.21485	0.104525	1.15287e-31	4.57031e-30	PH domain-containing protein
TRIATDRAFT_322513	1.21445	0.16426	8.7176e-14	8.25643e-13	Myosin-1 (Class I unconventional myosin) (Type I myosin)
TRIATDRAFT_54247	1.21386	0.263143	1.78155e-06	7.14164e-06	WH2 domain-containing protein
TRIATDRAFT_230982	1.21283	0.523352	0.00809371	0.0169191	Glycoside hydrolase family 43 protein
TRIATDRAFT_250124	1.21245	0.467872	0.00382245	0.00860981	Pre-rRNA-processing protein RIX1
TRIATDRAFT_165223	1.21235	0.112642	2.50576e-27	7.47069e-26	Tim44-like domain-containing protein
TRIATDRAFT_303076	1.21231	0.321789	7.24755e-05	0.000225703	Uncharacterized protein
TRIATDRAFT_320866	1.21038	0.176591	3.32463e-12	2.6473e-11	Uncharacterized protein
TRIATDRAFT_297037	1.2103	0.143984	2.02524e-17	2.67303e-16	DUF1531-domain-containing protein
TRIATDRAFT_129179	1.21022	0.140703	2.74832e-18	3.87629e-17	Ribosomal protein L10e/L16 domain-containing protein
TRIATDRAFT_77728	1.20953	0.364181	0.00038633	0.00105935	Enoyl reductase (ER) domain-containing protein
TRIATDRAFT_19707	1.20942	0.643791	0.0218391	0.0411569	Uncharacterized protein
TRIATDRAFT_182330	1.20874	0.27194	3.95601e-06	1.50796e-05	Methyltransferase domain-containing protein
TRIATDRAFT_92264	1.20815	0.325135	8.70099e-05	0.000267184	Uncharacterized protein
TRIATDRAFT_258941	1.2071	0.122584	3.52274e-23	7.54873e-22	ATP synthase F1 subunit epsilon
TRIATDRAFT_321843	1.20609	0.149164	2.83819e-16	3.34791e-15	Mid2 domain-containing protein
TRIATDRAFT_319666	1.20541	0.224383	3.24457e-08	1.6348e-07	Phospholipid-transporting ATPase (EC 7.6.2.1)
TRIATDRAFT_156579	1.20491	0.503809	0.0065724	0.0139919	Integral membrane protein
TRIATDRAFT_84644	1.20441	0.231087	8.69766e-08	4.16497e-07	SnoaL-like domain-containing protein
TRIATDRAFT_84459	1.20334	0.311502	5.06564e-05	0.000161623	Glutamine amidotransferase
TRIATDRAFT_213340	1.20115	0.175204	3.46383e-12	2.75044e-11	Glycerophosphocholine acyltransferase 1
TRIATDRAFT_39843	1.20084	0.159367	2.57976e-14	2.57744e-13	TPR domain-containing protein
TRIATDRAFT_285911	1.2007	0.127705	2.66227e-21	4.93342e-20	Cytosolic Fe-S cluster assembly factor NBP35 (Nucleotide-binding protein 35)
TRIATDRAFT_298298	1.20041	0.298459	2.60997e-05	8.72612e-05	Phosphoribosylaminoimidazole-succinocarboxamide synthase (EC 6.3.2.6) (SAICAR synthetase)
TRIATDRAFT_31692	1.19911	0.247486	5.84522e-07	2.50994e-06	3',5'-cyclic-nucleotide phosphodiesterase
TRIATDRAFT_53245	1.19722	0.168282	5.12272e-13	4.47382e-12	Methyltransferase domain-containing protein
TRIATDRAFT_291139	1.19719	0.174621	3.46406e-12	2.75044e-11	Zn(2)-C6 fungal-type domain-containing protein
TRIATDRAFT_82249	1.19719	0.278517	7.68027e-06	2.79511e-05	FCP1 homology domain-containing protein
TRIATDRAFT_141239	1.19698	0.197372	6.21094e-10	3.82796e-09	Citrate synthase
TRIATDRAFT_46163	1.19616	0.267584	3.63179e-06	1.3925e-05	Holocytochrome c-type synthase (EC 4.4.1.17)
TRIATDRAFT_132255	1.19608	0.204814	2.47291e-09	1.4193e-08	MARVEL domain-containing protein
TRIATDRAFT_29089	1.19284	0.244243	4.72961e-07	2.05797e-06	Peptidase C15, pyroglutamyl peptidase I-like protein
TRIATDRAFT_148882	1.19275	0.130044	2.2422e-20	3.85868e-19	carbamoyl-phosphate synthase (glutamine-hydrolyzing) (EC 6.3.5.5)
TRIATDRAFT_178753	1.19163	0.288319	1.60784e-05	5.56154e-05	rRNA biogenesis protein RRP36
TRIATDRAFT_163385	1.19076	0.180391	1.93233e-11	1.4139e-10	Palmitoyltransferase (EC 2.3.1.225)
TRIATDRAFT_51184	1.19013	0.366556	0.000508324	0.00136422	Small EDRK-rich factor-like N-terminal domain-containing protein
TRIATDRAFT_41155	1.18978	0.137108	1.93756e-18	2.7573e-17	Lipoyl synthase, mitochondrial (EC 2.8.1.8) (Lipoate synthase) (LS) (Lip-syn) (Lipoic acid synthase)
TRIATDRAFT_281461	1.18803	0.210966	8.51387e-09	4.59426e-08	RRM domain-containing protein
TRIATDRAFT_231494	1.18625	0.283435	1.30555e-05	4.58595e-05	Uncharacterized protein
TRIATDRAFT_232467	1.18611	0.499059	0.00715569	0.0151119	Tafazzin family protein
TRIATDRAFT_130946	1.1849	0.181164	2.9715e-11	2.1266e-10	SNF2 family DNA-dependent ATPase domain-containing protein
TRIATDRAFT_51690	1.18419	0.173435	4.29538e-12	3.36714e-11	FAD-binding FR-type domain-containing protein
TRIATDRAFT_269934	1.1831	0.201124	1.96124e-09	1.13978e-08	Heterokaryon incompatibility domain-containing protein
TRIATDRAFT_167094	1.18208	0.193723	4.91067e-10	3.05712e-09	Vacuolar membrane protein
TRIATDRAFT_178789	1.18116	0.309136	5.96435e-05	0.000187601	Mitochondrial outer membrane protein
TRIATDRAFT_299966	1.17959	0.178731	2.02238e-11	1.47784e-10	PCI domain-containing protein
TRIATDRAFT_88439	1.17816	0.644084	0.0240929	0.0448785	Carboxypeptidase (EC 3.4.16.-)
TRIATDRAFT_302201	1.17795	0.649712	0.0260359	0.0480543	Uncharacterized protein
TRIATDRAFT_29615	1.17777	0.17544	9.14602e-12	6.89679e-11	Zn(2)-C6 fungal-type domain-containing protein
TRIATDRAFT_300902	1.17766	0.596989	0.0185171	0.0354944	Secreted protein
TRIATDRAFT_298006	1.17746	0.202609	2.9276e-09	1.66307e-08	Uncharacterized protein
TRIATDRAFT_295780	1.1773	0.268138	5.27657e-06	1.97205e-05	Poly [ADP-ribose] polymerase (PARP) (EC 2.4.2.-)
TRIATDRAFT_147835	1.17682	0.194485	6.85697e-10	4.20278e-09	Leucine rich repeat domain-containing protein
TRIATDRAFT_38240	1.17654	0.367025	0.000607406	0.00160338	N-acetyltransferase domain-containing protein
TRIATDRAFT_144672	1.17602	0.224465	6.80115e-08	3.28944e-07	Annexin
TRIATDRAFT_300230	1.17592	0.272829	7.59869e-06	2.76996e-05	Uncharacterized protein
TRIATDRAFT_28836	1.17465	0.306515	5.84522e-05	0.000184271	Endonuclease (EC 3.1.30.-)
TRIATDRAFT_300221	1.17418	0.138557	1.3884e-17	1.84422e-16	Phosphoribosyltransferase domain-containing protein
TRIATDRAFT_288666	1.17352	0.433174	0.00297417	0.00683646	WSC domain-containing protein
TRIATDRAFT_46317	1.17242	0.451682	0.00385988	0.00868004	PTH11-typeG-protein-coupled receptor
TRIATDRAFT_161074	1.17212	0.577399	0.0170421	0.0329962	V-type proton ATPase proteolipid subunit
TRIATDRAFT_33108	1.17166	0.592658	0.0187342	0.0358595	Uncharacterized protein
TRIATDRAFT_297412	1.17024	0.113059	2.13616e-25	5.47607e-24	Thioesterase domain-containing protein
TRIATDRAFT_256036	1.16955	0.460109	0.00471288	0.0103919	NADH-ubiquinone oxidoreductase 9.5 kDa subunit
TRIATDRAFT_299034	1.16854	0.170417	3.5189e-12	2.78999e-11	Scaffold protein Nfu/NifU N-terminal domain-containing protein
TRIATDRAFT_246486	1.16753	0.642289	0.0258869	0.0478111	Peroxisomal membrane protein PEX16
TRIATDRAFT_296679	1.16611	0.180116	4.68035e-11	3.26741e-10	Uncharacterized protein
TRIATDRAFT_302916	1.16584	0.115015	1.54256e-24	3.6857e-23	PRELI/MSF1 domain-containing protein
TRIATDRAFT_300808	1.16532	0.312118	8.49075e-05	0.000261217	DUF676 domain-containing protein
TRIATDRAFT_129645	1.16438	0.196623	1.55312e-09	9.15057e-09	SH3 domain-containing protein
TRIATDRAFT_158001	1.16381	0.0992158	5.01355e-32	2.05352e-30	Iron sulfur cluster assembly-related protein
TRIATDRAFT_210537	1.16349	0.503543	0.0084586	0.0175693	Zn(2)-C6 fungal-type domain-containing protein
TRIATDRAFT_302071	1.16286	0.192523	7.60931e-10	4.64446e-09	Thioesterase domain-containing protein
TRIATDRAFT_127907	1.1628	0.226059	1.42751e-07	6.6354e-07	Zn(2)-C6 fungal-type domain-containing protein
TRIATDRAFT_147757	1.16256	0.225841	1.25415e-07	5.90124e-07	BCAS2 family protein
TRIATDRAFT_156021	1.16172	0.245748	1.04327e-06	4.31941e-06	Mannose-6-phosphate isomerase (EC 5.3.1.8)
TRIATDRAFT_230711	1.16142	0.441734	0.00357442	0.00809386	Ca2+ transporter
TRIATDRAFT_92601	1.16137	0.432093	0.00310272	0.00710108	Uncharacterized protein
TRIATDRAFT_295988	1.1608	0.181232	7.42693e-11	5.07629e-10	AB hydrolase-1 domain-containing protein
TRIATDRAFT_300766	1.16014	0.223743	1.04958e-07	4.99158e-07	Uncharacterized protein
TRIATDRAFT_44933	1.15964	0.455901	0.00475126	0.0104662	Zn(2)-C6 fungal-type domain-containing protein
TRIATDRAFT_297558	1.15874	0.124288	5.54947e-21	1.00161e-19	Ribosome biogenesis protein ALB1
TRIATDRAFT_153371	1.15859	0.174614	1.72974e-11	1.26901e-10	Thioredoxin reductase (EC 1.8.1.9)
TRIATDRAFT_283564	1.15832	0.261644	4.65839e-06	1.75758e-05	Aquaporin-like protein
TRIATDRAFT_43092	1.15754	0.299904	4.86314e-05	0.000155609	NADH:flavin oxidoreductase/NADH oxidase N-terminal domain-containing protein
TRIATDRAFT_84866	1.15748	0.24455	1.05555e-06	4.3621e-06	LEM3/CDC50 family protein
TRIATDRAFT_37409	1.15728	0.502946	0.00880365	0.0181975	Uncharacterized protein
TRIATDRAFT_299437	1.15331	0.3546	0.00052815	0.00141298	Uncharacterized protein
TRIATDRAFT_214582	1.1528	0.241577	8.78553e-07	3.68276e-06	Uncharacterized protein
TRIATDRAFT_296947	1.15059	0.159289	2.50956e-13	2.25738e-12	Coenzyme Q-binding protein COQ10 START domain-containing protein
TRIATDRAFT_301141	1.15034	0.207301	1.3466e-08	7.10086e-08	Survival factor 1
TRIATDRAFT_297087	1.14914	0.449007	0.00459949	0.0101722	Secretory phospholipase A2
TRIATDRAFT_161427	1.14882	0.249949	2.06182e-06	8.18826e-06	Inositol hexakisphosphate and diphosphoinositol-pentakisphosphate kinase (EC 2.7.4.24)
TRIATDRAFT_44428	1.1468	0.443468	0.00426003	0.00947811	Amine oxidase (EC 1.4.3.-)
TRIATDRAFT_300968	1.14619	0.223025	1.36037e-07	6.34459e-07	Autophagy-related protein 3 (Autophagy-related E2-like conjugation enzyme ATG3)
TRIATDRAFT_274882	1.1451	0.108898	3.66144e-26	1.01352e-24	RRM domain-containing protein
TRIATDRAFT_29846	1.14429	0.213152	3.99315e-08	1.98851e-07	Rrp15p-domain-containing protein
TRIATDRAFT_43458	1.14357	0.402205	0.00202519	0.00482705	Protein DOM34 homolog (EC 3.1.-.-)
TRIATDRAFT_155097	1.14284	0.13122	1.54601e-18	2.22288e-17	Mitochondrial carrier protein
TRIATDRAFT_233957	1.14167	0.21677	6.79529e-08	3.28944e-07	Protein kinase domain-containing protein
TRIATDRAFT_300836	1.14112	0.333854	0.000296572	0.000830462	Uncharacterized protein
TRIATDRAFT_259945	1.14106	0.11278	2.44856e-24	5.70987e-23	BZIP domain-containing protein
TRIATDRAFT_983	1.14101	0.548493	0.015594	0.0304634	GTPase-activating protein Msb3/Gyp3-like protein
TRIATDRAFT_297417	1.1406	0.385626	0.00141651	0.00347707	Uncharacterized protein
TRIATDRAFT_302778	1.14041	0.179906	1.22212e-10	8.17201e-10	Integral membrane protein
TRIATDRAFT_89565	1.14003	2.06717	0.0215357	0.0406446	Uncharacterized protein
TRIATDRAFT_297515	1.14	0.326921	0.000234361	0.000668056	Extracellular membrane protein CFEM domain-containing protein
TRIATDRAFT_165894	1.13948	0.244297	1.4973e-06	6.05244e-06	Uncharacterized protein
TRIATDRAFT_302891	1.13888	0.154156	7.52575e-14	7.17046e-13	ER membrane protein
TRIATDRAFT_128921	1.13875	0.065592	9.1246e-68	1.98594e-65	Lysophospholipase NTE1 (EC 3.1.1.5) (Intracellular phospholipase B)
TRIATDRAFT_298145	1.13874	0.16749	5.04756e-12	3.92902e-11	Uncharacterized protein
TRIATDRAFT_130805	1.1387	0.233449	5.20625e-07	2.25388e-06	Mitochondrial carrier protein
TRIATDRAFT_6711	1.13829	0.261568	6.58461e-06	2.4266e-05	NWD NACHT-NTPase N-terminal domain-containing protein
TRIATDRAFT_322463	1.1381	0.262917	7.04885e-06	2.58396e-05	NACHT-NTPase and P-loop NTPases N-terminal domain-containing protein
TRIATDRAFT_145654	1.13717	0.137851	8.41623e-17	1.04264e-15	Small secreted protein
TRIATDRAFT_145909	1.13692	0.265945	9.43202e-06	3.38273e-05	Peptidase S53 domain-containing protein
TRIATDRAFT_298248	1.13544	0.236835	8.19472e-07	3.44943e-06	Serine/threonine protein kinase, AGC family
TRIATDRAFT_173030	1.13538	0.329544	0.000267861	0.000755413	BOP1 N-terminal domain-containing protein
TRIATDRAFT_297912	1.13511	0.23819	9.40748e-07	3.91831e-06	Protein kinase domain-containing protein
TRIATDRAFT_318977	1.13435	0.173343	3.00706e-11	2.1479e-10	Ras guanine-nucleotide exchange protein Cdc25p
TRIATDRAFT_321611	1.13357	0.197488	5.00968e-09	2.77621e-08	Nucleolar 27S pre-rRNA processing Urb2/Npa2 C-terminal domain-containing protein
TRIATDRAFT_218151	1.13241	0.270493	1.34278e-05	4.70926e-05	Uncharacterized protein
TRIATDRAFT_77446	1.1319	0.353543	0.000644187	0.00169122	H/ACA ribonucleoprotein complex subunit NOP10 (Nucleolar protein 10) (Nucleolar protein family A member 3) (snoRNP protein NOP10)
TRIATDRAFT_292221	1.13179	0.190743	1.47676e-09	8.71919e-09	Senescence domain-containing protein
TRIATDRAFT_297965	1.13116	0.17214	3.34462e-11	2.3783e-10	Histone H3
TRIATDRAFT_291674	1.1311	0.210505	3.85363e-08	1.92385e-07	Ca2+ transporter
TRIATDRAFT_31250	1.13022	0.416435	0.00304746	0.00698035	Uncharacterized protein
TRIATDRAFT_259391	1.12981	0.20118	9.62263e-09	5.15747e-08	Biotrophy-associated secreted protein 2
TRIATDRAFT_128804	1.12835	0.284581	3.58615e-05	0.000117181	Mitochondrial oxaloacetate transport protein
TRIATDRAFT_45960	1.1283	0.193015	2.57737e-09	1.47697e-08	BING4 C-terminal domain-containing protein
TRIATDRAFT_133161	1.12791	0.194835	3.62053e-09	2.03689e-08	Uncharacterized protein
TRIATDRAFT_4481	1.12719	0.21306	6.06976e-08	2.95891e-07	UDENN FLCN/SMCR8-type domain-containing protein
TRIATDRAFT_255823	1.12476	0.129133	1.89462e-18	2.7066e-17	Carnitine O-acetyltransferase
TRIATDRAFT_297734	1.12465	0.118553	1.29365e-21	2.46304e-20	Heat shock protein 60
TRIATDRAFT_53548	1.12419	0.268683	1.4315e-05	4.99676e-05	Enoyl-CoA hydratase/isomerase
TRIATDRAFT_211641	1.12383	0.19706	5.96081e-09	3.28689e-08	Uncharacterized protein
TRIATDRAFT_243775	1.12176	0.234515	8.82091e-07	3.69619e-06	Carbohydrate-binding module family 48 protein
TRIATDRAFT_173565	1.12139	0.254932	5.43296e-06	2.02573e-05	Uncharacterized protein
TRIATDRAFT_289471	1.12052	0.164465	5.04292e-12	3.92817e-11	Oligopeptide transporter
TRIATDRAFT_30661	1.12043	0.232008	6.66525e-07	2.84227e-06	TLC domain-containing protein
TRIATDRAFT_172944	1.11894	0.160108	1.41543e-12	1.17687e-11	ATP-dependent RNA helicase (EC 3.6.4.13)
TRIATDRAFT_43537	1.11725	0.244323	2.35917e-06	9.28279e-06	DUF1989 domain-containing protein
TRIATDRAFT_79833	1.11668	0.187388	1.35435e-09	8.01347e-09	ML-like domain-containing protein
TRIATDRAFT_302090	1.11661	0.392238	0.00207549	0.00493847	Uncharacterized protein
TRIATDRAFT_146906	1.11659	0.129163	2.8947e-18	4.06724e-17	Terpene cyclase/mutase family member (EC 5.4.99.-)
TRIATDRAFT_285860	1.11428	0.295807	8.21306e-05	0.000253377	Phosphatidylethanolamine N-methyltransferase (PE methyltransferase) (PEAMT) (PEMT) (EC 2.1.1.17)
TRIATDRAFT_152649	1.11272	0.172841	9.726e-11	6.57082e-10	Serine/threonine protein kinase, AGC family
TRIATDRAFT_54215	1.11209	0.312275	0.000185333	0.000539098	DDHD domain-containing protein
TRIATDRAFT_217425	1.11199	0.181669	4.76155e-10	2.97262e-09	Transcription factor domain-containing protein
TRIATDRAFT_221983	1.11099	0.52232	0.0145419	0.0285944	Methylated-DNA--protein-cysteine methyltransferase (EC 2.1.1.63) (6-O-methylguanine-DNA methyltransferase) (O-6-methylguanine-DNA-alkyltransferase)
TRIATDRAFT_321699	1.11067	0.578642	0.0229862	0.0430628	Uncharacterized protein
TRIATDRAFT_32888	1.11003	2.06226	0.0190327	0.036362	Glucose-methanol-choline oxidoreductase N-terminal domain-containing protein
TRIATDRAFT_299764	1.10781	0.161433	3.68511e-12	2.9176e-11	N-acetyltransferase domain-containing protein
TRIATDRAFT_82098	1.1071	0.184879	1.10049e-09	6.59579e-09	Uncharacterized protein
TRIATDRAFT_51777	1.10697	0.169724	3.74563e-11	2.64482e-10	Zn(2)-C6 fungal-type domain-containing protein
TRIATDRAFT_30449	1.10552	0.318599	0.000256261	0.000725451	Cnl2/NKP2 family protein
TRIATDRAFT_180292	1.10549	0.191254	3.90291e-09	2.18359e-08	60S ribosomal subunit assembly/export protein LOC1
TRIATDRAFT_50575	1.10422	2.04428	0.0107091	0.021684	Isochorismatase-like domain-containing protein
TRIATDRAFT_318370	1.10413	0.43377	0.00510393	0.0111677	BZIP domain-containing protein
TRIATDRAFT_149728	1.10375	0.24135	2.47642e-06	9.69944e-06	Major facilitator superfamily (MFS) profile domain-containing protein
TRIATDRAFT_297946	1.1037	0.349714	0.000766814	0.00198314	Aldehyde dehydrogenase domain-containing protein
TRIATDRAFT_174147	1.10218	0.201939	2.48074e-08	1.26837e-07	C2 domain-containing protein
TRIATDRAFT_217685	1.10196	0.479011	0.00974593	0.0199336	MARVEL domain-containing protein
TRIATDRAFT_167641	1.10146	0.286399	6.09062e-05	0.00019141	DNA-directed RNA polymerase III subunit Rpc5
TRIATDRAFT_314873	1.10137	2.11717	0.0073291	0.0154487	ABM domain-containing protein
TRIATDRAFT_290783	1.09951	0.0988826	5.41893e-29	1.77434e-27	oxoglutarate dehydrogenase (succinyl-transferring) (EC 1.2.4.2)
TRIATDRAFT_51287	1.09917	0.438516	0.00563963	0.0121837	HMG box domain-containing protein
TRIATDRAFT_54944	1.09773	0.257968	1.05625e-05	3.75659e-05	Fe2OG dioxygenase domain-containing protein
TRIATDRAFT_135641	1.09738	0.174541	1.82539e-10	1.19963e-09	ATP synthase subunit 4
TRIATDRAFT_234879	1.09712	0.355503	0.000980101	0.00248101	HNH nuclease domain-containing protein
TRIATDRAFT_293325	1.09615	0.433993	0.00549379	0.0119104	Uncharacterized protein
TRIATDRAFT_33894	1.09531	0.267755	2.19377e-05	7.41952e-05	Nucleolar GTP-binding protein 1
TRIATDRAFT_219144	1.09486	0.180208	6.39827e-10	3.93685e-09	tRNA(Ile)-lysidine synthetase (EC 6.3.4.19)
TRIATDRAFT_133979	1.09478	0.17373	1.5216e-10	1.00834e-09	Vacuolar protein sorting-associated protein 1
TRIATDRAFT_82240	1.09453	0.243878	3.74221e-06	1.43236e-05	USP domain-containing protein
TRIATDRAFT_214816	1.09442	0.234897	1.68461e-06	6.77999e-06	Uncharacterized protein
TRIATDRAFT_316118	1.09424	0.195326	1.11255e-08	5.92575e-08	PLC-like phosphodiesterase
TRIATDRAFT_280163	1.09126	0.183311	1.3602e-09	8.04381e-09	HTH CENPB-type domain-containing protein
TRIATDRAFT_297601	1.09113	0.148538	1.10226e-13	1.03687e-12	rRNA 2'-O-methyltransferase fibrillarin (Histone-glutamine methyltransferase)
TRIATDRAFT_233020	1.09112	0.18861	3.88962e-09	2.17944e-08	Sulfatase N-terminal domain-containing protein
TRIATDRAFT_266330	1.09004	0.234198	1.69092e-06	6.80043e-06	Xanthine/uracil permease
TRIATDRAFT_9267	1.08971	0.365007	0.00137688	0.00338801	Biogenesis of lysosome-related organelles complex 1 subunit CNL1 (CNO-like protein 1)
TRIATDRAFT_305972	1.08969	0.447997	0.00705938	0.0149255	Ras guanyl-nucleotide exchange factor RasGEF
TRIATDRAFT_242764	1.0894	0.161669	8.62805e-12	6.55221e-11	Zinc finger C2HC5-type domain-containing protein
TRIATDRAFT_41997	1.08819	0.307865	0.000208403	0.000599295	Amino acid transporter transmembrane domain-containing protein
TRIATDRAFT_137219	1.08795	0.297557	0.000130282	0.00038836	Uncharacterized protein
TRIATDRAFT_148711	1.08664	0.14021	4.95842e-15	5.26684e-14	Ribonucloprotein
TRIATDRAFT_289654	1.08635	0.180059	8.73073e-10	5.30148e-09	tRNA (adenine(58)-N(1))-methyltransferase catalytic subunit TRM61 (EC 2.1.1.220) (tRNA(m1A58)-methyltransferase subunit TRM61)
TRIATDRAFT_89089	1.08626	0.473238	0.0101271	0.0206448	Fork-head domain-containing protein
TRIATDRAFT_229782	1.08607	0.333014	0.000545201	0.00145544	Zn(2)-C6 fungal-type domain-containing protein
TRIATDRAFT_284649	1.08336	0.278596	5.09053e-05	0.00016223	ubiquitinyl hydrolase 1 (EC 3.4.19.12)
TRIATDRAFT_299349	1.08324	0.389736	0.00270377	0.00626684	RNA polymerase I associated factor, A49-like protein
TRIATDRAFT_257824	1.0819	0.138182	2.85707e-15	3.10005e-14	UBC core domain-containing protein
TRIATDRAFT_143977	1.08004	0.169872	1.15109e-10	7.71562e-10	Brix domain-containing protein
TRIATDRAFT_300396	1.0797	0.262131	2.01602e-05	6.85595e-05	Holocytochrome c-type synthase (EC 4.4.1.17)
TRIATDRAFT_32437	1.07965	0.196212	2.00072e-08	1.03534e-07	U3 small nucleolar RNA-associated protein 10
TRIATDRAFT_241220	1.07812	0.30458	0.000203407	0.000586143	NAD(P)-binding domain-containing protein
TRIATDRAFT_87650	1.07723	0.400789	0.00354437	0.00803071	Phosphatidate phosphatase APP1 catalytic domain-containing protein
TRIATDRAFT_301131	1.07698	0.320858	0.000395016	0.0010821	Cysteine-rich transmembrane CYSTM domain-containing protein
TRIATDRAFT_322396	1.07641	0.234837	2.29599e-06	9.05344e-06	Uncharacterized protein
TRIATDRAFT_8726	1.07408	0.151857	9.26768e-13	7.87301e-12	Sulfhydryl oxidase (EC 1.8.3.2)
TRIATDRAFT_297871	1.07317	0.335819	0.000714069	0.00186104	HD/PDEase domain-containing protein
TRIATDRAFT_228284	1.07223	0.22166	6.94273e-07	2.95379e-06	DUF924-domain-containing protein
TRIATDRAFT_225252	1.07141	0.151204	7.4008e-13	6.35827e-12	MATE efflux family protein
TRIATDRAFT_220108	1.06958	0.196722	2.83912e-08	1.44098e-07	PWI domain-containing protein
TRIATDRAFT_321954	1.06856	0.428816	0.00612344	0.0131318	Protein MAK16
TRIATDRAFT_220057	1.06854	0.340476	0.000808757	0.00208336	MHD domain-containing protein
TRIATDRAFT_296716	1.06852	0.152195	1.19258e-12	1.00209e-11	Haloacid dehalogenase
TRIATDRAFT_298999	1.06815	0.25139	1.17823e-05	4.16375e-05	ATP synthase subunit 5, mitochondrial
TRIATDRAFT_243019	1.068	0.375685	0.00221537	0.00523428	Exosome complex component N-terminal domain-containing protein
TRIATDRAFT_298114	1.06636	0.222661	6.89274e-07	2.93477e-06	3-beta hydroxysteroid dehydrogenase/isomerase domain-containing protein
TRIATDRAFT_258813	1.06633	0.230223	1.96541e-06	7.82779e-06	MYG1 protein
TRIATDRAFT_161752	1.06596	0.190509	1.18412e-08	6.28586e-08	DUF1765-domain-containing protein
TRIATDRAFT_147695	1.06538	0.392034	0.00316342	0.00722362	Nucleolar protein 58
TRIATDRAFT_148968	1.06346	0.129124	9.55541e-17	1.1785e-15	GPI-anchor transamidase
TRIATDRAFT_284515	1.0634	0.339767	0.000881077	0.00225448	Kinesin motor domain-containing protein
TRIATDRAFT_157793	1.06129	0.209806	2.31214e-07	1.04541e-06	Tryptophan synthase beta chain-like PALP domain-containing protein
TRIATDRAFT_55176	1.06035	0.397788	0.00386091	0.00868059	Uncharacterized protein
TRIATDRAFT_36324	1.05899	0.216479	5.24771e-07	2.2674e-06	Zn(2)-C6 fungal-type domain-containing protein
TRIATDRAFT_302483	1.05889	0.170791	3.08205e-10	1.96727e-09	mRNA 3'-end-processing protein
TRIATDRAFT_298724	1.05851	0.307766	0.000303199	0.000847734	Uncharacterized protein
TRIATDRAFT_286043	1.05838	0.273376	5.5952e-05	0.000176842	C2H2-type domain-containing protein
TRIATDRAFT_139054	1.05777	0.284661	0.000107768	0.000325682	Glycoside hydrolase family 17 protein
TRIATDRAFT_254399	1.0577	0.296141	0.000184243	0.000536209	Amino acid permease
TRIATDRAFT_41037	1.05753	0.361922	0.00174441	0.00420294	Glycosyltransferase family 32 protein
TRIATDRAFT_297499	1.0575	0.167446	1.52576e-10	1.0099e-09	BAR domain-containing protein
TRIATDRAFT_37736	1.05563	0.104615	4.99506e-24	1.14556e-22	L-ornithine N(5)-monooxygenase (EC 1.14.13.196) (L-ornithine N(5)-oxygenase)
TRIATDRAFT_78838	1.0548	0.115301	3.1498e-20	5.3297e-19	Ribosomal protein S35, mitochondrial
TRIATDRAFT_38940	1.05387	0.478399	0.0131554	0.0261225	Uncharacterized protein
TRIATDRAFT_302156	1.05318	0.270261	5.59934e-05	0.000176922	Formate dehydrogenase (FDH) (EC 1.17.1.9) (NAD-dependent formate dehydrogenase)
TRIATDRAFT_298737	1.05295	0.304568	0.000266946	0.000753394	Citrate synthase
TRIATDRAFT_249986	1.05185	0.470954	0.0122826	0.0245298	Guanine nucleotide exchange factor LTE1
TRIATDRAFT_286925	1.05141	0.216978	6.81263e-07	2.902e-06	Uncharacterized protein
TRIATDRAFT_32758	1.05136	0.249667	1.38706e-05	4.85232e-05	RNA helicase (EC 3.6.4.13)
TRIATDRAFT_298895	1.05123	0.176777	1.54526e-09	9.11393e-09	2EXR domain-containing protein
TRIATDRAFT_161131	1.05	0.247562	1.19077e-05	4.20405e-05	Glycoside hydrolase family 16 protein
TRIATDRAFT_212312	1.04975	0.425086	0.00664301	0.0141259	Zn(2)-C6 fungal-type domain-containing protein
TRIATDRAFT_216651	1.04935	0.286258	0.000130161	0.000388174	Triglyceride lipase-cholesterol esterase (EC 3.1.1.3)
TRIATDRAFT_152979	1.04625	0.186552	1.31258e-08	6.92804e-08	Kynurenine 3-monooxygenase (EC 1.14.13.9) (Biosynthesis of nicotinic acid protein 4) (Kynurenine 3-hydroxylase)
TRIATDRAFT_296783	1.04561	0.201514	1.16197e-07	5.49077e-07	Transcription initiation factor TFIID subunit 2
TRIATDRAFT_223235	1.04461	0.181283	4.58103e-09	2.55012e-08	Ataxin-10 domain-containing protein
TRIATDRAFT_298585	1.04444	0.179872	3.25376e-09	1.83987e-08	Transaldolase (EC 2.2.1.2)
TRIATDRAFT_300326	1.04439	0.178291	2.60436e-09	1.49166e-08	Uncharacterized protein
TRIATDRAFT_41287	1.04423	0.201208	1.13981e-07	5.39299e-07	FAD-binding FR-type domain-containing protein
TRIATDRAFT_302430	1.04404	0.120763	3.1285e-18	4.38463e-17	Nucleolar essential protein 1
TRIATDRAFT_299036	1.04397	0.135273	6.66086e-15	7.00811e-14	WW domain-containing protein
TRIATDRAFT_301772	1.04299	0.188153	1.59617e-08	8.34156e-08	ATP synthase subunit e, mitochondrial
TRIATDRAFT_158381	1.04204	0.177508	2.42542e-09	1.39348e-08	J domain-containing protein
TRIATDRAFT_166674	1.0415	0.22551	2.14729e-06	8.50638e-06	Uncharacterized protein
TRIATDRAFT_144863	1.04124	0.16485	1.37726e-10	9.17623e-10	Multidrug resistance-associated protein
TRIATDRAFT_43203	1.04099	0.210815	4.53299e-07	1.98017e-06	Protein SDA1
TRIATDRAFT_132671	1.03963	0.228625	2.86636e-06	1.11481e-05	FAD-binding PCMH-type domain-containing protein
TRIATDRAFT_299661	1.03927	0.214209	8.26545e-07	3.47656e-06	Malate dehydrogenase (EC 1.1.1.37)
TRIATDRAFT_281797	1.03851	0.216469	8.70404e-07	3.64998e-06	PNPLA domain-containing protein
TRIATDRAFT_52418	1.03743	0.335478	0.00101976	0.00257315	Peptidyl-prolyl cis-trans isomerase (PPIase) (EC 5.2.1.8)
TRIATDRAFT_88852	1.03714	0.16851	4.23274e-10	2.65593e-09	PH domain-containing protein
TRIATDRAFT_258695	1.03673	0.292693	0.000207473	0.00059693	Uncharacterized protein
TRIATDRAFT_44928	1.03592	0.153575	8.63003e-12	6.55221e-11	RTA1 like protein
TRIATDRAFT_35649	1.03575	0.128884	5.26192e-16	6.11595e-15	Glycoside hydrolase family 5 protein
TRIATDRAFT_232454	1.03549	0.311469	0.000412105	0.00112447	C2H2-type domain-containing protein
TRIATDRAFT_148987	1.03443	0.205242	2.55977e-07	1.15127e-06	RING-type domain-containing protein
TRIATDRAFT_319971	1.03426	0.179702	4.8507e-09	2.69618e-08	Major facilitator superfamily (MFS) profile domain-containing protein
TRIATDRAFT_41642	1.03426	0.237489	7.51531e-06	2.74317e-05	ATP-dependent RNA helicase (EC 3.6.4.13)
TRIATDRAFT_39198	1.03409	0.188395	2.24698e-08	1.15684e-07	Adenosine deaminase domain-containing protein
TRIATDRAFT_36898	1.03314	0.208007	3.7399e-07	1.6493e-06	Eukaryotic translation initiation factor 2A (eIF-2A)
TRIATDRAFT_161748	1.03305	0.362643	0.00226901	0.00534735	Uncharacterized protein
TRIATDRAFT_86462	1.03167	0.322668	0.000726335	0.0018899	Brl1/Brr6 domain-containing protein
TRIATDRAFT_147790	1.03156	0.2433	1.24162e-05	4.37105e-05	4-nitrophenylphosphatase (PNPPase) (EC 3.1.3.41)
TRIATDRAFT_132598	1.03079	0.297006	0.00027636	0.000777198	Nudix hydrolase domain-containing protein
TRIATDRAFT_132347	1.02988	0.156912	3.02431e-11	2.15883e-10	Secretion-related small GTPase
TRIATDRAFT_81292	1.02984	0.181074	8.39962e-09	4.53702e-08	Serine/threonine-protein phosphatase (EC 3.1.3.16)
TRIATDRAFT_284609	1.02981	0.195915	8.99184e-08	4.30213e-07	Uncharacterized protein
TRIATDRAFT_233912	1.02856	0.178111	4.33798e-09	2.41811e-08	UBX domain-containing protein
TRIATDRAFT_151744	1.028	0.19012	3.65939e-08	1.83062e-07	U3 small nucleolar RNA-associated protein 15 C-terminal domain-containing protein
TRIATDRAFT_282959	1.02717	0.297884	0.000306278	0.000855482	Nonselective cation channel
TRIATDRAFT_318012	1.02585	0.292959	0.00024794	0.000703691	Nucleoporin NUP53
TRIATDRAFT_92302	1.02508	0.268684	7.36822e-05	0.000229224	DUF605-domain-containing protein
TRIATDRAFT_254670	1.02499	0.198652	1.32922e-07	6.21495e-07	60S ribosomal protein L6
TRIATDRAFT_238485	1.0246	0.328316	0.000923849	0.00235254	Protein PBN1
TRIATDRAFT_297570	1.02361	0.387389	0.00428336	0.0095262	Uncharacterized protein
TRIATDRAFT_91168	1.02318	0.364874	0.00277021	0.00640477	Bifunctional cytochrome P450/NADPH--P450 reductase [Includes: Cytochrome P450 (EC 1.14.14.1); NADPH--cytochrome P450 reductase (EC 1.6.2.4)]
TRIATDRAFT_31521	1.02207	0.207859	4.89611e-07	2.12458e-06	N-acetyltransferase domain-containing protein
TRIATDRAFT_156019	1.02175	0.328281	0.00102497	0.0025844	Clumping factor B
TRIATDRAFT_77642	1.0216	0.24968	2.33934e-05	7.8878e-05	Uncharacterized protein
TRIATDRAFT_40911	1.02112	0.135892	3.42263e-14	3.35047e-13	Cell division cycle protein 123
TRIATDRAFT_294380	1.02083	0.180586	9.03255e-09	4.86233e-08	Lon protease homolog, mitochondrial (EC 3.4.21.53)
TRIATDRAFT_302539	1.02075	0.103987	5.87613e-23	1.23066e-21	Methionine aminopeptidase (EC 3.4.11.18)
TRIATDRAFT_178795	1.0203	0.1894	3.98015e-08	1.98293e-07	2'-phosphotransferase (EC 2.7.1.160)
TRIATDRAFT_281214	1.01914	0.249767	2.43288e-05	8.16846e-05	Beta-lactamase-related domain-containing protein
TRIATDRAFT_301876	1.01882	0.21195	8.626e-07	3.61862e-06	C2H2-type domain-containing protein
TRIATDRAFT_286021	1.0185	0.156154	3.97051e-11	2.79649e-10	F-box domain-containing protein
TRIATDRAFT_128075	1.01726	0.219519	2.01498e-06	8.01945e-06	threonine--tRNA ligase (EC 6.1.1.3) (Threonyl-tRNA synthetase)
TRIATDRAFT_140468	1.01694	0.206459	4.39387e-07	1.92243e-06	Nucleolar GTP-binding protein 2
TRIATDRAFT_171851	1.01668	0.196165	1.31208e-07	6.14e-07	Ribosomal protein S2
TRIATDRAFT_301795	1.01635	0.173738	2.69624e-09	1.54031e-08	Uncharacterized protein
TRIATDRAFT_297301	1.01625	0.15466	2.88965e-11	2.0707e-10	Secreted protein
TRIATDRAFT_225181	1.01555	0.288924	0.000239029	0.00068014	WH1 domain-containing protein
TRIATDRAFT_301472	1.01377	0.15722	6.5709e-11	4.52463e-10	60S ribosomal protein L36
TRIATDRAFT_131960	1.01312	0.144889	1.64569e-12	1.35413e-11	Ferrioxamine B transporter
TRIATDRAFT_301865	1.01219	0.181894	1.49293e-08	7.83153e-08	Uncharacterized protein
TRIATDRAFT_275560	1.01177	0.250789	3.06555e-05	0.000101363	Electron transfer flavoprotein-ubiquinone oxidoreductase (ETF-QO) (EC 1.5.5.1)
TRIATDRAFT_299790	1.01154	0.227568	4.99946e-06	1.87701e-05	Delta-aminolevulinic acid dehydratase (EC 4.2.1.24)
TRIATDRAFT_302132	1.0107	0.153291	2.41081e-11	1.74674e-10	DNase1 protein
TRIATDRAFT_315287	1.00985	0.230185	6.55162e-06	2.41524e-05	Phosphodiesterase (EC 3.1.4.-)
TRIATDRAFT_227075	1.00864	0.278644	0.000162275	0.000477784	Uncharacterized protein
TRIATDRAFT_39133	1.00854	0.14847	6.20155e-12	4.77705e-11	Major facilitator superfamily (MFS) profile domain-containing protein
TRIATDRAFT_176471	1.0079	0.248593	2.83928e-05	9.42463e-05	PLC-like phosphodiesterase
TRIATDRAFT_297127	1.00713	0.443497	0.0119407	0.0238987	Uncharacterized protein
TRIATDRAFT_131513	1.00554	0.241729	1.86845e-05	6.39921e-05	Alpha-aminoadipate reductase (EC 1.2.1.31) (EC 1.2.1.95) (L-aminoadipate-semialdehyde dehydrogenase)
TRIATDRAFT_154414	1.0054	0.229938	7.3342e-06	2.68236e-05	SAC3/GANP/THP3 conserved domain-containing protein
TRIATDRAFT_300495	1.00443	0.423491	0.00874409	0.0180912	NADPH oxidase
TRIATDRAFT_299165	1.0044	0.25595	5.06185e-05	0.000161548	RanBD1 domain-containing protein
TRIATDRAFT_307853	1.00361	0.181509	1.74682e-08	9.09889e-08	Mitochondrial F1F0 ATP synthase subunit Atp18
TRIATDRAFT_289508	1.00315	0.362345	0.00300591	0.00689596	FAD-binding domain-containing protein
TRIATDRAFT_303093	1.00272	0.229123	6.777e-06	2.49502e-05	Uncharacterized protein
TRIATDRAFT_41152	1.00175	0.257589	5.6485e-05	0.000178374	C2H2-type domain-containing protein
TRIATDRAFT_256937	1.00111	0.194616	1.57691e-07	7.28412e-07	NmrA-like domain-containing protein
TRIATDRAFT_296936	0.999783	0.22048	3.40809e-06	1.30989e-05
TRIATDRAFT_156340	0.999737	0.187019	5.41609e-08	2.65073e-07
TRIATDRAFT_286628	0.999361	0.250556	3.78488e-05	0.000123203
TRIATDRAFT_314512	0.998738	0.203006	5.0887e-07	2.20471e-06
TRIATDRAFT_214096	0.998527	0.312708	0.000779901	0.00201393
TRIATDRAFT_302785	0.998068	0.244292	2.48394e-05	8.32479e-05
TRIATDRAFT_267421	0.997889	0.345162	0.00205449	0.00488955
TRIATDRAFT_317673	0.997678	0.309888	0.000718457	0.0018716
TRIATDRAFT_222660	0.997466	0.327863	0.00141932	0.00348241
TRIATDRAFT_291111	0.997404	0.239672	1.81217e-05	6.22179e-05
TRIATDRAFT_161152	0.996904	0.241206	2.07326e-05	7.03122e-05
TRIATDRAFT_321677	0.996493	0.129561	8.31594e-15	8.63489e-14
TRIATDRAFT_45499	0.99538	0.368856	0.00371939	0.0083913
TRIATDRAFT_133312	0.993869	0.179787	1.88355e-08	9.78352e-08
TRIATDRAFT_236581	0.991952	0.198461	3.40281e-07	1.51145e-06
TRIATDRAFT_216948	0.991872	0.309689	0.000753987	0.00195361
TRIATDRAFT_84532	0.991674	0.132432	4.15246e-14	4.05385e-13
TRIATDRAFT_235820	0.991211	0.119848	7.80676e-17	9.70381e-16
TRIATDRAFT_172421	0.990216	0.291005	0.000375842	0.00103315
TRIATDRAFT_143946	0.989781	0.169696	3.28161e-09	1.85468e-08
TRIATDRAFT_284358	0.989767	0.170051	3.32931e-09	1.88068e-08
TRIATDRAFT_28689	0.988778	0.131389	3.21598e-14	3.16747e-13
TRIATDRAFT_4417	0.986444	0.291955	0.000399407	0.00109332
TRIATDRAFT_256640	0.986392	0.242554	2.76143e-05	9.1882e-05
TRIATDRAFT_162274	0.986114	0.182492	3.7986e-08	1.8993e-07
TRIATDRAFT_298345	0.985232	0.238491	2.3411e-05	7.88895e-05
TRIATDRAFT_213515	0.98491	0.260527	8.89066e-05	0.000272689
TRIATDRAFT_301301	0.984792	0.160257	3.80818e-10	2.40859e-09
TRIATDRAFT_146814	0.98452	0.24909	4.48131e-05	0.000144056
TRIATDRAFT_234525	0.983801	0.214885	2.607e-06	1.01929e-05
TRIATDRAFT_89641	0.983143	0.355746	0.00310547	0.00710589
TRIATDRAFT_297279	0.982908	0.198196	4.14283e-07	1.81617e-06
TRIATDRAFT_300621	0.982118	0.232599	1.44591e-05	5.04387e-05
TRIATDRAFT_220221	0.9812	0.283908	0.000313404	0.00087297
TRIATDRAFT_292179	0.980068	0.236519	1.88451e-05	6.44624e-05
TRIATDRAFT_131489	0.979145	0.181783	4.2856e-08	2.12177e-07
TRIATDRAFT_150770	0.978893	0.348446	0.00263906	0.00612707
TRIATDRAFT_147211	0.978816	0.23936	2.5513e-05	8.54025e-05
TRIATDRAFT_219961	0.978122	0.458787	0.0173742	0.0335398
TRIATDRAFT_300778	0.977657	0.289519	0.000406078	0.00110939
TRIATDRAFT_299048	0.977384	0.176943	2.02853e-08	1.04875e-07
TRIATDRAFT_80276	0.974578	0.393939	0.0073204	0.0154333
TRIATDRAFT_253926	0.974054	0.165389	2.40402e-09	1.38191e-08
TRIATDRAFT_289140	0.973607	0.369656	0.00471247	0.0103919
TRIATDRAFT_255317	0.972856	0.240771	3.13351e-05	0.000103487
TRIATDRAFT_302680	0.972577	0.239969	3.10344e-05	0.000102524
TRIATDRAFT_174054	0.972234	0.268796	0.000172466	0.00050498
TRIATDRAFT_45033	0.972026	0.238252	2.63298e-05	8.80037e-05
TRIATDRAFT_297752	0.971907	0.159366	6.44783e-10	3.96295e-09
TRIATDRAFT_259948	0.97177	0.140618	3.19191e-12	2.54894e-11
TRIATDRAFT_256410	0.971465	0.22587	9.76784e-06	3.49526e-05
TRIATDRAFT_90126	0.971161	0.395135	0.00774494	0.0162358
TRIATDRAFT_689	0.970208	0.241183	3.31396e-05	0.000109154
TRIATDRAFT_298160	0.969758	0.305112	0.000842206	0.0021615
TRIATDRAFT_298550	0.969727	0.135413	4.93103e-13	4.3132e-12
TRIATDRAFT_298412	0.969493	0.220629	5.67268e-06	2.10732e-05
TRIATDRAFT_52015	0.96853	1.84186	0.0136796	0.0270811
TRIATDRAFT_231418	0.967738	0.23991	3.19779e-05	0.000105484
TRIATDRAFT_141763	0.966769	0.295712	0.000618255	0.00162862
TRIATDRAFT_320942	0.966748	0.18826	1.67208e-07	7.69173e-07
TRIATDRAFT_301786	0.966	0.178736	3.95495e-08	1.97126e-07
TRIATDRAFT_299162	0.965983	0.13234	1.9202e-13	1.74707e-12
TRIATDRAFT_29500	0.964343	0.376586	0.00583583	0.0125563
TRIATDRAFT_139124	0.96415	0.227879	1.37877e-05	4.82787e-05
TRIATDRAFT_77441	0.962032	0.298553	0.000741662	0.00192572
TRIATDRAFT_258280	0.961498	0.155282	3.85131e-10	2.43449e-09
TRIATDRAFT_148429	0.961189	0.19925	8.56251e-07	3.59334e-06
TRIATDRAFT_254651	0.961171	0.224371	1.33442e-05	4.68142e-05
TRIATDRAFT_40403	0.95949	0.197458	7.08469e-07	3.01074e-06
TRIATDRAFT_300850	0.95808	0.138127	2.51559e-12	2.03373e-11
TRIATDRAFT_241884	0.957033	0.437924	0.0147406	0.0289457
TRIATDRAFT_302767	0.956876	0.137983	2.47787e-12	2.00469e-11
TRIATDRAFT_302354	0.956499	0.250565	7.95548e-05	0.000245635
TRIATDRAFT_50845	0.956412	0.364431	0.00488192	0.0107284
TRIATDRAFT_297020	0.956193	0.185772	1.62277e-07	7.48274e-07
TRIATDRAFT_143167	0.955989	0.344021	0.00273892	0.00634035
TRIATDRAFT_175054	0.955668	0.252798	9.27576e-05	0.000283639
TRIATDRAFT_132650	0.954645	0.131919	2.86859e-13	2.56992e-12
TRIATDRAFT_297546	0.954277	0.147395	5.92735e-11	4.09419e-10
TRIATDRAFT_193949	0.953829	0.256226	0.000118277	0.00035531
TRIATDRAFT_34515	0.953731	0.243736	5.8439e-05	0.000184271
TRIATDRAFT_299566	0.953404	0.332242	0.00236832	0.0055576
TRIATDRAFT_132578	0.953088	0.310647	0.00123508	0.00306561
TRIATDRAFT_35917	0.953	1.83062	0.00862155	0.0178743
TRIATDRAFT_85662	0.951425	0.218805	8.28461e-06	2.99834e-05
TRIATDRAFT_243742	0.951181	0.134863	1.15778e-12	9.76548e-12
TRIATDRAFT_259021	0.949665	0.200513	1.31374e-06	5.36318e-06
TRIATDRAFT_144106	0.949648	0.267472	0.000227942	0.000650594
TRIATDRAFT_300444	0.948081	0.170592	1.57558e-08	8.2495e-08
TRIATDRAFT_297562	0.94794	0.205576	2.44138e-06	9.57573e-06
TRIATDRAFT_223683	0.94733	0.257502	0.000144876	0.00042929
TRIATDRAFT_317415	0.946936	0.169003	1.30728e-08	6.90992e-08
TRIATDRAFT_152707	0.946886	0.113115	3.56881e-17	4.57198e-16
TRIATDRAFT_52286	0.946516	0.332076	0.0024982	0.00582685
TRIATDRAFT_78278	0.946174	0.467835	0.0233889	0.0436992
TRIATDRAFT_80496	0.944937	0.182362	1.35407e-07	6.32054e-07
TRIATDRAFT_311120	0.944696	0.160033	2.32065e-09	1.33828e-08
TRIATDRAFT_46297	0.94409	0.443782	0.018521	0.0354944
TRIATDRAFT_297951	0.943736	0.150578	2.39367e-10	1.54386e-09
TRIATDRAFT_157590	0.943705	0.297683	0.000887496	0.00226829
TRIATDRAFT_180264	0.942799	0.17	1.79804e-08	9.34812e-08
TRIATDRAFT_216621	0.942549	0.245721	7.49837e-05	0.000232817
TRIATDRAFT_152594	0.942008	0.201738	1.8381e-06	7.34446e-06
TRIATDRAFT_150700	0.941591	0.232419	2.77868e-05	9.24285e-05
TRIATDRAFT_212395	0.941014	0.290266	0.000707412	0.00184455
TRIATDRAFT_47283	0.940403	0.300555	0.00102687	0.00258758
TRIATDRAFT_236383	0.939682	0.362112	0.00543668	0.0117981
TRIATDRAFT_147070	0.937952	0.351647	0.00421369	0.00938255
TRIATDRAFT_290132	0.937389	0.280435	0.000488627	0.00131581
TRIATDRAFT_303925	0.936988	0.136193	3.89456e-12	3.07465e-11
TRIATDRAFT_297379	0.936623	0.178999	1.03333e-07	4.92484e-07
TRIATDRAFT_299151	0.936404	0.147368	1.4474e-10	9.60321e-10
TRIATDRAFT_126873	0.935306	0.165792	1.02642e-08	5.48279e-08
TRIATDRAFT_296920	0.934154	0.166685	1.29613e-08	6.85423e-08
TRIATDRAFT_289929	0.933877	0.280843	0.000525657	0.00140767
TRIATDRAFT_150854	0.933784	0.318007	0.0019409	0.00464189
TRIATDRAFT_302589	0.931708	0.165256	1.4467e-08	7.59979e-08
TRIATDRAFT_222069	0.931672	0.152182	6.19455e-10	3.82053e-09
TRIATDRAFT_320951	0.931541	0.142744	4.12599e-11	2.89864e-10
TRIATDRAFT_50900	0.931022	0.419987	0.0150029	0.0294122
TRIATDRAFT_85273	0.930958	0.283113	0.000603748	0.00159562
TRIATDRAFT_130450	0.930887	0.125803	8.21069e-14	7.80297e-13
TRIATDRAFT_238842	0.930156	0.251287	0.000129255	0.000385908
TRIATDRAFT_48180	0.929992	0.284964	0.000659973	0.0017298
TRIATDRAFT_184325	0.927912	0.172162	4.25822e-08	2.11104e-07
TRIATDRAFT_130416	0.927883	0.260939	0.000227896	0.000650594
TRIATDRAFT_40706	0.927621	0.139206	2.03157e-11	1.48358e-10
TRIATDRAFT_231783	0.927399	0.216983	1.19242e-05	4.20852e-05
TRIATDRAFT_127105	0.927255	0.306921	0.00147436	0.0036055
TRIATDRAFT_257612	0.927247	0.0888142	1.06696e-25	2.83834e-24
TRIATDRAFT_321399	0.926115	0.278178	0.000525003	0.00140626
TRIATDRAFT_301508	0.925997	0.433018	0.0181797	0.0349429
TRIATDRAFT_215884	0.925833	0.326854	0.00272028	0.00630247
TRIATDRAFT_286302	0.924902	0.21577	1.11813e-05	3.96273e-05
TRIATDRAFT_284828	0.924135	0.449431	0.0221786	0.0416976
TRIATDRAFT_286578	0.923959	0.140468	2.95986e-11	2.11964e-10
TRIATDRAFT_90702	0.922919	0.311457	0.00171274	0.00413201
TRIATDRAFT_148978	0.922547	0.176604	1.10893e-07	5.26032e-07
TRIATDRAFT_288617	0.922235	0.169578	3.4089e-08	1.71237e-07
TRIATDRAFT_301119	0.921605	0.208346	5.9599e-06	2.20737e-05
TRIATDRAFT_252427	0.920777	0.359213	0.0060875	0.0130598
TRIATDRAFT_299186	0.91947	0.167243	2.24166e-08	1.15464e-07
TRIATDRAFT_79360	0.919337	0.326914	0.00293398	0.00674687
TRIATDRAFT_42121	0.919053	0.14142	5.17176e-11	3.60367e-10
TRIATDRAFT_291714	0.918139	0.287591	0.000816505	0.00210095
TRIATDRAFT_153450	0.917573	0.250402	0.000157107	0.000463801
TRIATDRAFT_47762	0.916452	0.256959	0.000218323	0.00062539
TRIATDRAFT_314610	0.916444	0.213164	1.07007e-05	3.80209e-05
TRIATDRAFT_208250	0.916277	0.262917	0.00026298	0.000743335
TRIATDRAFT_262270	0.916213	0.382606	0.00950578	0.0194783
TRIATDRAFT_300639	0.915944	0.214386	1.20859e-05	4.2629e-05
TRIATDRAFT_322515	0.915668	0.270853	0.000437261	0.00118496
TRIATDRAFT_297774	0.914873	0.265122	0.000345114	0.00095459
TRIATDRAFT_286212	0.913558	0.126797	3.6798e-13	3.25984e-12
[truncated: 4,048 more rows]

## Sheet: S3 - DEGs
ID	log2FoldChange	lfcSE	pvalue	padj	Description
TRIATDRAFT_292317	6.38321	1.54146	9.28984e-07	0.000279351	Enoyl reductase (ER) domain-containing protein
TRIATDRAFT_164926	5.76905	2.18509	0.000162095	0.00886234	Uncharacterized protein
TRIATDRAFT_53012	4.19725	0.36313	3.21058e-32	3.28249e-28	Major facilitator superfamily (MFS) profile domain-containing protein
TRIATDRAFT_290072	4.11113	1.38613	4.99841e-05	0.00444381	Major facilitator superfamily (MFS) profile domain-containing protein
TRIATDRAFT_199339	3.99813	1.90529	0.000433374	0.0171367	Amidohydrolase-related domain-containing protein
TRIATDRAFT_40838	3.59061	1.43347	0.000473764	0.0180737	Uncharacterized protein
TRIATDRAFT_313878	3.5747	0.803901	2.56949e-07	0.00011747	AB hydrolase-1 domain-containing protein
TRIATDRAFT_80087	3.56774	1.16799	5.73131e-05	0.00475817	Mitochondrial cytochrome c oxidase subunit VIc/VIIs domain-containing protein
TRIATDRAFT_269885	3.42536	1.94229	0.00116733	0.0314913	Uncharacterized protein
TRIATDRAFT_48312	3.32667	1.85356	0.000892325	0.0264385	Major facilitator superfamily (MFS) profile domain-containing protein
TRIATDRAFT_45640	3.28411	0.844826	1.62679e-06	0.000405665	Putative hydrolase
TRIATDRAFT_139683	2.97287	0.765822	3.43554e-06	0.000650462	Globin-sensor domain-containing protein
TRIATDRAFT_297710	2.95065	0.708483	1.11893e-06	0.000309188	Uncharacterized protein
TRIATDRAFT_53567	2.86709	0.80164	1.14035e-05	0.00153406	Ferulic acid decarboxylase 1 (EC 4.1.1.102) (Phenacrylate decarboxylase)
TRIATDRAFT_179014	2.74456	1.15226	0.000321586	0.0140812	HpcH/HpaI aldolase/citrate lyase domain-containing protein
TRIATDRAFT_300786	2.43091	1.0401	0.000452894	0.0175394	Bys1 family protein
TRIATDRAFT_131874	2.38479	0.578544	1.34765e-06	0.000353291	ZN622/Rei1/Reh1 zinc finger C2H2-type domain-containing protein
TRIATDRAFT_314204	2.3382	0.761506	6.69733e-05	0.00510997	F-box domain-containing protein
TRIATDRAFT_267428	2.24348	0.790608	0.000146182	0.00842898	Xylose isomerase-like TIM barrel domain-containing protein
TRIATDRAFT_149070	2.12262	0.767919	0.000170548	0.00907623	Uncharacterized protein
TRIATDRAFT_90244	2.11604	0.761972	0.000144142	0.00837336	S-adenosyl methyltransferase
TRIATDRAFT_297979	1.87067	0.781899	0.000463236	0.0178711	Uncharacterized protein
TRIATDRAFT_138574	1.86645	0.306238	5.28704e-11	1.80182e-07	SSCRP protein
TRIATDRAFT_304221	1.83044	1.05155	0.00178445	0.0412766	Uncharacterized protein
TRIATDRAFT_253341	1.82976	0.424915	7.75154e-07	0.000240157	Protein kinase domain-containing protein
TRIATDRAFT_46050	1.76297	0.633667	0.000169241	0.00905925	N-acetyltransferase domain-containing protein
TRIATDRAFT_44548	1.75745	0.591236	9.67014e-05	0.00624063	Uncharacterized protein
TRIATDRAFT_77530	1.71949	0.78882	0.000708466	0.0231417	NADP-dependent oxidoreductase domain-containing protein
TRIATDRAFT_278461	1.70688	0.774266	0.000690207	0.0228371	Major facilitator superfamily (MFS) profile domain-containing protein
TRIATDRAFT_130029	1.57747	0.4722	3.44229e-05	0.00342258	Cellular retinoic acid binding protein
TRIATDRAFT_89276	1.57223	0.457701	2.28321e-05	0.00251006	Uncharacterized protein
TRIATDRAFT_291077	1.5641	0.405599	4.61184e-06	0.000812955	FAD-binding domain-containing protein
TRIATDRAFT_258206	1.52929	0.589189	0.000299103	0.0135311	Hydrophobin
TRIATDRAFT_256241	1.45968	0.599538	0.000425715	0.0170686	Integral membrane protein
TRIATDRAFT_161123	1.45411	0.365471	3.07271e-06	0.000598387	Glycoside hydrolase family 93 protein
TRIATDRAFT_296905	1.43324	0.599876	0.000506487	0.0189682	Uncharacterized protein
TRIATDRAFT_301016	1.41526	0.205507	2.88489e-13	1.47475e-09	Uncharacterized protein
TRIATDRAFT_316582	1.41096	0.593934	0.000536617	0.0194882	SnoaL-like domain-containing protein
TRIATDRAFT_187381	1.39585	0.776446	0.00164421	0.0394562	Malic enzyme
TRIATDRAFT_38240	1.38751	0.404755	2.43698e-05	0.00262065	N-acetyltransferase domain-containing protein
TRIATDRAFT_298730	1.35749	0.360772	7.2058e-06	0.00107504	Uncharacterized protein
TRIATDRAFT_88236	1.35486	0.333277	2.04226e-06	0.000474548	NmrA-like domain-containing protein
TRIATDRAFT_147444	1.32626	0.339223	4.0714e-06	0.000743322	Uncharacterized protein
TRIATDRAFT_44016	1.32234	0.219176	7.82602e-11	2.00033e-07	Endoribonuclease L-PSP
TRIATDRAFT_31975	1.31636	0.225657	2.78924e-10	5.70344e-07	Amidase domain-containing protein
TRIATDRAFT_91638	1.2239	0.403003	9.31448e-05	0.00609548	Uncharacterized protein
TRIATDRAFT_302305	1.20326	0.31614	6.408e-06	0.00103993	MARVEL domain-containing protein
TRIATDRAFT_260298	1.20054	0.344927	2.01178e-05	0.00233733	Uncharacterized protein
TRIATDRAFT_53091	1.19005	0.383087	7.52774e-05	0.00550213	Major facilitator superfamily (MFS) profile domain-containing protein
TRIATDRAFT_291851	1.1898	0.633548	0.00157909	0.0383483	Major facilitator superfamily (MFS) profile domain-containing protein
TRIATDRAFT_318140	1.17127	0.356737	4.31174e-05	0.00408178	NmrA-like domain-containing protein
TRIATDRAFT_86846	1.17108	0.308883	6.71051e-06	0.00105551	DNA photolyase
TRIATDRAFT_297186	1.1699	0.432107	0.000255981	0.0121728	Uncharacterized protein
TRIATDRAFT_302587	1.15907	0.365167	5.77087e-05	0.00475817	Extracellular membrane protein CFEM domain-containing protein
TRIATDRAFT_45567	1.15773	0.361047	5.56923e-05	0.00473927	AB hydrolase-1 domain-containing protein
TRIATDRAFT_77850	1.1101	0.275295	2.66236e-06	0.000548648	Glutathione S-transferase
TRIATDRAFT_297871	1.10391	0.374297	0.000129506	0.00771228	HD/PDEase domain-containing protein
TRIATDRAFT_250440	1.09949	0.244811	2.93892e-07	0.00012019	FAD/NAD(P)-binding domain-containing protein
TRIATDRAFT_221344	1.09842	0.511121	0.000998256	0.0285088	HAD-like protein
TRIATDRAFT_314366	1.09659	0.216817	2.31404e-08	1.8199e-05	BTB domain-containing protein
TRIATDRAFT_138587	1.0903	0.307644	1.96878e-05	0.00231366	Flavin-containing monooxygenase
TRIATDRAFT_315959	1.07026	0.306966	2.08064e-05	0.00233807	Cupin 2 conserved barrel domain-containing protein
TRIATDRAFT_50900	1.05576	0.57835	0.00207469	0.0451924	Protein kinase domain-containing protein
TRIATDRAFT_247507	1.05347	0.222712	1.19882e-07	6.80929e-05	ABC transporter domain-containing protein
TRIATDRAFT_28947	1.05139	0.380933	0.000221421	0.011043	Glycoside hydrolase family 28 protein
TRIATDRAFT_322665	1.03596	0.25576	2.57217e-06	0.000547873	F-box domain-containing protein
TRIATDRAFT_291230	1.03113	0.402888	0.000384533	0.0160303	Archaemetzincin-2
TRIATDRAFT_260217	1.02651	0.445504	0.000734794	0.0236814	Uncharacterized protein
TRIATDRAFT_189835	1.01697	0.440863	0.000774643	0.0242772	Transcription factor domain-containing protein
TRIATDRAFT_43005	1.01173	0.549652	0.00183611	0.0419027	Shugoshin C-terminal domain-containing protein
TRIATDRAFT_18564	1.00061	0.261482	6.59097e-06	0.00105291	Uncharacterized protein
TRIATDRAFT_299371	1.00024	0.288195	2.51036e-05	0.00264597	Molybdopterin synthase catalytic subunit (EC 2.8.1.12) (Common component for nitrate reductase and xanthine dehydrogenase protein H) (Molybdenum cofactor synthesis protein 2 large subunit) (Molybdenum cofactor synthesis protein 2B) (MOCS2B)
TRIATDRAFT_158746	0.998677	0.319877	7.96602e-05	0.00568033
TRIATDRAFT_282448	0.974665	0.27251	1.65259e-05	0.00208594
TRIATDRAFT_158569	0.961199	0.503183	0.00171992	0.040424
TRIATDRAFT_38182	0.956966	0.176716	3.44266e-09	3.51978e-06
TRIATDRAFT_32402	0.93709	0.364797	0.000412435	0.0168266
TRIATDRAFT_137391	0.936618	0.353462	0.00033594	0.0145536
TRIATDRAFT_134352	0.934589	0.449256	0.00129126	0.0335925
TRIATDRAFT_307656	0.926941	0.397578	0.000731128	0.0236552
TRIATDRAFT_45224	0.925237	0.369105	0.000478613	0.0181909
TRIATDRAFT_136870	0.924904	0.346672	0.0003133	0.0139054
TRIATDRAFT_302080	0.923569	0.161268	6.28253e-10	1.07054e-06
TRIATDRAFT_92438	0.908328	0.285855	7.04997e-05	0.00529992
TRIATDRAFT_318229	0.905801	0.401715	0.000893208	0.0264385
TRIATDRAFT_300187	0.896892	0.24953	1.75616e-05	0.00216325
TRIATDRAFT_300252	0.892832	0.181101	3.9896e-08	2.91355e-05
TRIATDRAFT_164285	0.887063	0.224866	5.29642e-06	0.000887714
TRIATDRAFT_299585	0.876105	0.368647	0.000689997	0.0228371
TRIATDRAFT_224976	0.875709	0.442458	0.00161947	0.0390507
TRIATDRAFT_128831	0.871533	0.247234	2.08907e-05	0.00233807
TRIATDRAFT_81110	0.862482	0.270899	7.27434e-05	0.00542868
TRIATDRAFT_258575	0.861057	0.306239	0.000225708	0.0112021
TRIATDRAFT_81200	0.859631	0.305906	0.000227491	0.0112361
TRIATDRAFT_3613	0.842727	0.405047	0.00140213	0.035396
TRIATDRAFT_132911	0.834898	0.200629	1.80544e-06	0.000429274
TRIATDRAFT_297179	0.828834	0.221959	9.31103e-06	0.00129798
TRIATDRAFT_146823	0.828674	0.298608	0.000258073	0.0122155
TRIATDRAFT_240842	0.827333	0.318996	0.000416341	0.0168266
TRIATDRAFT_157793	0.822091	0.222912	1.25868e-05	0.00164984
TRIATDRAFT_302240	0.81063	0.268808	0.000127186	0.00764911
TRIATDRAFT_299458	0.80314	0.341836	0.00079918	0.024911
TRIATDRAFT_39374	0.801475	0.207901	6.83267e-06	0.00105844
TRIATDRAFT_243447	0.793993	0.333738	0.000754355	0.0239519
TRIATDRAFT_301128	0.788229	0.19492	3.10197e-06	0.000598387
TRIATDRAFT_314615	0.786329	0.223725	2.4607e-05	0.00262065
TRIATDRAFT_303674	0.785437	0.431178	0.00222098	0.0471105
TRIATDRAFT_35890	0.783993	0.164724	1.31901e-07	7.09768e-05
TRIATDRAFT_150078	0.781714	0.354556	0.00111839	0.0309876
TRIATDRAFT_289389	0.778242	0.365256	0.00132691	0.0340008
TRIATDRAFT_317673	0.777797	0.363484	0.00123873	0.0326411
TRIATDRAFT_77873	0.768573	0.149755	1.72833e-08	1.47253e-05
TRIATDRAFT_298089	0.76323	0.20426	1.28042e-05	0.00165709
TRIATDRAFT_297910	0.760675	0.254774	0.000151359	0.00855062
TRIATDRAFT_298771	0.752178	0.371535	0.00173817	0.0406014
TRIATDRAFT_154438	0.752011	0.176355	1.28542e-06	0.000345845
TRIATDRAFT_77939	0.744186	0.199821	1.16464e-05	0.0015464
TRIATDRAFT_322669	0.741459	0.215179	3.33924e-05	0.00338023
TRIATDRAFT_260232	0.739229	0.289703	0.000523808	0.0193336
TRIATDRAFT_254873	0.732774	0.185811	4.94633e-06	0.000847147
TRIATDRAFT_222777	0.729402	0.189391	7.25524e-06	0.00107504
TRIATDRAFT_299822	0.726383	0.164632	6.80593e-07	0.000231946
TRIATDRAFT_218810	0.71626	0.260611	0.000315348	0.0139054
TRIATDRAFT_255899	0.715157	0.283834	0.000581821	0.0207991
TRIATDRAFT_302730	0.709748	0.209259	3.6569e-05	0.00356077
TRIATDRAFT_54996	0.70675	0.197151	2.09981e-05	0.00233807
TRIATDRAFT_227291	0.703905	0.185487	9.39464e-06	0.00129798
TRIATDRAFT_249078	0.702703	0.229238	0.000125104	0.00756841
TRIATDRAFT_321733	0.698229	0.247832	0.00026546	0.0124498
TRIATDRAFT_84469	0.690274	0.31805	0.00171537	0.0404101
TRIATDRAFT_169743	0.689171	0.360868	0.00231265	0.0484383
TRIATDRAFT_131266	0.687701	0.139886	6.62714e-08	3.98564e-05
TRIATDRAFT_317199	0.677902	0.25975	0.00048395	0.0182579
TRIATDRAFT_52301	0.670851	0.270572	0.000687653	0.0228371
TRIATDRAFT_48100	0.659298	0.284273	0.00105294	0.0296563
TRIATDRAFT_298651	0.657592	0.142764	3.12258e-07	0.000122789
TRIATDRAFT_255946	0.656036	0.275974	0.00090564	0.0266071
TRIATDRAFT_321694	0.650661	0.215371	0.000155611	0.00862545
TRIATDRAFT_94504	0.650586	0.24263	0.000440248	0.0171845
TRIATDRAFT_299257	0.65021	0.138504	1.96906e-07	0.000100658
TRIATDRAFT_297864	0.649966	0.154121	1.77498e-06	0.000429274
TRIATDRAFT_302820	0.648437	0.197257	6.62167e-05	0.00510997
TRIATDRAFT_146755	0.644223	0.23528	0.000362604	0.0153828
TRIATDRAFT_297406	0.644201	0.123435	1.50158e-08	1.39565e-05
TRIATDRAFT_127478	0.644134	0.168469	9.0685e-06	0.00128773
TRIATDRAFT_297484	0.638074	0.216793	0.000199238	0.0101212
TRIATDRAFT_302361	0.636904	0.1835	3.4815e-05	0.00342258
TRIATDRAFT_257218	0.636666	0.188296	4.80283e-05	0.0043843
TRIATDRAFT_159750	0.636591	0.324595	0.00230046	0.0482956
TRIATDRAFT_303063	0.635672	0.113449	2.91831e-09	3.4583e-06
TRIATDRAFT_2962	0.635572	0.303	0.00172556	0.0404637
TRIATDRAFT_146625	0.634386	0.207975	0.000150831	0.00855062
TRIATDRAFT_297977	0.631875	0.201124	0.000108153	0.00682564
TRIATDRAFT_257157	0.622953	0.176738	2.97186e-05	0.00303843
TRIATDRAFT_171853	0.622633	0.308494	0.00213277	0.0458097
TRIATDRAFT_248280	0.620344	0.232891	0.000464956	0.0178711
TRIATDRAFT_280362	0.612088	0.21217	0.000249943	0.0120539
TRIATDRAFT_228982	0.609536	0.123287	6.14405e-08	3.93483e-05
TRIATDRAFT_80051	0.60826	0.282431	0.00164214	0.0394562
TRIATDRAFT_29565	0.605131	0.178305	4.6567e-05	0.00432819
TRIATDRAFT_94361	0.599056	0.302529	0.00236062	0.0489553
TRIATDRAFT_299847	0.596629	0.216082	0.000416681	0.0168266
TRIATDRAFT_165854	0.594165	0.184749	9.22083e-05	0.00609548
TRIATDRAFT_87959	0.59296	0.200622	0.000211399	0.0105948
TRIATDRAFT_298845	0.592555	0.187806	0.000112689	0.00702522
TRIATDRAFT_135662	0.590913	0.196596	0.000187352	0.0096742
TRIATDRAFT_90802	0.590251	0.182	8.54418e-05	0.00595661
TRIATDRAFT_299764	0.589056	0.170918	4.13201e-05	0.00394819
TRIATDRAFT_127864	0.581734	0.223968	0.000603365	0.021126
TRIATDRAFT_154787	0.575861	0.157359	1.85067e-05	0.00225252
TRIATDRAFT_47695	0.575578	0.160101	2.44282e-05	0.00262065
TRIATDRAFT_83335	0.574128	0.228748	0.000769768	0.0242157
TRIATDRAFT_161969	0.574008	0.186092	0.000152212	0.00855062
TRIATDRAFT_256532	0.568737	0.127051	7.14782e-07	0.00023574
TRIATDRAFT_297537	0.568425	0.16825	5.83319e-05	0.00477108
TRIATDRAFT_296878	0.562592	0.197325	0.000307841	0.0137701
TRIATDRAFT_161178	0.553056	0.167697	7.58802e-05	0.00550213
TRIATDRAFT_297692	0.550327	0.224024	0.000953843	0.0277048
TRIATDRAFT_259614	0.549669	0.201543	0.000449756	0.017484
TRIATDRAFT_298118	0.549429	0.248888	0.00165186	0.0394593
TRIATDRAFT_296909	0.54888	0.169126	9.22346e-05	0.00609548
TRIATDRAFT_84997	0.548609	0.123285	7.73229e-07	0.000240157
TRIATDRAFT_288158	0.546395	0.242116	0.00148832	0.0368441
TRIATDRAFT_139913	0.540028	0.235089	0.00145906	0.0362956
TRIATDRAFT_230358	0.537347	0.193022	0.000396057	0.0162622
TRIATDRAFT_299588	0.536957	0.186576	0.000290338	0.0132195
TRIATDRAFT_85002	0.535345	0.252831	0.00208715	0.0453057
TRIATDRAFT_322587	0.52873	0.197253	0.000550104	0.0198737
TRIATDRAFT_238608	0.522172	0.153075	5.70485e-05	0.00475817
TRIATDRAFT_185013	0.519871	0.222451	0.00132372	0.0340008
TRIATDRAFT_301787	0.519443	0.206487	0.000848189	0.0257326
TRIATDRAFT_180264	0.518634	0.182771	0.000359985	0.0153354
TRIATDRAFT_285622	0.517401	0.220518	0.00132532	0.0340008
TRIATDRAFT_302739	0.508662	0.147312	5.38069e-05	0.00462288
TRIATDRAFT_260089	0.507963	0.17158	0.000279585	0.012876
TRIATDRAFT_299189	0.504817	0.111111	4.293e-07	0.000162562
TRIATDRAFT_300504	0.5028	0.190221	0.000648421	0.0220982
TRIATDRAFT_315995	0.500165	0.1939	0.000776471	0.0242772
TRIATDRAFT_297648	0.49986	0.195779	0.000829238	0.0254986
TRIATDRAFT_52424	0.497315	0.223609	0.00189906	0.0424858
TRIATDRAFT_217898	0.491647	0.213614	0.0015938	0.0386137
TRIATDRAFT_284374	0.491374	0.202435	0.00121395	0.0320708
TRIATDRAFT_261142	0.490318	0.157709	0.00016895	0.00905925
TRIATDRAFT_302277	0.484041	0.144913	7.77234e-05	0.00559609
TRIATDRAFT_299547	0.483062	0.178432	0.000580247	0.0207991
TRIATDRAFT_286121	0.482424	0.202539	0.00142097	0.0356952
TRIATDRAFT_150557	0.480847	0.153125	0.000163899	0.00886615
TRIATDRAFT_134218	0.480809	0.218159	0.00205444	0.0448817
TRIATDRAFT_132631	0.480746	0.173726	0.000488523	0.0183627
TRIATDRAFT_37750	0.479996	0.185504	0.000808423	0.0250755
TRIATDRAFT_51536	0.479318	0.147433	0.000146749	0.00842898
TRIATDRAFT_35595	0.478105	0.169983	0.000432213	0.0171367
TRIATDRAFT_84035	0.476836	0.174499	0.000533532	0.0194816
TRIATDRAFT_297228	0.475931	0.175899	0.000610191	0.0212621
TRIATDRAFT_152807	0.471845	0.218157	0.00231674	0.0484383
TRIATDRAFT_257287	0.469799	0.220973	0.00227004	0.0477549
TRIATDRAFT_44213	0.468024	0.195343	0.00137081	0.0347772
TRIATDRAFT_297921	0.466718	0.204723	0.0018513	0.0419684
TRIATDRAFT_85599	0.463177	0.171797	0.000636523	0.0218383
TRIATDRAFT_304389	0.462729	0.196359	0.0014765	0.0366401
TRIATDRAFT_242204	0.461066	0.167925	0.000559617	0.0201462
TRIATDRAFT_300047	0.459	0.179908	0.000898162	0.0264634
TRIATDRAFT_302116	0.45773	0.131648	5.29772e-05	0.00462288
TRIATDRAFT_297288	0.446912	0.171002	0.000852825	0.0257808
TRIATDRAFT_301649	0.44546	0.178804	0.00124383	0.0326914
TRIATDRAFT_260071	0.442374	0.150445	0.000275794	0.0127589
TRIATDRAFT_133538	0.441694	0.131167	8.62263e-05	0.00595661
TRIATDRAFT_299058	0.439837	0.16891	0.00087058	0.0260257
TRIATDRAFT_270860	0.438045	0.10324	2.68314e-06	0.000548648
TRIATDRAFT_257860	0.434376	0.183395	0.00164787	0.0394562
TRIATDRAFT_283031	0.431904	0.114516	1.90438e-05	0.00229063
TRIATDRAFT_257612	0.429143	0.090618	2.75864e-07	0.000117518
TRIATDRAFT_201838	0.422011	0.183999	0.00207751	0.0451924
TRIATDRAFT_40648	0.421831	0.149661	0.000528143	0.0193884
TRIATDRAFT_158001	0.420425	0.101865	4.47279e-06	0.000802278
TRIATDRAFT_38099	0.420327	0.165663	0.0011429	0.0312137
TRIATDRAFT_301760	0.417491	0.130187	0.000156075	0.00862545
TRIATDRAFT_19876	0.417334	0.15663	0.000860033	0.0258617
TRIATDRAFT_301384	0.414258	0.168141	0.0015491	0.0378899
TRIATDRAFT_85488	0.414204	0.172789	0.00166	0.0395614
TRIATDRAFT_297937	0.404393	0.169676	0.00179916	0.0413135
TRIATDRAFT_137555	0.402091	0.11545	6.6474e-05	0.00510997
TRIATDRAFT_143900	0.401449	0.155666	0.00120125	0.0319003
TRIATDRAFT_301037	0.400591	0.114497	6.08344e-05	0.00489741
TRIATDRAFT_189504	0.398267	0.149985	0.000930185	0.0271679
TRIATDRAFT_301497	0.396993	0.0961063	4.97152e-06	0.000847147
TRIATDRAFT_166159	0.396306	0.154907	0.00119869	0.0319003
TRIATDRAFT_300091	0.394026	0.167862	0.00217201	0.0462638
TRIATDRAFT_148414	0.393605	0.169693	0.00219404	0.0466358
TRIATDRAFT_53227	0.392987	0.134426	0.00041776	0.0168266
TRIATDRAFT_154987	0.392416	0.167549	0.00210838	0.0456696
TRIATDRAFT_322726	0.392142	0.11539	9.18863e-05	0.00609548
TRIATDRAFT_298055	0.389684	0.169856	0.00242965	0.0498811
TRIATDRAFT_280992	0.383011	0.14467	0.000988825	0.0283982
TRIATDRAFT_291373	0.381336	0.157867	0.00187216	0.0423473
TRIATDRAFT_317097	0.381128	0.139824	0.000863491	0.0258895
TRIATDRAFT_301105	0.380897	0.116185	0.000163052	0.00886615
TRIATDRAFT_297593	0.380576	0.147022	0.00116737	0.0314913
TRIATDRAFT_239716	0.380318	0.14784	0.00132439	0.0340008
TRIATDRAFT_53406	0.380308	0.138109	0.000763516	0.0240932
TRIATDRAFT_297126	0.378094	0.150074	0.00150665	0.0371181
TRIATDRAFT_301998	0.377546	0.133877	0.000622212	0.0214916
TRIATDRAFT_322698	0.377137	0.132654	0.000591953	0.0209416
TRIATDRAFT_154274	0.376419	0.148764	0.00143316	0.0359134
TRIATDRAFT_268498	0.374772	0.100556	2.90759e-05	0.00300275
TRIATDRAFT_227718	0.374062	0.143278	0.00117966	0.0316557
TRIATDRAFT_291225	0.372132	0.133334	0.000682238	0.0228371
TRIATDRAFT_50132	0.371957	0.131256	0.000653033	0.0221814
TRIATDRAFT_319760	0.371545	0.130497	0.000599101	0.0210488
TRIATDRAFT_298139	0.367395	0.150678	0.00188314	0.0424079
TRIATDRAFT_80526	0.365871	0.127679	0.000591722	0.0209416
TRIATDRAFT_300453	0.362593	0.116257	0.000234711	0.0115369
TRIATDRAFT_48030	0.36208	0.152421	0.00222648	0.0471294
TRIATDRAFT_133896	0.359677	0.112535	0.000198153	0.0101212
TRIATDRAFT_305456	0.353354	0.143768	0.00194218	0.0429802
TRIATDRAFT_228210	0.341612	0.140797	0.00226581	0.0477549
TRIATDRAFT_291551	0.340203	0.137414	0.00196902	0.0433864
TRIATDRAFT_300431	0.33993	0.141269	0.00205125	0.0448817
TRIATDRAFT_301447	0.333256	0.138468	0.00245248	0.0499485
TRIATDRAFT_302826	0.331545	0.10468	0.000268091	0.0125158
TRIATDRAFT_299494	0.320467	0.11311	0.000812831	0.0251069
TRIATDRAFT_211778	0.311825	0.122383	0.00194639	0.0429802
TRIATDRAFT_287719	0.303975	0.122971	0.00244948	0.0499485
TRIATDRAFT_9003	0.299801	0.107578	0.00110793	0.0308649
TRIATDRAFT_89052	0.299491	0.119686	0.00238959	0.0493559
TRIATDRAFT_231707	0.285975	0.108425	0.0018509	0.0419684
TRIATDRAFT_299955	0.264498	0.0928296	0.00110384	0.030835
TRIATDRAFT_138079	0.261537	0.0553088	6.70935e-07	0.000231946
TRIATDRAFT_302895	0.260815	0.0997572	0.00232831	0.0484582
TRIATDRAFT_302751	0.259228	0.0999071	0.00243538	0.0498984
TRIATDRAFT_298327	0.25733	0.0842912	0.000718472	0.0233196
TRIATDRAFT_144236	0.251328	0.0907879	0.00167684	0.0397774
TRIATDRAFT_256720	0.249543	0.0810434	0.000537527	0.0194882
TRIATDRAFT_35776	0.141806	0.270287	0.00102981	0.0290849
TRIATDRAFT_88456	0.13984	0.263881	0.00240409	0.0494555
TRIATDRAFT_289607	0.10808	0.221124	0.00237823	0.0492207
TRIATDRAFT_300080	0.0911492	0.205064	0.00141815	0.0356952
TRIATDRAFT_92626	0.06236	0.184547	0.000202229	0.0101852
TRIATDRAFT_227276	0.0574071	0.181548	0.00113931	0.0312137
TRIATDRAFT_156569	0.0477646	0.176978	0.001793	0.0412876
TRIATDRAFT_88476	0.0462281	0.175929	0.00189446	0.0424759
TRIATDRAFT_54816	0.0412195	0.174494	0.000434117	0.0171367
TRIATDRAFT_31409	0.0385598	0.173509	0.00144748	0.0361515
TRIATDRAFT_142486	0.0340039	0.171859	0.000625685	0.0215387
TRIATDRAFT_256907	0.0321	0.171503	0.000683455	0.0228371
TRIATDRAFT_298030	0.00557558	0.167075	5.67412e-07	0.000207187
TRIATDRAFT_291825	-0.0212035	0.168951	0.00117436	0.0315964
TRIATDRAFT_52977	-0.023769	0.169478	0.000245199	0.0119377
TRIATDRAFT_185689	-0.0274929	0.170248	0.0012954	0.0336146
TRIATDRAFT_322056	-0.032574	0.171479	4.98348e-05	0.00444381
TRIATDRAFT_90201	-0.0334704	0.17186	0.00180221	0.0413135
TRIATDRAFT_298819	-0.0336442	0.171959	0.00102181	0.0289389
TRIATDRAFT_34984	-0.0364217	0.172711	0.00107854	0.030294
TRIATDRAFT_247050	-0.0400379	0.173876	0.0021302	0.0458097
TRIATDRAFT_291204	-0.0405463	0.174209	0.000480419	0.0181919
TRIATDRAFT_86527	-0.0429286	0.175147	0.000345533	0.0147813
TRIATDRAFT_29025	-0.0436153	0.175474	0.000177075	0.0093268
TRIATDRAFT_313545	-0.0436664	0.175458	0.00044037	0.0171845
TRIATDRAFT_37464	-0.0460277	0.176412	0.000322282	0.0140812
TRIATDRAFT_90482	-0.0475517	0.1767	9.32938e-05	0.00609548
TRIATDRAFT_29061	-0.0555888	0.180513	0.00191703	0.042701
TRIATDRAFT_51470	-0.056223	0.181106	0.000515882	0.0192495
TRIATDRAFT_55060	-0.0640107	0.185355	0.000647059	0.0220982
TRIATDRAFT_280230	-0.0834698	0.200217	1.11343e-06	0.000309188
TRIATDRAFT_137467	-0.085627	0.200594	0.00073657	0.0236814
TRIATDRAFT_40546	-0.12716	0.24543	0.00212015	0.0457308
TRIATDRAFT_165146	-0.145359	0.279087	0.000522033	0.0193336
TRIATDRAFT_301577	-0.209381	0.0726077	0.0015614	0.0380996
TRIATDRAFT_143106	-0.209601	0.0748574	0.00193788	0.0429802
TRIATDRAFT_91782	-0.209984	0.0737197	0.00166919	0.0396878
TRIATDRAFT_48749	-0.218671	0.077504	0.00170472	0.040345
TRIATDRAFT_157393	-0.238899	0.086759	0.00177273	0.0411918
TRIATDRAFT_234286	-0.243897	0.0896414	0.00187783	0.0423818
TRIATDRAFT_149861	-0.249033	0.0932951	0.00201895	0.0442955
TRIATDRAFT_155534	-0.257358	0.0981016	0.00225517	0.047638
TRIATDRAFT_272735	-0.273165	0.107316	0.00244364	0.0499485
TRIATDRAFT_298300	-0.275358	0.082249	0.000199968	0.0101212
TRIATDRAFT_298475	-0.277075	0.101265	0.00152557	0.0374939
TRIATDRAFT_302075	-0.294638	0.0833048	8.99502e-05	0.00609548
TRIATDRAFT_157341	-0.302722	0.100874	0.000521262	0.0193336
TRIATDRAFT_173635	-0.302843	0.0815459	4.36523e-05	0.0040945
TRIATDRAFT_322895	-0.311092	0.100775	0.000387273	0.0160303
TRIATDRAFT_37684	-0.315334	0.124009	0.00191094	0.0426583
TRIATDRAFT_239314	-0.31581	0.0859744	4.75154e-05	0.00437656
TRIATDRAFT_319797	-0.320267	0.115804	0.00098131	0.0282617
TRIATDRAFT_128529	-0.325796	0.113566	0.000688332	0.0228371
TRIATDRAFT_299863	-0.325935	0.100227	0.000274207	0.0127431
TRIATDRAFT_32182	-0.32741	0.132901	0.00216848	0.0462638
TRIATDRAFT_301380	-0.329686	0.120901	0.0009327	0.0271679
TRIATDRAFT_299895	-0.332264	0.093316	0.000114228	0.00707801
TRIATDRAFT_289352	-0.333916	0.097208	0.000102542	0.00655246
TRIATDRAFT_259469	-0.336762	0.13293	0.00159939	0.0386577
TRIATDRAFT_292532	-0.338538	0.0920023	4.0566e-05	0.00391271
TRIATDRAFT_299784	-0.341014	0.130938	0.00138069	0.0349411
TRIATDRAFT_225706	-0.341776	0.128317	0.00114487	0.0312137
TRIATDRAFT_181695	-0.347333	0.123671	0.000744519	0.0237874
TRIATDRAFT_302266	-0.352288	0.138062	0.00150412	0.0371181
TRIATDRAFT_28689	-0.355504	0.136348	0.00126383	0.0330472
TRIATDRAFT_138983	-0.357121	0.117358	0.000366885	0.0155001
TRIATDRAFT_319360	-0.357575	0.131714	0.000894729	0.0264385
TRIATDRAFT_302581	-0.358094	0.130176	0.000835487	0.0254986
TRIATDRAFT_295745	-0.368348	0.112603	0.000153431	0.00857204
TRIATDRAFT_30858	-0.369367	0.151616	0.00184719	0.0419684
TRIATDRAFT_148882	-0.37025	0.135246	0.000809362	0.0250755
TRIATDRAFT_165753	-0.373365	0.135239	0.000744426	0.0237874
TRIATDRAFT_143970	-0.379514	0.150125	0.00130738	0.0338395
TRIATDRAFT_293449	-0.382027	0.0934334	6.0231e-06	0.000993229
TRIATDRAFT_296546	-0.382996	0.14641	0.00110214	0.030835
TRIATDRAFT_321202	-0.384493	0.158697	0.00178196	0.0412766
TRIATDRAFT_249414	-0.390435	0.151163	0.00113922	0.0312137
TRIATDRAFT_259945	-0.394542	0.115846	8.56708e-05	0.00595661
TRIATDRAFT_293987	-0.39558	0.12836	0.000252273	0.0120701
TRIATDRAFT_78838	-0.396314	0.118443	0.000104819	0.00665634
TRIATDRAFT_131379	-0.396955	0.104822	1.93119e-05	0.00229587
TRIATDRAFT_249131	-0.397033	0.147886	0.000833062	0.0254986
TRIATDRAFT_42956	-0.401264	0.12993	0.000245019	0.0119377
TRIATDRAFT_52992	-0.405416	0.120405	9.21367e-05	0.00609548
TRIATDRAFT_290977	-0.407201	0.0908934	1.10692e-06	0.000309188
TRIATDRAFT_265826	-0.41263	0.163382	0.00119639	0.0319003
TRIATDRAFT_90720	-0.417076	0.164836	0.00115553	0.0313373
TRIATDRAFT_156710	-0.419441	0.123324	7.58039e-05	0.00550213
TRIATDRAFT_144531	-0.423921	0.160948	0.000854823	0.0257808
TRIATDRAFT_302132	-0.437506	0.162526	0.000619322	0.0214642
TRIATDRAFT_302719	-0.440483	0.140225	0.000179712	0.0093268
TRIATDRAFT_302775	-0.443052	0.173913	0.00100468	0.0286124
TRIATDRAFT_131960	-0.444061	0.152261	0.000344713	0.0147813
TRIATDRAFT_207197	-0.445641	0.201681	0.00232701	0.0484582
TRIATDRAFT_156683	-0.452397	0.165815	0.000591462	0.0209416
TRIATDRAFT_300768	-0.454693	0.149447	0.000252641	0.0120701
TRIATDRAFT_160197	-0.456223	0.185878	0.00120923	0.032029
TRIATDRAFT_297716	-0.457289	0.133756	6.35952e-05	0.00506485
TRIATDRAFT_317556	-0.457796	0.172	0.000695701	0.0228655
TRIATDRAFT_315538	-0.457847	0.148152	0.000191037	0.00981488
TRIATDRAFT_247411	-0.459191	0.160999	0.000418032	0.0168266
TRIATDRAFT_148568	-0.4634	0.187924	0.00101633	0.0288638
TRIATDRAFT_246378	-0.465055	0.0836069	3.04428e-09	3.4583e-06
TRIATDRAFT_298309	-0.466533	0.141836	8.20987e-05	0.00578881
TRIATDRAFT_135426	-0.470362	0.0992847	2.35641e-07	0.000114723
TRIATDRAFT_307853	-0.470908	0.19507	0.00124785	0.032713
TRIATDRAFT_256674	-0.470911	0.15996	0.000290923	0.0132195
TRIATDRAFT_174528	-0.471252	0.183635	0.000847154	0.0257326
TRIATDRAFT_223880	-0.473524	0.166351	0.000430564	0.0171367
TRIATDRAFT_302685	-0.476232	0.161793	0.000288389	0.0132195
TRIATDRAFT_146906	-0.476908	0.13399	2.82834e-05	0.00295071
TRIATDRAFT_154703	-0.477284	0.122754	1.03528e-05	0.0014113
TRIATDRAFT_286852	-0.478462	0.207269	0.00157357	0.0383052
TRIATDRAFT_127437	-0.480981	0.148631	0.000110498	0.00693089
TRIATDRAFT_254280	-0.482826	0.166045	0.000325167	0.0141468
TRIATDRAFT_206009	-0.483708	0.168049	0.000343815	0.0147813
TRIATDRAFT_298047	-0.487671	0.217515	0.00171002	0.040377
TRIATDRAFT_300507	-0.489149	0.143457	5.97411e-05	0.00484756
TRIATDRAFT_285323	-0.495761	0.191334	0.000747826	0.0238186
TRIATDRAFT_259095	-0.496341	0.215891	0.00154839	0.0378899
TRIATDRAFT_286212	-0.500279	0.128223	8.97612e-06	0.00128773
TRIATDRAFT_154281	-0.503516	0.178413	0.000385714	0.0160303
TRIATDRAFT_41740	-0.50437	0.137156	2.10389e-05	0.00233807
TRIATDRAFT_323248	-0.513833	0.167201	0.000171333	0.00907623
TRIATDRAFT_294509	-0.523488	0.247319	0.00216052	0.0462638
TRIATDRAFT_295259	-0.530096	0.158665	6.86917e-05	0.00520225
TRIATDRAFT_162247	-0.531946	0.241684	0.0017417	0.0406014
TRIATDRAFT_136196	-0.534348	0.175646	0.000179575	0.0093268
TRIATDRAFT_302896	-0.535643	0.251131	0.00188996	0.042468
TRIATDRAFT_79887	-0.544568	0.140196	8.46604e-06	0.00123653
TRIATDRAFT_53017	-0.545356	0.228287	0.00111423	0.0309562
TRIATDRAFT_138030	-0.549681	0.269289	0.00233191	0.0484582
TRIATDRAFT_241153	-0.557707	0.257257	0.00174335	0.0406014
TRIATDRAFT_150450	-0.560054	0.231441	0.000997738	0.0285088
TRIATDRAFT_177343	-0.562285	0.219702	0.000681883	0.0228371
TRIATDRAFT_226751	-0.565974	0.161415	3.47706e-05	0.00342258
TRIATDRAFT_45809	-0.568572	0.224545	0.000715732	0.0233046
TRIATDRAFT_81430	-0.568977	0.279909	0.00217126	0.0462638
TRIATDRAFT_297156	-0.574214	0.224054	0.000666037	0.0225482
TRIATDRAFT_301452	-0.576866	0.191363	0.000179269	0.0093268
TRIATDRAFT_39861	-0.583954	0.284662	0.0021157	0.0457308
TRIATDRAFT_292213	-0.590347	0.215907	0.000394967	0.0162622
TRIATDRAFT_302621	-0.591085	0.21904	0.000437061	0.0171845
TRIATDRAFT_41155	-0.591762	0.141687	2.2744e-06	0.000494754
TRIATDRAFT_185153	-0.606988	0.190616	9.70521e-05	0.00624063
TRIATDRAFT_229475	-0.607699	0.268819	0.00128219	0.0334416
TRIATDRAFT_293611	-0.611046	0.266855	0.00113578	0.0312137
TRIATDRAFT_198548	-0.621164	0.251487	0.000756978	0.0239608
TRIATDRAFT_210911	-0.625333	0.203697	0.000133165	0.00778514
TRIATDRAFT_302177	-0.632791	0.328553	0.00240135	0.0494555
TRIATDRAFT_222427	-0.654604	0.257618	0.000596411	0.0210266
TRIATDRAFT_149202	-0.657304	0.242204	0.000370009	0.0155678
TRIATDRAFT_47762	-0.659243	0.290478	0.00113563	0.0312137
TRIATDRAFT_293435	-0.662205	0.216091	0.000132403	0.00778514
TRIATDRAFT_161152	-0.663983	0.268992	0.000697774	0.0228655
TRIATDRAFT_150700	-0.667721	0.255115	0.000473047	0.0180737
TRIATDRAFT_294555	-0.679369	0.184649	1.47109e-05	0.00188005
TRIATDRAFT_259787	-0.683708	0.188408	1.70643e-05	0.00212763
TRIATDRAFT_175045	-0.684017	0.169721	3.67682e-06	0.000683487
TRIATDRAFT_164543	-0.684154	0.224407	0.000133255	0.00778514
TRIATDRAFT_39829	-0.685612	0.268215	0.000529084	0.0193884
TRIATDRAFT_299597	-0.688678	0.319704	0.00135925	0.0345696
TRIATDRAFT_137525	-0.694347	0.217399	8.80265e-05	0.00604015
TRIATDRAFT_292554	-0.698579	0.219281	6.61286e-05	0.00510997
TRIATDRAFT_247347	-0.701096	0.209084	4.88851e-05	0.00442302
TRIATDRAFT_53468	-0.703044	0.220433	8.00046e-05	0.00568033
TRIATDRAFT_46185	-0.710407	0.307716	0.000961207	0.0278396
TRIATDRAFT_132529	-0.712575	0.285608	0.00061141	0.0212621
TRIATDRAFT_193684	-0.734719	0.377281	0.00194272	0.0429802
TRIATDRAFT_155669	-0.742557	0.243945	0.000124764	0.00756841
TRIATDRAFT_81737	-0.750226	0.381109	0.0018187	0.0415981
TRIATDRAFT_54251	-0.752843	0.277014	0.000315537	0.0139054
TRIATDRAFT_299636	-0.758222	0.228427	5.16399e-05	0.00455143
TRIATDRAFT_78353	-0.761517	0.288612	0.000383406	0.0160303
TRIATDRAFT_78555	-0.767861	0.200137	7.23154e-06	0.00107504
TRIATDRAFT_131340	-0.7956	0.256986	9.36024e-05	0.00609548
TRIATDRAFT_43162	-0.808875	0.338447	0.000695964	0.0228655
TRIATDRAFT_41134	-0.81509	0.362203	0.000965316	0.0278796
TRIATDRAFT_290355	-0.824496	0.440259	0.00201536	0.0442955
TRIATDRAFT_48984	-0.839585	0.203838	2.14501e-06	0.000477895
TRIATDRAFT_313289	-0.856594	0.310932	0.000260043	0.012252
TRIATDRAFT_132364	-0.86122	0.416583	0.00134041	0.0342608
TRIATDRAFT_300455	-0.867172	0.405202	0.00115528	0.0313373
TRIATDRAFT_79397	-0.87849	0.275748	6.39051e-05	0.00506485
TRIATDRAFT_243287	-0.887533	0.465903	0.00179134	0.0412876
TRIATDRAFT_152656	-0.896787	0.196203	2.64261e-07	0.00011747
TRIATDRAFT_292581	-0.909518	0.162839	1.29064e-09	1.88507e-06
TRIATDRAFT_208250	-0.926571	0.285325	5.60888e-05	0.00473927
TRIATDRAFT_300778	-0.933538	0.311634	0.000121131	0.00741581
TRIATDRAFT_86718	-0.936808	0.460978	0.00135782	0.0345696
TRIATDRAFT_161122	-0.942924	0.424703	0.000910491	0.026673
TRIATDRAFT_243252	-0.978816	0.433823	0.000830579	0.0254986
TRIATDRAFT_128421	-0.985284	0.359937	0.000249324	0.0120539
TRIATDRAFT_318012	-1.00038	0.319225	7.33009e-05	0.00543064	Nucleoporin NUP53
TRIATDRAFT_145803	-1.01104	0.312628	5.37371e-05	0.00462288	AMP-activated protein kinase glycogen-binding domain-containing protein
TRIATDRAFT_300075	-1.01998	0.322404	6.60365e-05	0.00510997	Uncharacterized protein
TRIATDRAFT_212451	-1.02744	0.522474	0.00144974	0.0361515	RED-like N-terminal domain-containing protein
TRIATDRAFT_157364	-1.04443	0.255831	2.15016e-06	0.000477895	Alpha-1,3-glucosyltransferase (EC 2.4.1.-)
TRIATDRAFT_157836	-1.08258	0.260945	1.5866e-06	0.000405534	EF-hand domain-containing protein
TRIATDRAFT_81541	-1.08426	0.528076	0.00119881	0.0319003	Major facilitator superfamily (MFS) profile domain-containing protein
TRIATDRAFT_173130	-1.09149	0.49831	0.000889686	0.0264385	Uncharacterized protein
TRIATDRAFT_247278	-1.12098	0.427033	0.000308426	0.0137701	Spindle pole body component
TRIATDRAFT_93152	-1.15224	0.395599	0.000129745	0.00771228	2EXR domain-containing protein
TRIATDRAFT_32035	-1.19819	0.457815	0.000305639	0.0137659	FAD-binding FR-type domain-containing protein
TRIATDRAFT_87275	-1.28647	0.453759	0.000158118	0.00869137	RTA1 like protein
TRIATDRAFT_80771	-1.31396	0.460416	0.000151882	0.00855062	Uncharacterized protein
TRIATDRAFT_32890	-1.38652	0.28752	6.15779e-08	3.93483e-05	Putative histidine kinase/response regulator
TRIATDRAFT_132163	-1.46516	0.369011	2.93576e-06	0.000588533	Fe2+/Zn2+ regulated transporter
TRIATDRAFT_302423	-4.22595	1.51578	0.000119359	0.00735135	Hydrophobin

## Sheet: S4 - DEGs
ID	log2FoldChange	lfcSE	pvalue	padj	Description
TRIATDRAFT_229608	14.1918	3.27705	1.18535e-24	2.84284e-23	Carrier domain-containing protein
TRIATDRAFT_32449	12.1785	3.82658	7.76628e-07	3.31391e-06	Halogenase
TRIATDRAFT_91830	11.9953	3.08089	2.24405e-20	3.96297e-19	Acetoacetate decarboxylase
TRIATDRAFT_33769	11.954	3.12438	3.06302e-15	3.30852e-14	AB hydrolase-1 domain-containing protein
TRIATDRAFT_94020	11.7253	3.10327	1.4524e-11	1.10417e-10	Enoyl reductase (ER) domain-containing protein
TRIATDRAFT_77861	11.6708	1.40587	9.87265e-25	2.388e-23	Enoyl reductase (ER) domain-containing protein
TRIATDRAFT_32968	11.6602	2.02523	5.10357e-11	3.65648e-10	CHRD domain-containing protein
TRIATDRAFT_43552	11.396	3.19385	4.27475e-11	3.08414e-10	Uncharacterized protein
TRIATDRAFT_298910	11.1792	4.3308	4.52796e-05	0.000148872	Terpene synthase
TRIATDRAFT_274818	11.0513	3.37447	1.65649e-08	8.71351e-08	AttH domain-containing protein
TRIATDRAFT_309928	10.9267	0.940402	2.05607e-30	7.58133e-29	Serine aminopeptidase S33 domain-containing protein
TRIATDRAFT_288240	10.7824	2.15712	1.6622e-08	8.73948e-08	Uncharacterized protein
TRIATDRAFT_35020	10.4375	3.12679	7.26204e-10	4.50692e-09	F-box domain-containing protein
TRIATDRAFT_45840	10.1749	3.47128	2.12019e-06	8.50479e-06	Oxidoreductase
TRIATDRAFT_295844	10.1737	1.54411	5.33333e-12	4.21307e-11	Cytochrome P450
TRIATDRAFT_149983	9.79347	1.62271	2.76072e-11	2.03459e-10	NmrA-like domain-containing protein
TRIATDRAFT_54816	9.56345	1.43461	8.81234e-13	7.54011e-12	Uncharacterized protein
TRIATDRAFT_300080	9.19824	0.870645	2.33249e-27	6.93011e-26	Uncharacterized protein
TRIATDRAFT_55143	9.02162	1.28312	7.41092e-14	6.87073e-13	Putative hydrolase
TRIATDRAFT_319890	9.01017	0.876521	6.18523e-25	1.5321e-23	Putative hydrolase
TRIATDRAFT_295847	8.84244	3.51385	3.69573e-05	0.000123701	Uncharacterized protein
TRIATDRAFT_309936	8.70834	3.2976	1.83132e-05	6.49658e-05	NAD(P)-binding protein
TRIATDRAFT_300714	8.70319	0.458492	1.82722e-81	8.61839e-79	Uncharacterized protein
TRIATDRAFT_186794	8.67858	1.45357	9.61111e-11	6.68702e-10	SMP-30/Gluconolactonase/LRE-like region domain-containing protein
TRIATDRAFT_291343	8.66568	0.927922	8.1356e-22	1.5961e-20	Thioredoxin domain-containing protein
TRIATDRAFT_92491	8.66089	3.42138	4.33966e-05	0.00014318	NmrA-like domain-containing protein
TRIATDRAFT_263288	8.60425	1.00418	6.12542e-18	8.64586e-17	Isochorismatase-like domain-containing protein
TRIATDRAFT_302723	8.50053	2.97808	9.18751e-07	3.88795e-06	Uncharacterized protein
TRIATDRAFT_247050	8.48218	1.53184	1.81487e-09	1.06946e-08	Gfo/Idh/MocA-like oxidoreductase N-terminal domain-containing protein
TRIATDRAFT_32458	8.47893	0.880781	4.61402e-22	9.21176e-21	Polyketide synthase
TRIATDRAFT_298427	8.41259	3.09863	9.81475e-06	3.61193e-05	Uncharacterized protein
TRIATDRAFT_299161	8.32607	0.569564	1.11778e-49	1.26533e-47	Uncharacterized protein
TRIATDRAFT_46420	8.24903	2.07728	1.15206e-06	4.79459e-06	NAD(P)-binding domain-containing protein
TRIATDRAFT_81256	8.23778	1.98031	9.33821e-07	3.94877e-06	Enoyl reductase (ER) domain-containing protein
TRIATDRAFT_227276	8.21332	1.3934	3.10493e-10	2.00959e-09	Peptidase S8/S53 domain-containing protein
TRIATDRAFT_299986	8.18185	0.638549	9.24903e-39	5.42482e-37	SHSP domain-containing protein
TRIATDRAFT_255394	8.10148	0.551597	5.25666e-50	6.01065e-48	SHSP domain-containing protein
TRIATDRAFT_258612	8.0987	1.15556	2.937e-13	2.59539e-12	Uncharacterized protein
TRIATDRAFT_302906	8.02363	0.704403	3.44373e-31	1.33962e-29	Uncharacterized protein
TRIATDRAFT_177117	8.00509	0.559436	1.25454e-47	1.31494e-45	NAD-dependent epimerase/dehydratase domain-containing protein
TRIATDRAFT_33143	8.00143	0.50106	1.48413e-58	2.43483e-56	Metallo-beta-lactamase domain-containing protein
TRIATDRAFT_45615	7.9926	0.905061	2.75981e-20	4.79894e-19	Glutamate decarboxylase
TRIATDRAFT_90307	7.98334	1.18629	4.99549e-13	4.36672e-12	Uncharacterized protein
TRIATDRAFT_54321	7.97733	0.913479	4.44944e-19	6.96649e-18	NAD(P)-binding protein
TRIATDRAFT_44548	7.95748	0.503176	1.32248e-57	2.10346e-55	Uncharacterized protein
TRIATDRAFT_295477	7.94724	0.685499	4.1021e-33	1.84269e-31	Uncharacterized protein
TRIATDRAFT_29283	7.86088	1.55171	8.12118e-09	4.4519e-08	Succinate-semialdehyde dehydrogenase (EC 1.2.1.16)
TRIATDRAFT_50326	7.84977	0.588272	2.68373e-42	2.10971e-40	Succinyl-CoA:3-ketoacid-coenzyme A transferase (EC 2.8.3.5)
TRIATDRAFT_298095	7.8225	0.853419	2.8209e-21	5.35781e-20	Uncharacterized protein
TRIATDRAFT_81762	7.75994	1.12955	2.49181e-13	2.21234e-12	Short-chain dehydrogenase
TRIATDRAFT_53663	7.61178	0.755462	5.75667e-25	1.42907e-23	Arrestin-like N-terminal domain-containing protein
TRIATDRAFT_88153	7.60515	3.51176	0.00033871	0.000951614	Major facilitator superfamily (MFS) profile domain-containing protein
TRIATDRAFT_31295	7.51506	1.55014	4.39952e-08	2.19298e-07	NADH:flavin oxidoreductase/NADH oxidase N-terminal domain-containing protein
TRIATDRAFT_46546	7.4754	1.51201	1.79802e-08	9.42298e-08	3-carboxymuconate cyclase
TRIATDRAFT_90644	7.41489	0.968633	9.33334e-16	1.06613e-14	Enoyl reductase (ER) domain-containing protein
TRIATDRAFT_50575	7.39171	3.73524	0.00075939	0.00199219	Isochorismatase-like domain-containing protein
TRIATDRAFT_168477	7.37909	3.88163	0.00109494	0.00278595	Conidiation-specific protein 13
TRIATDRAFT_214847	7.28471	3.80393	0.000860899	0.0022362	Uncharacterized protein
TRIATDRAFT_152839	7.26445	0.443838	1.61747e-61	3.15686e-59	Short-chain dehydrogenase
TRIATDRAFT_81224	7.25131	1.78708	2.89303e-06	1.13989e-05	SnoaL-like domain-containing protein
TRIATDRAFT_303128	7.24354	2.04956	8.7581e-06	3.24417e-05	Uncharacterized protein
TRIATDRAFT_301737	7.22932	0.662237	6.30782e-29	2.11256e-27	SHSP domain-containing protein
TRIATDRAFT_45548	7.19296	1.42981	1.83979e-08	9.62405e-08	Aminotransferase class I/classII domain-containing protein
TRIATDRAFT_139683	7.18182	0.721252	1.28518e-24	3.06279e-23	Globin-sensor domain-containing protein
TRIATDRAFT_80087	7.16941	1.06317	7.21971e-13	6.23871e-12	Mitochondrial cytochrome c oxidase subunit VIc/VIIs domain-containing protein
TRIATDRAFT_199208	7.16082	3.56088	0.000647554	0.00172518	Enoyl-CoA hydratase
TRIATDRAFT_53983	7.0809	0.467284	4.54629e-53	6.05459e-51	C2H2-type domain-containing protein
TRIATDRAFT_86532	7.0261	1.34688	4.81534e-08	2.39287e-07	Uncharacterized protein
TRIATDRAFT_81320	7.02399	0.589778	9.98918e-34	4.54126e-32	Enoyl reductase (ER) domain-containing protein
TRIATDRAFT_132793	7.0007	0.473418	1.55305e-50	1.79394e-48	Short-chain dehydrogenase
TRIATDRAFT_29526	6.99727	1.98187	6.67815e-06	2.51152e-05	Amidase domain-containing protein
TRIATDRAFT_297125	6.98909	2.03544	5.71385e-06	2.17049e-05	Uncharacterized protein
TRIATDRAFT_156569	6.9548	1.47787	2.08793e-07	9.58159e-07	Carrier domain-containing protein
TRIATDRAFT_223928	6.92439	1.85328	1.06781e-05	3.90428e-05	Glycosyltransferase family 90 protein
TRIATDRAFT_320793	6.89489	0.393861	8.64995e-70	2.5107e-67	Major facilitator superfamily (MFS) profile domain-containing protein
TRIATDRAFT_256486	6.89357	0.465461	1.19935e-50	1.39965e-48	Uncharacterized protein
TRIATDRAFT_290919	6.89244	0.864891	1.177e-16	1.46575e-15	Cerato-platanin
TRIATDRAFT_82388	6.87902	1.06744	5.62068e-12	4.42771e-11	Polysaccharide lyase family 20 protein
TRIATDRAFT_89373	6.87059	0.797976	5.34536e-19	8.31174e-18	Uncharacterized protein
TRIATDRAFT_30776	6.84273	1.20372	1.16488e-10	7.98691e-10	Branched-chain amino acid aminotransferase
TRIATDRAFT_290195	6.8316	1.8075	7.31213e-07	3.13179e-06	NmrA-like domain-containing protein
TRIATDRAFT_198078	6.81815	1.18606	1.90105e-10	1.27186e-09	AAA+ ATPase domain-containing protein
TRIATDRAFT_41085	6.77408	1.45084	2.09705e-07	9.61468e-07	Carboxymuconolactone decarboxylase-like domain-containing protein
TRIATDRAFT_297710	6.71259	0.677828	2.11475e-24	4.9666e-23	Uncharacterized protein
TRIATDRAFT_227962	6.61773	1.09743	6.73799e-11	4.75821e-10	Uncharacterized protein
TRIATDRAFT_220898	6.56636	2.15809	5.9696e-05	0.000193184	Major facilitator superfamily (MFS) profile domain-containing protein
TRIATDRAFT_260217	6.53706	0.381751	6.85708e-67	1.80517e-64	Uncharacterized protein
TRIATDRAFT_297969	6.46625	0.403677	6.58042e-59	1.09545e-56	Uncharacterized protein
TRIATDRAFT_255859	6.44266	3.43737	0.00103762	0.00265023	Uncharacterized protein
TRIATDRAFT_84287	6.40932	0.495968	1.78909e-39	1.10068e-37	4-aminobutyrate aminotransferase (EC 2.6.1.19) (GABA aminotransferase) (Gamma-amino-N-butyrate transaminase)
TRIATDRAFT_262176	6.40225	0.806057	7.11417e-17	9.03843e-16	NB-ARC domain-containing protein
TRIATDRAFT_41079	6.36658	0.86813	6.7401e-15	6.97422e-14	Putative hydrolase
TRIATDRAFT_159580	6.35205	0.262052	6.66249e-131	8.37993e-128	Killer toxin Kp4 domain-containing protein
TRIATDRAFT_297967	6.34346	1.64964	2.9042e-06	1.1439e-05	Uncharacterized protein
TRIATDRAFT_94166	6.33553	1.37266	2.49525e-07	1.12895e-06	Short-chain dehydrogenase
TRIATDRAFT_36032	6.28872	2.44263	0.000234097	0.000680878	Putative mating type pheromone G-protein coupled receptor
TRIATDRAFT_291077	6.26767	0.379229	2.13637e-62	4.56297e-60	FAD-binding domain-containing protein
TRIATDRAFT_34603	6.26303	4.92978	0.00375728	0.00859762	Asl1-like glycosyl hydrolase catalytic domain-containing protein
TRIATDRAFT_43400	6.25446	1.57717	1.08854e-06	4.54866e-06	Enoyl reductase (ER) domain-containing protein
TRIATDRAFT_290072	6.24029	1.24309	2.14617e-08	1.1129e-07	Major facilitator superfamily (MFS) profile domain-containing protein
TRIATDRAFT_32104	6.22941	0.365673	4.88603e-66	1.20239e-63	AAA+ ATPase domain-containing protein
TRIATDRAFT_315637	6.16498	0.902224	4.19151e-13	3.68671e-12	Glycoside hydrolase family 55 protein
TRIATDRAFT_270918	6.15451	2.50772	0.000101667	0.000315652	MADS-box domain-containing protein
TRIATDRAFT_316839	6.12542	0.537184	2.7898e-31	1.09655e-29	NmrA-like domain-containing protein
TRIATDRAFT_314204	6.12207	0.693772	6.7351e-20	1.12616e-18	F-box domain-containing protein
TRIATDRAFT_88456	6.10362	0.738908	2.45785e-18	3.59894e-17	FAD/NAD(P)-binding domain-containing protein
TRIATDRAFT_45540	6.08958	0.818001	5.1134e-15	5.34969e-14	6-methylsalicylic acid synthase
TRIATDRAFT_306007	6.08121	3.72064	0.00144228	0.0035757	SHSP domain-containing protein
TRIATDRAFT_49481	6.06524	2.03808	3.5416e-05	0.000118788	Uncharacterized protein
TRIATDRAFT_195741	6.04459	1.17401	6.11764e-09	3.40471e-08	Aminotransferase class V domain-containing protein
TRIATDRAFT_44071	6.00162	0.323954	9.39612e-78	3.93941e-75	F-box domain-containing protein
TRIATDRAFT_185055	5.98945	2.80116	0.000451257	0.00123686	Peptidase M43 pregnancy-associated plasma-A domain-containing protein
TRIATDRAFT_298803	5.96263	1.95611	8.43787e-05	0.000265324	Uncharacterized protein
TRIATDRAFT_270635	5.96101	1.11894	4.65908e-09	2.61741e-08	Transcription factor domain-containing protein
TRIATDRAFT_92626	5.94212	1.19618	2.8373e-08	1.44807e-07	Uncharacterized protein
TRIATDRAFT_139785	5.92057	0.515022	8.4148e-32	3.48921e-30	Uncharacterized protein
TRIATDRAFT_318804	5.88434	1.03335	7.56339e-10	4.68104e-09	Aminoglycoside phosphotransferase domain-containing protein
TRIATDRAFT_85009	5.88432	0.440612	6.78003e-42	4.88853e-40	CENP-V/GFA domain-containing protein
TRIATDRAFT_45767	5.86761	5.51267	0.00603307	0.0131842	NmrA-like domain-containing protein
TRIATDRAFT_297887	5.86124	0.478649	1.22271e-35	6.12436e-34	Peptidase A1 domain-containing protein
TRIATDRAFT_299629	5.85698	1.27831	2.1059e-07	9.63964e-07	Extracellular metalloproteinase (EC 3.4.24.-) (Fungalysin)
TRIATDRAFT_83848	5.79763	0.999907	1.00046e-09	6.07577e-09	Multicopper oxidase
TRIATDRAFT_149070	5.78346	0.687791	2.46076e-18	3.59894e-17	Uncharacterized protein
TRIATDRAFT_45206	5.77421	0.305041	4.03152e-81	1.82547e-78	AN1-type domain-containing protein
TRIATDRAFT_264569	5.76965	0.968144	1.373e-10	9.32352e-10	Major facilitator superfamily (MFS) profile domain-containing protein
TRIATDRAFT_33348	5.76378	1.12227	1.15821e-08	6.21076e-08	Asl1-like glycosyl hydrolase catalytic domain-containing protein
TRIATDRAFT_299538	5.76133	0.429326	3.15995e-42	2.46694e-40	Uncharacterized protein
TRIATDRAFT_84122	5.71504	1.57278	7.89091e-06	2.9422e-05	Carrier domain-containing protein
TRIATDRAFT_33615	5.69636	0.673028	1.53764e-18	2.3085e-17	Cupin 2 conserved barrel domain-containing protein
TRIATDRAFT_300716	5.65328	0.519363	1.16507e-28	3.75743e-27	Circumsporozoite protein
TRIATDRAFT_233892	5.63012	1.06731	7.38918e-09	4.08226e-08	Catalase domain-containing protein
TRIATDRAFT_300786	5.62796	0.891611	1.58351e-11	1.19982e-10	Bys1 family protein
TRIATDRAFT_37996	5.61707	1.30557	1.27545e-06	5.26363e-06	NAD(P)-binding domain-containing protein
TRIATDRAFT_46050	5.60706	0.54252	1.74109e-26	4.86463e-25	N-acetyltransferase domain-containing protein
TRIATDRAFT_127833	5.5939	0.271887	2.74117e-95	2.21643e-92	Enoyl reductase (ER) domain-containing protein
TRIATDRAFT_54978	5.58482	0.579163	3.67748e-23	7.89925e-22	NmrA-like domain-containing protein
TRIATDRAFT_81251	5.58462	0.298649	4.17761e-79	1.81887e-76	NAD-dependent epimerase/dehydratase domain-containing protein
TRIATDRAFT_24247	5.55777	2.45364	0.000736473	0.00193791	NADH:flavin oxidoreductase/NADH oxidase N-terminal domain-containing protein
TRIATDRAFT_81331	5.53679	2.03477	0.000137548	0.000417215	Uncharacterized protein
TRIATDRAFT_130396	5.51149	0.654872	2.05379e-18	3.03511e-17	Major facilitator superfamily (MFS) profile domain-containing protein
TRIATDRAFT_258448	5.50982	3.00826	0.000933731	0.00240826	Uncharacterized protein
TRIATDRAFT_39938	5.50057	0.352338	5.00297e-56	7.45179e-54	Enoyl reductase (ER) domain-containing protein
TRIATDRAFT_187381	5.45884	0.613987	3.83221e-20	6.51361e-19	Malic enzyme
TRIATDRAFT_182617	5.44677	1.16259	5.7887e-08	2.85153e-07	Major facilitator superfamily (MFS) profile domain-containing protein
TRIATDRAFT_19834	5.44668	1.07835	3.10222e-08	1.57194e-07	Uncharacterized protein
TRIATDRAFT_296913	5.42765	0.387077	7.10889e-46	6.59612e-44	WLM domain-containing protein
TRIATDRAFT_258206	5.41598	0.520587	1.68313e-26	4.73957e-25	Hydrophobin
TRIATDRAFT_53935	5.38835	1.67527	4.17021e-05	0.000137951	Fungal-type protein kinase domain-containing protein
TRIATDRAFT_42971	5.37779	0.986697	4.20826e-09	2.37831e-08	Isochorismatase-like domain-containing protein
TRIATDRAFT_35755	5.37287	0.701917	1.20042e-15	1.35346e-14	Uncharacterized protein
TRIATDRAFT_157453	5.36645	0.331798	4.62421e-60	8.17906e-58	Clp R domain-containing protein
TRIATDRAFT_302304	5.35224	0.478756	3.79461e-30	1.35934e-28	Cutinase (EC 3.1.1.74)
TRIATDRAFT_85011	5.32374	0.599418	4.0258e-20	6.83239e-19	Carbohydrate esterase family 3 protein
TRIATDRAFT_137289	5.29415	0.672721	2.50265e-16	3.03319e-15	ribonuclease T1 (EC 4.6.1.24)
TRIATDRAFT_301880	5.29259	0.345051	3.33066e-54	4.77255e-52	Uncharacterized protein
TRIATDRAFT_33298	5.29219	1.20703	5.93172e-07	2.57072e-06	NmrA-like domain-containing protein
TRIATDRAFT_84120	5.2885	2.29909	0.000333305	0.000938095	Zn(2)-C6 fungal-type domain-containing protein
TRIATDRAFT_81358	5.28439	0.535309	3.73143e-24	8.58532e-23	Amino acid transporter transmembrane domain-containing protein
TRIATDRAFT_299050	5.27874	0.608223	3.36368e-19	5.32543e-18	Uncharacterized protein
TRIATDRAFT_91311	5.26565	0.386104	1.71461e-43	1.40647e-41	SHSP domain-containing protein
TRIATDRAFT_90653	5.2605	2.06475	0.000306222	0.000868997	WSC domain-containing protein
TRIATDRAFT_289607	5.248	0.875723	1.96344e-10	1.31128e-09	Short-chain dehydrogenase
TRIATDRAFT_130781	5.24062	1.28775	1.86443e-06	7.54299e-06	Uncharacterized protein
TRIATDRAFT_84788	5.23799	1.81408	0.000145407	0.000439638	Uncharacterized protein
TRIATDRAFT_224184	5.23793	0.302555	1.02011e-68	2.74943e-66	Uncharacterized protein
TRIATDRAFT_35310	5.22534	0.662975	1.97835e-16	2.42369e-15	SMP domain-containing protein
TRIATDRAFT_314873	5.17288	3.11423	0.000105181	0.000325581	ABM domain-containing protein
TRIATDRAFT_260298	5.16537	0.322151	3.38678e-59	5.72214e-57	Uncharacterized protein
TRIATDRAFT_50506	5.15161	0.692444	7.20714e-15	7.43709e-14	NAD(P)-binding protein
TRIATDRAFT_220414	5.12202	1.43182	1.22481e-05	4.45098e-05	O-methyltransferase domain-containing protein
TRIATDRAFT_79382	5.08264	1.23295	3.5498e-06	1.38565e-05	SET domain-containing protein
TRIATDRAFT_292273	5.0609	1.9878	0.000403925	0.0011185	DUF4419 domain-containing protein
TRIATDRAFT_296905	4.99882	0.518704	4.56221e-23	9.72585e-22	Uncharacterized protein
TRIATDRAFT_206189	4.99644	0.790736	1.68958e-11	1.27507e-10	AAA+ ATPase domain-containing protein
TRIATDRAFT_82738	4.98587	0.933783	6.9333e-09	3.83789e-08	NmrA-like domain-containing protein
TRIATDRAFT_29025	4.9789	1.51563	3.37143e-05	0.000113548	CENP-V/GFA domain-containing protein
TRIATDRAFT_10258	4.94847	1.01636	5.97005e-08	2.93575e-07	ABC transporter domain-containing protein
TRIATDRAFT_81501	4.94622	0.371674	4.82682e-41	3.31149e-39	Amino acid transporter transmembrane domain-containing protein
TRIATDRAFT_128554	4.93636	0.354909	3.71112e-45	3.28202e-43	Zinc finger ZPR1-type domain-containing protein
TRIATDRAFT_163941	4.91426	0.320803	3.86279e-54	5.46585e-52	YTH domain-containing protein
TRIATDRAFT_30335	4.89299	1.97893	0.000349673	0.00098099	NmrA-like domain-containing protein
TRIATDRAFT_16857	4.87863	3.98068	0.00257967	0.00611046	Endo-chitosanase (EC 3.2.1.132)
TRIATDRAFT_211948	4.85947	0.301578	1.66123e-59	2.84926e-57	Uncharacterized protein
TRIATDRAFT_37464	4.83978	1.47991	3.12505e-05	0.000106137	NAD(P)-binding protein
TRIATDRAFT_296436	4.83514	2.38756	0.00123608	0.00310875	Uncharacterized protein
TRIATDRAFT_187253	4.80455	0.52907	7.63701e-21	1.38989e-19	SnoaL-like domain-containing protein
TRIATDRAFT_316301	4.80306	1.17791	2.31238e-06	9.22997e-06	Uncharacterized protein
TRIATDRAFT_45423	4.79054	0.679429	1.19557e-13	1.08706e-12	Uncharacterized protein
TRIATDRAFT_203507	4.75857	0.594772	7.851e-17	9.92998e-16	NmrA-like domain-containing protein
TRIATDRAFT_308893	4.75768	0.999421	1.20834e-07	5.70885e-07	Uncharacterized protein
TRIATDRAFT_28325	4.75271	1.70274	0.00014324	0.000433781	HMG box domain-containing protein
TRIATDRAFT_284255	4.72871	1.57284	0.000179511	0.00053377	Uncharacterized protein
TRIATDRAFT_44769	4.72516	0.660485	2.7687e-14	2.66965e-13	HD domain-containing protein
TRIATDRAFT_297873	4.72464	0.51698	4.73796e-21	8.82134e-20	Uncharacterized protein
TRIATDRAFT_154685	4.72328	0.39322	1.32442e-34	6.24685e-33	Aminotransferase class I/classII domain-containing protein
TRIATDRAFT_36822	4.72081	2.49586	0.000233597	0.000679598	Fucose-specific lectin
TRIATDRAFT_41194	4.67765	2.51332	0.00115343	0.00291707	Glycoside hydrolase family 64 protein
TRIATDRAFT_278461	4.67329	0.648452	3.7549e-14	3.5779e-13	Major facilitator superfamily (MFS) profile domain-containing protein
TRIATDRAFT_32386	4.65407	0.836546	1.39697e-09	8.32739e-09	Zn(2)-C6 fungal-type domain-containing protein
TRIATDRAFT_301164	4.64365	0.725012	7.92551e-12	6.14919e-11	Uncharacterized protein
TRIATDRAFT_88476	4.59729	1.34644	8.64706e-06	3.20933e-05	Glutathione S-transferase
TRIATDRAFT_178757	4.59681	0.592064	5.45304e-16	6.39673e-15	NmrA-like domain-containing protein
TRIATDRAFT_81748	4.5835	0.573914	9.65322e-17	1.21013e-15	3-methyl-2-oxobutanoate hydroxymethyltransferase (EC 2.1.2.11)
TRIATDRAFT_304758	4.57686	2.23809	0.00085322	0.00221778	BRCT domain-containing protein
TRIATDRAFT_273248	4.57681	1.40396	3.87733e-05	0.000129206	Uncharacterized protein
TRIATDRAFT_156014	4.57549	1.23273	5.91625e-06	2.24136e-05	PTH11-typeG-protein-coupled receptor
TRIATDRAFT_37304	4.56083	0.348767	2.96941e-40	1.92078e-38	BZIP domain-containing protein
TRIATDRAFT_89276	4.55983	0.422767	3.0975e-28	9.63288e-27	Uncharacterized protein
TRIATDRAFT_299967	4.5597	0.324539	5.07265e-46	4.7852e-44	Cystathionine gamma-lyase
TRIATDRAFT_201166	4.5495	0.326547	3.10516e-45	2.81203e-43	Phosphoglycerate mutase-like protein
TRIATDRAFT_214255	4.52847	0.788277	2.57055e-10	1.6859e-09	Epoxide hydrolase N-terminal domain-containing protein
TRIATDRAFT_91638	4.52587	0.366018	3.35357e-36	1.72556e-34	Uncharacterized protein
TRIATDRAFT_33651	4.52434	0.842915	5.00755e-09	2.80621e-08	Peptidase A1 domain-containing protein
TRIATDRAFT_312982	4.51035	1.16098	3.37595e-06	1.32143e-05	Uncharacterized protein
TRIATDRAFT_214839	4.50638	0.284509	1.33789e-57	2.10346e-55	LDB19 N-terminal domain-containing protein
TRIATDRAFT_43329	4.50218	0.558187	5.6372e-17	7.21052e-16	FAD dependent oxidoreductase domain-containing protein
TRIATDRAFT_318976	4.48835	0.732687	7.186e-11	5.05565e-10	Uncharacterized protein
TRIATDRAFT_316133	4.48486	0.400778	3.57366e-30	1.28425e-28	Inositol-pentakisphosphate 2-kinase (EC 2.7.1.158)
TRIATDRAFT_252098	4.45524	0.364388	1.62922e-35	8.08893e-34	WLM domain-containing protein
TRIATDRAFT_140480	4.45476	0.281917	2.42674e-57	3.7631e-55	Serine/threonine protein kinase
TRIATDRAFT_89523	4.44	0.338178	1.7525e-40	1.15339e-38	Transcription factor TFIIIC triple barrel domain-containing protein
TRIATDRAFT_294168	4.41544	0.353534	6.90069e-37	3.79203e-35	Cyclin
TRIATDRAFT_270914	4.41243	1.65291	0.000272153	0.000778956	Uncharacterized protein
TRIATDRAFT_86311	4.39589	1.03427	7.29254e-07	3.12459e-06	Glycoside hydrolase family 61 protein
TRIATDRAFT_140136	4.31622	0.273832	4.96006e-57	7.48638e-55	Major facilitator superfamily (MFS) profile domain-containing protein
TRIATDRAFT_20695	4.3157	2.96755	0.000699078	0.00185113	Peptidase S8/S53 domain-containing protein
TRIATDRAFT_188319	4.30079	0.819056	7.73434e-09	4.25251e-08	N,N-dimethylformamidase beta subunit-like C-terminal domain-containing protein
TRIATDRAFT_318140	4.284	0.322805	2.67069e-41	1.87778e-39	NmrA-like domain-containing protein
TRIATDRAFT_300664	4.28318	0.350674	2.15649e-35	1.06137e-33	Small secreted protein
TRIATDRAFT_45882	4.26824	0.388582	3.79808e-29	1.3108e-27	EthD domain-containing protein
TRIATDRAFT_34984	4.23492	1.93183	0.000156091	0.00046981	NAD(P)-binding protein
TRIATDRAFT_34073	4.20757	0.308059	1.48584e-43	1.22772e-41	N-acetyltransferase domain-containing protein
TRIATDRAFT_30365	4.20743	0.284037	9.81235e-51	1.15704e-48	Mechanosensitive ion channel protein
TRIATDRAFT_316736	4.20399	0.746743	1.08583e-09	6.55902e-09	Uncharacterized protein
TRIATDRAFT_130066	4.18715	0.737597	1.07424e-09	6.4925e-09	Uncharacterized protein
TRIATDRAFT_88236	4.18169	0.280547	2.54377e-51	3.16434e-49	NmrA-like domain-containing protein
TRIATDRAFT_47141	4.1777	0.231382	3.96844e-74	1.49742e-71	CHY-type domain-containing protein
TRIATDRAFT_237298	4.16924	0.422941	5.27674e-24	1.19945e-22	WSC domain-containing protein
TRIATDRAFT_297580	4.15228	0.305626	4.81824e-43	3.89589e-41	Uncharacterized protein
TRIATDRAFT_229667	4.14956	1.29609	0.000100214	0.000311482	NAD-dependent epimerase/dehydratase domain-containing protein
TRIATDRAFT_46463	4.13171	0.774344	6.76008e-09	3.74751e-08	Phospholipase A2
TRIATDRAFT_53674	4.1186	0.46574	7.56079e-20	1.25865e-18	Enoyl reductase (ER) domain-containing protein
TRIATDRAFT_298306	4.11505	0.318994	3.85786e-39	2.33534e-37	N-acetylglucosamine-induced protein 1
TRIATDRAFT_4373	4.11188	0.587994	2.37916e-13	2.11398e-12	JmjC domain-containing protein
TRIATDRAFT_93766	4.09795	0.626124	4.63945e-12	3.68551e-11	Glutathione S-transferase
TRIATDRAFT_300780	4.08917	0.298149	6.80882e-44	5.70932e-42	nitric oxide dioxygenase (EC 1.14.12.17)
TRIATDRAFT_130800	4.07315	0.379902	5.65309e-28	1.73423e-26	Phytocyanin domain-containing protein
TRIATDRAFT_217864	4.06768	0.440938	2.20876e-21	4.22351e-20	PH domain-containing protein
TRIATDRAFT_235502	4.05111	0.524143	8.42122e-16	9.65838e-15	Major facilitator superfamily (MFS) profile domain-containing protein
TRIATDRAFT_224924	4.0499	2.30882	0.00176842	0.0043162	Monooxygenase
TRIATDRAFT_83501	4.04209	0.306367	8.82941e-41	5.91414e-39	FK506 suppressor Sfk1
TRIATDRAFT_217932	4.04113	0.421837	6.55161e-23	1.38366e-21	PH domain-containing protein
TRIATDRAFT_50358	4.03433	1.39653	7.44082e-05	0.000236535	GED domain-containing protein
TRIATDRAFT_297068	4.0309	0.297376	7.2135e-43	5.79126e-41	Nucleotide exchange factor Fes1 domain-containing protein
TRIATDRAFT_298113	4.02651	0.479473	2.77275e-18	4.03438e-17	Bacteriophage T5 Orf172 DNA-binding domain-containing protein
TRIATDRAFT_213158	4.01434	0.563576	8.16226e-14	7.53644e-13	O-acyltransferase
TRIATDRAFT_298583	3.97426	0.152503	6.26064e-151	1.18117e-147	Superoxide dismutase [Cu-Zn] (EC 1.15.1.1)
TRIATDRAFT_19801	3.97421	0.543787	1.8415e-14	1.81267e-13	Uncharacterized protein
TRIATDRAFT_297968	3.97157	2.23575	0.00216435	0.0052051	Secreted protein
TRIATDRAFT_43714	3.9673	0.196335	7.49784e-92	4.99268e-89	Enoyl reductase (ER) domain-containing protein
TRIATDRAFT_41041	3.96385	0.993855	4.66885e-06	1.79279e-05	BZIP domain-containing protein
TRIATDRAFT_80219	3.9399	0.964565	2.67629e-06	1.05966e-05	Polyketide synthase-like protein
TRIATDRAFT_318516	3.93866	0.658036	1.54313e-10	1.04163e-09	Amidohydrolase 3 domain-containing protein
TRIATDRAFT_136201	3.92984	0.359245	5.31781e-29	1.81866e-27	Uncharacterized protein
TRIATDRAFT_48567	3.92417	1.04997	1.09025e-05	3.98247e-05	Enoyl reductase (ER) domain-containing protein
TRIATDRAFT_298940	3.92106	0.292788	6.12454e-42	4.50193e-40	Eukaryotic translation initiation factor 6 (eIF-6)
TRIATDRAFT_44640	3.91754	0.426758	3.74277e-21	7.04962e-20	Cystein rich protein
TRIATDRAFT_250440	3.91661	0.235039	1.26883e-63	2.87263e-61	FAD/NAD(P)-binding domain-containing protein
TRIATDRAFT_131874	3.88588	0.551735	1.60469e-13	1.44857e-12	ZN622/Rei1/Reh1 zinc finger C2H2-type domain-containing protein
TRIATDRAFT_158531	3.87576	0.335255	5.7118e-32	2.40363e-30	Short chain dehydrogenase/reductase
TRIATDRAFT_302814	3.87358	0.216219	4.64807e-73	1.59443e-70	FAD-binding domain-containing protein
TRIATDRAFT_319346	3.85918	0.890599	9.95651e-07	4.18521e-06	Uncharacterized protein
TRIATDRAFT_32123	3.85424	0.310451	2.13322e-36	1.11281e-34	CsbD-like domain-containing protein
TRIATDRAFT_317525	3.83669	0.368986	2.22785e-26	6.13606e-25	Uncharacterized protein
TRIATDRAFT_152924	3.83593	0.378583	3.06067e-25	7.75095e-24	CENP-V/GFA domain-containing protein
TRIATDRAFT_157172	3.82209	0.284902	4.70103e-42	3.59565e-40	Heat shock protein 78, mitochondrial
TRIATDRAFT_40648	3.82175	0.139965	6.3167e-165	1.4301e-161	NAD(P)-binding domain-containing protein
TRIATDRAFT_297690	3.80044	0.271866	1.19004e-45	1.09522e-43	Cell cycle control protein cwf14
TRIATDRAFT_285068	3.79287	0.574561	3.0067e-12	2.44283e-11	Phosphoglycerate mutase-like protein
TRIATDRAFT_53493	3.73739	0.688256	4.65051e-09	2.61649e-08	Secreted protein NIS1
TRIATDRAFT_314854	3.73686	1.03458	1.3931e-05	5.01906e-05	SNF2 N-terminal domain-containing protein
TRIATDRAFT_28558	3.72163	1.95201	0.00285836	0.00670882	Inositolphosphotransferase Aur1/Ipt1 domain-containing protein
TRIATDRAFT_320365	3.70732	0.295766	4.80887e-37	2.65543e-35	Uncharacterized protein
TRIATDRAFT_221418	3.70567	0.262947	4.46987e-46	4.25201e-44	NADH:flavin oxidoreductase/NADH oxidase N-terminal domain-containing protein
TRIATDRAFT_302100	3.70014	0.477349	7.4711e-16	8.6387e-15	Uncharacterized protein
TRIATDRAFT_48876	3.66318	0.284721	6.48829e-39	3.86565e-37	Major facilitator superfamily (MFS) profile domain-containing protein
TRIATDRAFT_92020	3.65368	3.10843	0.0045968	0.0103123	Ferric reductase NAD binding domain-containing protein
TRIATDRAFT_77850	3.65165	0.262232	5.15433e-45	4.52302e-43	Glutathione S-transferase
TRIATDRAFT_288966	3.64282	1.93903	0.00248355	0.00590999	NADP-dependent oxidoreductase domain-containing protein
TRIATDRAFT_261131	3.63804	0.383824	3.26123e-22	6.63978e-21	NmrA-like domain-containing protein
TRIATDRAFT_88062	3.62612	1.58335	0.00160503	0.00394378	FHA domain-containing protein
TRIATDRAFT_31787	3.62312	0.253983	3.30394e-47	3.36942e-45	Uncharacterized protein
TRIATDRAFT_178776	3.61573	0.339183	1.4331e-27	4.31454e-26	MARVEL domain-containing protein
TRIATDRAFT_299431	3.60751	0.243087	6.93481e-51	8.44108e-49	Uncharacterized protein
TRIATDRAFT_301721	3.60606	0.341117	3.88611e-27	1.13378e-25	N-acetyltransferase domain-containing protein
TRIATDRAFT_158174	3.60384	0.595844	1.01604e-10	7.0412e-10	Amidase domain-containing protein
TRIATDRAFT_90244	3.60083	0.677022	8.96193e-09	4.88676e-08	S-adenosyl methyltransferase
TRIATDRAFT_296830	3.59049	1.40286	0.000601184	0.00161189	PPPDE domain-containing protein
TRIATDRAFT_134680	3.58499	0.282052	8.60543e-38	4.84644e-36	J domain-containing protein
TRIATDRAFT_318229	3.58177	0.329146	1.26814e-28	4.07821e-27	Methylated-DNA-[protein]-cysteine S-methyltransferase DNA binding domain-containing protein
TRIATDRAFT_260016	3.56394	1.41814	0.000898085	0.00232426	Uncharacterized protein
TRIATDRAFT_299351	3.55781	0.285586	1.21751e-36	6.50105e-35	Ornithine aminotransferase (EC 2.6.1.13)
TRIATDRAFT_240842	3.55589	0.273321	1.62862e-39	1.00743e-37	F-box domain-containing protein
TRIATDRAFT_152998	3.55224	2.1717	0.00236677	0.00565348	Hydrophobin
TRIATDRAFT_54355	3.54962	0.616662	6.79773e-10	4.24202e-09	AB hydrolase-1 domain-containing protein
TRIATDRAFT_302419	3.54765	0.633337	1.79064e-09	1.05628e-08	Uncharacterized protein
TRIATDRAFT_297834	3.5213	0.145448	1.71315e-130	1.93928e-127	Amino acid transporter
TRIATDRAFT_262763	3.51833	0.46557	3.48029e-15	3.71318e-14	Flavin-nucleotide-binding protein
TRIATDRAFT_299189	3.51599	0.108457	9.00784e-233	1.01969e-228	FAD-binding PCMH-type domain-containing protein
TRIATDRAFT_185114	3.50652	0.588922	2.2151e-10	1.46723e-09	DSBA-like thioredoxin domain-containing protein
TRIATDRAFT_79205	3.4968	0.30044	2.5854e-32	1.10025e-30	Vegetative cell wall protein gp1
TRIATDRAFT_302072	3.48889	0.279101	7.17597e-37	3.92425e-35	Uncharacterized protein
TRIATDRAFT_260102	3.48596	0.467187	7.36389e-15	7.57811e-14	PH domain-containing protein
TRIATDRAFT_304221	3.48559	0.862565	4.48034e-06	1.72567e-05	Uncharacterized protein
TRIATDRAFT_259330	3.48415	0.44738	5.88102e-16	6.8703e-15	Uncharacterized protein
TRIATDRAFT_298193	3.47971	0.469539	1.29756e-14	1.29527e-13	Uncharacterized protein
TRIATDRAFT_47858	3.47888	0.140938	6.43936e-136	1.04134e-132	TauD/TfdA-like domain-containing protein
TRIATDRAFT_93055	3.47143	3.52859	0.00435147	0.00980661	Uncharacterized protein
TRIATDRAFT_146895	3.46656	0.340266	2.38246e-25	6.1017e-24	Major facilitator superfamily (MFS) profile domain-containing protein
TRIATDRAFT_303283	3.46647	2.15388	0.000221614	0.000647733	RRM domain-containing protein
TRIATDRAFT_300107	3.45881	0.231028	8.53865e-52	1.08604e-49	coproporphyrinogen oxidase (EC 1.3.3.3)
TRIATDRAFT_321733	3.44805	0.227131	4.72624e-53	6.22106e-51	Uncharacterized protein
TRIATDRAFT_87564	3.44569	1.11586	0.000168439	0.000503625	Uncharacterized protein
TRIATDRAFT_32402	3.43265	0.313079	6.11739e-29	2.06341e-27	Aminoglycoside phosphotransferase domain-containing protein
TRIATDRAFT_179738	3.42561	0.411917	8.26075e-18	1.14457e-16	Fungal N-terminal domain-containing protein
TRIATDRAFT_94369	3.42329	0.686232	9.02239e-08	4.34056e-07	mRNA stability protein
TRIATDRAFT_134540	3.42325	0.516113	3.03122e-12	2.45974e-11	Uncharacterized protein
TRIATDRAFT_300321	3.42221	0.521469	5.3584e-12	4.22993e-11	Uncharacterized protein
TRIATDRAFT_34472	3.42143	0.466332	2.11081e-14	2.06342e-13	Methyltransferase domain-containing protein
TRIATDRAFT_50096	3.40443	0.701659	1.08062e-07	5.14409e-07	Uncharacterized protein
TRIATDRAFT_259432	3.39789	0.549997	6.31238e-11	4.4688e-10	Uncharacterized protein
TRIATDRAFT_81147	3.39231	1.24142	0.000372173	0.00103641	Cytochrome P450
TRIATDRAFT_128831	3.38622	0.22806	6.47947e-51	7.97257e-49	FAD-binding domain-containing protein
TRIATDRAFT_7567	3.38267	0.732396	3.32239e-07	1.48361e-06	Uncharacterized protein
TRIATDRAFT_271011	3.37619	3.52303	0.00566098	0.0124553	PUM-HD domain-containing protein
TRIATDRAFT_49792	3.3753	1.03575	7.03749e-05	0.00022504	Epoxide hydrolase N-terminal domain-containing protein
TRIATDRAFT_295350	3.37362	1.43948	0.000869337	0.00225502	Flavin reductase like domain-containing protein
TRIATDRAFT_282920	3.36653	0.40062	3.96782e-18	5.69274e-17	Uncharacterized protein
TRIATDRAFT_289308	3.36529	1.05248	9.79809e-05	0.000305054	G domain-containing protein
TRIATDRAFT_299013	3.34474	0.250439	5.71929e-42	4.2854e-40	Methyltransferase
TRIATDRAFT_317870	3.33563	0.364813	6.44764e-21	1.19066e-19	RING-type domain-containing protein
TRIATDRAFT_302818	3.3351	0.184345	4.1365e-74	1.51049e-71	Putative L-carnitine dehydratase
TRIATDRAFT_132795	3.32963	0.520402	1.54138e-11	1.16869e-10	Cell wall mannoprotein
TRIATDRAFT_257561	3.30503	1.05743	0.000119403	0.000365605	Uncharacterized protein
TRIATDRAFT_220452	3.30342	0.311196	2.81794e-27	8.30705e-26	RING-type domain-containing protein
TRIATDRAFT_180459	3.29835	1.24869	0.000366387	0.00102231	Tautomerase cis-CaaD-like domain-containing protein
TRIATDRAFT_33137	3.29585	0.920877	3.22807e-05	0.000109145	B3/B4 tRNA-binding domain-containing protein
TRIATDRAFT_159330	3.29502	0.263719	9.80377e-37	5.2847e-35	Alcohol dehydrogenase-like C-terminal domain-containing protein
TRIATDRAFT_81097	3.29427	0.505762	7.04273e-12	5.49061e-11	Glycoside hydrolase family 71 protein
TRIATDRAFT_297484	3.29402	0.197925	7.17052e-63	1.56097e-60	NADH oxidase
TRIATDRAFT_297471	3.26979	0.896165	2.09782e-05	7.35211e-05	Small secreted protein
TRIATDRAFT_256241	3.26617	0.51606	2.36518e-11	1.75681e-10	Integral membrane protein
TRIATDRAFT_299551	3.26443	0.32645	1.58088e-24	3.75957e-23	Mannitol-1-phosphate 5-dehydrogenase (EC 1.1.1.17)
TRIATDRAFT_153153	3.26265	0.333146	1.57133e-23	3.44052e-22	Major facilitator superfamily (MFS) profile domain-containing protein
TRIATDRAFT_318674	3.26122	0.375431	3.89484e-19	6.14061e-18	Uncharacterized protein
TRIATDRAFT_128024	3.26035	0.267769	4.4981e-35	2.19129e-33	Nucleotide exchange factor SIL1
TRIATDRAFT_90317	3.25425	0.260601	8.23129e-37	4.47972e-35	NAD(P)-binding domain-containing protein
TRIATDRAFT_46128	3.24616	1.2411	0.000473177	0.00129412	N-acetyltransferase domain-containing protein
TRIATDRAFT_81590	3.24416	0.84873	1.03131e-05	3.78547e-05	Uncharacterized protein
TRIATDRAFT_162830	3.24229	0.390134	9.74118e-18	1.34312e-16	Uncharacterized protein
TRIATDRAFT_129135	3.24156	0.371681	2.62274e-19	4.19935e-18	Endoplasmic oxidoreductin-1
TRIATDRAFT_177185	3.2387	0.640828	3.95866e-08	1.98371e-07	SWIRM domain-containing protein
TRIATDRAFT_302305	3.23794	0.299631	2.9644e-28	9.26988e-27	MARVEL domain-containing protein
TRIATDRAFT_30456	3.23176	0.47249	7.69392e-13	6.62825e-12	ACT domain-containing protein
TRIATDRAFT_153721	3.22963	0.478698	1.36666e-12	1.14597e-11	6-phosphofructo-2-kinase domain-containing protein
TRIATDRAFT_92556	3.22882	2.83026	0.00545126	0.01205	Beta-lactamase-related domain-containing protein
TRIATDRAFT_297742	3.2213	0.719423	6.59754e-07	2.84295e-06	Secreted protein
TRIATDRAFT_166982	3.21806	0.438857	2.46537e-14	2.39143e-13	INSIG domain-containing protein
TRIATDRAFT_201457	3.21723	0.332555	4.31236e-23	9.22795e-22	Major facilitator superfamily (MFS) profile domain-containing protein
TRIATDRAFT_131910	3.21489	0.243581	7.57862e-41	5.10655e-39	valine--tRNA ligase (EC 6.1.1.9) (Valyl-tRNA synthetase)
TRIATDRAFT_302080	3.20998	0.157219	1.38654e-93	1.04637e-90	ABM domain-containing protein
TRIATDRAFT_301672	3.20654	0.466806	5.71548e-13	4.98837e-12	Uncharacterized protein
TRIATDRAFT_90885	3.20287	1.33951	0.000957518	0.00246399	Uncharacterized protein
TRIATDRAFT_146128	3.20145	0.277769	1.05515e-31	4.32762e-30	Chitin synthesis regulation, Congo red resistance, RCR protein
TRIATDRAFT_314437	3.18872	0.36459	2.35711e-19	3.79013e-18	N-acetyltransferase domain-containing protein
TRIATDRAFT_298561	3.18019	0.383259	1.06336e-17	1.45906e-16	Extracellular membrane protein CFEM domain-containing protein
TRIATDRAFT_216470	3.17788	0.382743	1.09841e-17	1.50351e-16	gamma-glutamylcyclotransferase (EC 4.3.2.9)
TRIATDRAFT_289789	3.17359	0.236919	6.66841e-42	4.83887e-40	Pirin
TRIATDRAFT_35306	3.17148	3.0146	0.00300201	0.00700674	HTH APSES-type domain-containing protein
TRIATDRAFT_291851	3.16066	0.518382	1.11082e-10	7.64872e-10	Major facilitator superfamily (MFS) profile domain-containing protein
TRIATDRAFT_314371	3.15215	0.466165	1.16014e-12	9.82989e-12	Major facilitator superfamily (MFS) profile domain-containing protein
TRIATDRAFT_83999	3.15074	1.74555	0.00299122	0.00698492	Glycoside hydrolase family 18 protein
TRIATDRAFT_226926	3.15014	0.367436	1.13883e-18	1.73041e-17	ELMO domain-containing protein
TRIATDRAFT_243299	3.15011	1.18298	0.000521516	0.00141538	F-box domain-containing protein
TRIATDRAFT_300355	3.14329	0.162735	3.7683e-84	2.03129e-81	Phospho-2-dehydro-3-deoxyheptonate aldolase (EC 2.5.1.54)
TRIATDRAFT_137654	3.14193	0.290314	3.05635e-28	9.53108e-27	Major facilitator superfamily (MFS) profile domain-containing protein
TRIATDRAFT_302863	3.14074	0.413252	2.86407e-15	3.10549e-14	AB hydrolase-1 domain-containing protein
TRIATDRAFT_80849	3.14037	0.325874	6.16424e-23	1.30673e-21	IQ calmodulin-binding motif domain protein
TRIATDRAFT_53508	3.1369	0.271804	9.26803e-32	3.81506e-30	Histone-lysine N-methyltransferase, H3 lysine-79 specific (EC 2.1.1.360) (Histone H3-K79 methyltransferase)
TRIATDRAFT_300064	3.136	0.252696	2.27705e-36	1.17699e-34	Enoyl reductase (ER) domain-containing protein
TRIATDRAFT_177455	3.13011	0.364585	1.12523e-18	1.71435e-17	Glycosyltransferase family 2 protein
TRIATDRAFT_237745	3.12435	1.51088	0.00248887	0.00592139	Uncharacterized protein
TRIATDRAFT_48100	3.1242	0.252527	4.28338e-36	2.18414e-34	Metallo-beta-lactamase domain-containing protein
TRIATDRAFT_158746	3.12318	0.284522	6.14562e-29	2.06434e-27	Uncharacterized protein
TRIATDRAFT_152183	3.12048	0.418205	9.13801e-15	9.28567e-14	TauD/TfdA-like domain-containing protein
TRIATDRAFT_51018	3.10947	0.8396	1.96346e-05	6.93273e-05	Uncharacterized protein
TRIATDRAFT_90421	3.10753	2.35852	0.00525149	0.011654	Alpha/beta hydrolase fold-3 domain-containing protein
TRIATDRAFT_26387	3.10648	0.809542	1.04e-05	3.81243e-05	BTB domain-containing protein
TRIATDRAFT_297657	3.10462	0.337026	3.68664e-21	6.95547e-20	Life-span regulatory factor domain-containing protein
TRIATDRAFT_145197	3.09272	0.39582	5.9234e-16	6.91267e-15	Zn(2)-C6 fungal-type domain-containing protein
TRIATDRAFT_24248	3.09266	0.385164	1.02925e-16	1.28741e-15	FAD-binding domain-containing protein
TRIATDRAFT_291738	3.0926	0.365195	2.65971e-18	3.87489e-17	Extracellular membrane protein CFEM domain-containing protein
TRIATDRAFT_87563	3.0883	1.70357	0.00265579	0.00627239	Ig-like domain-containing protein
TRIATDRAFT_298439	3.0864	0.746535	3.28164e-06	1.2863e-05	Secreted protein
TRIATDRAFT_297928	3.08212	0.23201	3.42523e-41	2.37875e-39	NADH:flavin oxidoreductase/NADH oxidase
TRIATDRAFT_79361	3.07844	0.349077	1.28022e-19	2.09423e-18	N-acetylglucosamine-6-phosphate deacetylase (EC 3.5.1.25)
TRIATDRAFT_301827	3.07726	0.481256	1.81194e-11	1.36287e-10	Integral membrane protein
TRIATDRAFT_301601	3.07311	0.296221	3.91477e-26	1.06271e-24	Splicing factor U2AF 23 kDa subunit
TRIATDRAFT_301291	3.06499	0.274377	6.74424e-30	2.37834e-28	Uncharacterized protein
TRIATDRAFT_260435	3.06498	0.187766	8.87372e-61	1.59445e-58	Uncharacterized protein
TRIATDRAFT_301006	3.06302	0.238448	8.3674e-39	4.93328e-37	GST N-terminal domain-containing protein
TRIATDRAFT_131190	3.05217	0.184586	2.55391e-62	5.35376e-60	NAD-dependent epimerase/dehydratase domain-containing protein
TRIATDRAFT_9872	3.04691	0.251133	9.10838e-35	4.3505e-33	Cyclic nucleotide-binding domain-containing protein
TRIATDRAFT_38714	3.04463	0.29393	4.40154e-26	1.18915e-24	AN1-type domain-containing protein
TRIATDRAFT_81924	3.04235	1.95215	0.00700632	0.015107	Thioredoxin domain-containing protein
TRIATDRAFT_49608	3.0416	0.505115	1.44744e-10	9.79383e-10	TauD/TfdA-like domain-containing protein
TRIATDRAFT_131866	3.03836	0.373067	3.9696e-17	5.12381e-16	Peptidase A1 domain-containing protein
TRIATDRAFT_55124	3.03778	1.17056	0.000770593	0.00201924	FAD-binding domain-containing protein
TRIATDRAFT_249792	3.03561	0.942786	8.45878e-05	0.000265834	Uncharacterized protein
TRIATDRAFT_49167	3.03098	0.169837	3.54565e-72	1.08478e-69	NADH:flavin oxidoreductase/NADH oxidase N-terminal domain-containing protein
TRIATDRAFT_264175	3.0213	0.992475	0.000201936	0.000593589	Flavin reductase like domain-containing protein
TRIATDRAFT_224801	3.02118	0.525784	9.80872e-10	5.97282e-09	Endoribonuclease L-PSP
TRIATDRAFT_179280	3.02062	0.374333	7.43223e-17	9.42138e-16	Transcriptional regulation of mitochondrial recombination domain-containing protein
TRIATDRAFT_130601	3.02022	0.422253	8.80812e-14	8.09975e-13	Phosphoglycerate mutase-like protein
TRIATDRAFT_323015	3.01917	0.352959	1.58197e-18	2.36877e-17	Enoyl reductase (ER) domain-containing protein
TRIATDRAFT_90842	3.01691	1.54159	0.00261584	0.00618449	NAD(P)-binding protein
TRIATDRAFT_50183	3.00486	0.168245	2.55394e-72	8.26019e-70	Urease accessory protein UreD
TRIATDRAFT_213603	2.99943	0.326996	5.32603e-21	9.87531e-20	Putative cAMP-mediated signaling protein SOK1
TRIATDRAFT_299540	2.98573	0.206857	3.91062e-48	4.21602e-46	Ferulic acid decarboxylase 1 (EC 4.1.1.102) (Phenacrylate decarboxylase)
TRIATDRAFT_318333	2.98524	0.222479	2.58514e-42	2.04642e-40	C2H2-type domain-containing protein
TRIATDRAFT_168012	2.98416	0.879242	6.75505e-05	0.00021656	Myb-like domain-containing protein
TRIATDRAFT_45567	2.97943	0.331971	3.65108e-20	6.24324e-19	AB hydrolase-1 domain-containing protein
TRIATDRAFT_14366	2.97453	0.739784	5.34937e-06	2.03546e-05	Major facilitator superfamily (MFS) profile domain-containing protein
TRIATDRAFT_299619	2.97384	0.824743	2.26328e-05	7.89777e-05	Uncharacterized protein
TRIATDRAFT_49329	2.97271	0.271944	9.29737e-29	3.0418e-27	F-box domain-containing protein
TRIATDRAFT_84315	2.96658	0.922248	8.90685e-05	0.00027914	Uncharacterized protein
TRIATDRAFT_299239	2.95973	0.265701	8.49273e-30	2.96721e-28	Uncharacterized protein
TRIATDRAFT_260301	2.9569	0.291595	6.24062e-25	1.54244e-23	Uncharacterized protein
TRIATDRAFT_127055	2.95663	0.207546	6.11855e-47	6.07561e-45	alpha,alpha-trehalase (EC 3.2.1.28)
TRIATDRAFT_29129	2.95629	0.420905	2.36735e-13	2.10514e-12	Heterokaryon incompatibility domain-containing protein
TRIATDRAFT_219142	2.95328	0.328332	2.68658e-20	4.67878e-19	BTB domain-containing protein
TRIATDRAFT_302828	2.9416	0.28707	1.46127e-25	3.82023e-24	aspartate--tRNA ligase (EC 6.1.1.12)
TRIATDRAFT_155476	2.93841	1.02942	0.000324832	0.000917439	Protein kinase domain-containing protein
TRIATDRAFT_172728	2.93357	0.297454	7.42528e-24	1.67106e-22	Heterokaryon incompatibility domain-containing protein
TRIATDRAFT_300375	2.92521	0.235207	2.08557e-36	1.09299e-34	DUF833 domain-containing protein
TRIATDRAFT_28723	2.92388	3.39305	0.00971822	0.0202113	Extracellular membrane protein CFEM domain-containing protein
TRIATDRAFT_208224	2.92362	0.35721	3.07122e-17	4.00532e-16	peptide-methionine (S)-S-oxide reductase (EC 1.8.4.11) (Peptide-methionine (S)-S-oxide reductase)
TRIATDRAFT_90319	2.91831	1.67206	0.00328836	0.0076241	Major facilitator superfamily (MFS) profile domain-containing protein
TRIATDRAFT_40670	2.91305	0.400266	3.60489e-14	3.44076e-13	Major facilitator superfamily (MFS) profile domain-containing protein
TRIATDRAFT_314893	2.90757	1.7171	0.00293783	0.00687395	Uncharacterized protein
TRIATDRAFT_78617	2.90724	0.835458	4.48766e-05	0.000147718	Zn(2)-C6 fungal-type domain-containing protein
TRIATDRAFT_288260	2.90676	0.643012	6.38975e-07	2.76076e-06	BZIP domain-containing protein
TRIATDRAFT_39831	2.89684	0.487603	2.72911e-10	1.78163e-09	MARVEL domain-containing protein
TRIATDRAFT_154783	2.89274	0.307284	5.84895e-22	1.15955e-20	Nitrilase
TRIATDRAFT_223153	2.89015	0.219258	1.40529e-40	9.30288e-39	FAD-binding FR-type domain-containing protein
TRIATDRAFT_178981	2.88926	0.351333	2.27063e-17	2.98878e-16	Cyclin-domain-containing protein
TRIATDRAFT_87271	2.88889	1.03058	0.000442763	0.00121564	Aminoglycoside phosphotransferase domain-containing protein
TRIATDRAFT_78403	2.88747	0.264353	1.07759e-28	3.49521e-27	DUF1168 domain protein
TRIATDRAFT_253690	2.88644	0.331323	3.76874e-19	5.95009e-18	Plasma membrane proteolipid 3
TRIATDRAFT_78866	2.88389	0.21795	6.40661e-41	4.34626e-39	Amino acid permease/ SLC12A domain-containing protein
TRIATDRAFT_78400	2.86654	0.429448	2.81098e-12	2.28923e-11	FYVE-type domain-containing protein
TRIATDRAFT_183670	2.86454	0.286568	2.0712e-24	4.87443e-23	SET domain-containing protein
TRIATDRAFT_300026	2.86224	0.283656	7.95542e-25	1.94085e-23	Uncharacterized protein
TRIATDRAFT_226045	2.86103	0.376406	3.52491e-15	3.75725e-14	SET domain-containing protein
TRIATDRAFT_242992	2.85739	0.258482	2.851e-29	9.89978e-28	F-box domain-containing protein
TRIATDRAFT_41700	2.85714	0.274321	2.74763e-26	7.47673e-25	N-acetyltransferase domain-containing protein
TRIATDRAFT_81082	2.85647	0.344774	1.42614e-17	1.9334e-16	Enoyl reductase (ER) domain-containing protein
TRIATDRAFT_304755	2.85635	0.684609	3.0876e-06	1.2136e-05	Uncharacterized protein
TRIATDRAFT_256589	2.85368	0.389836	2.83217e-14	2.7262e-13	Metallo-beta-lactamase domain-containing protein
TRIATDRAFT_137391	2.84505	0.345686	2.61973e-17	3.44428e-16	FAD/NAD(P)-binding domain-containing protein
TRIATDRAFT_30874	2.84475	0.728035	8.74228e-06	3.23936e-05	Major facilitator superfamily (MFS) profile domain-containing protein
TRIATDRAFT_147947	2.84335	0.608815	3.23158e-07	1.44648e-06	Tryptophan synthase beta chain-like PALP domain-containing protein
TRIATDRAFT_301307	2.84332	0.22981	4.81658e-36	2.44501e-34	Glycoside hydrolase family 17 protein
TRIATDRAFT_147558	2.83862	0.386521	2.45239e-14	2.38088e-13	Enoyl reductase (ER) domain-containing protein
TRIATDRAFT_94094	2.8351	1.10249	0.000844376	0.00219683	Aminoglycoside phosphotransferase domain-containing protein
TRIATDRAFT_134727	2.82612	0.20071	6.61551e-46	6.18905e-44	Lysine decarboxylase-like protein
TRIATDRAFT_297129	2.82552	0.328843	1.11051e-18	1.6942e-17	Uncharacterized protein
TRIATDRAFT_300522	2.82489	0.535393	1.3945e-08	7.39035e-08	Uncharacterized protein
TRIATDRAFT_44850	2.82473	1.38445	0.00253422	0.00601664	Uncharacterized protein
TRIATDRAFT_254536	2.82436	1.09591	0.000750047	0.00196996	Uncharacterized protein
TRIATDRAFT_36720	2.82131	0.298422	4.15372e-22	8.32213e-21	RING-10 protein
TRIATDRAFT_49166	2.82072	1.63303	0.00414357	0.00937542	Enoyl reductase (ER) domain-containing protein
TRIATDRAFT_282448	2.81694	0.257058	4.38343e-29	1.50365e-27	Uncharacterized protein
TRIATDRAFT_292308	2.81577	0.444794	3.03977e-11	2.22864e-10	Enoyl reductase (ER) domain-containing protein
TRIATDRAFT_258114	2.81567	0.33531	5.1098e-18	7.24849e-17	Uncharacterized protein
TRIATDRAFT_146802	2.81317	0.786816	3.51605e-05	0.000118001	Major facilitator superfamily (MFS) profile domain-containing protein
TRIATDRAFT_46181	2.80743	0.268468	1.70007e-26	4.77538e-25	Uncharacterized protein
TRIATDRAFT_302301	2.80072	0.202378	2.07659e-44	1.76745e-42	Glc8 protein
TRIATDRAFT_299021	2.79924	0.272766	1.40798e-25	3.68942e-24	Heat shock protein 70
TRIATDRAFT_142072	2.79259	0.826834	7.20734e-05	0.000230017	CHK kinase-like domain-containing protein
TRIATDRAFT_300451	2.7896	0.315169	1.10533e-19	1.81866e-18	Peroxidase (EC 1.11.1.-)
TRIATDRAFT_289166	2.7801	0.513182	6.82325e-09	3.77883e-08	Threonine/serine exporter-like N-terminal domain-containing protein
TRIATDRAFT_280857	2.77965	0.208862	2.78457e-41	1.94576e-39	Nitroreductase domain-containing protein
TRIATDRAFT_255540	2.77894	0.212916	8.82509e-40	5.51934e-38	Pre-mRNA splicing factor ini1
TRIATDRAFT_80848	2.77711	0.239301	5.9653e-32	2.50101e-30	Tyrosine phosphatase
TRIATDRAFT_140190	2.77222	0.230445	2.82434e-34	1.32114e-32	DUF4050 domain-containing protein
TRIATDRAFT_161116	2.75418	0.60677	5.7553e-07	2.49617e-06	mannan endo-1,6-alpha-mannosidase (EC 3.2.1.101)
TRIATDRAFT_82663	2.75387	0.359644	2.27055e-15	2.48094e-14	Proline dehydrogenase (EC 1.5.5.2)
TRIATDRAFT_297298	2.75262	0.324997	3.26556e-18	4.70907e-17	TFIIB-type domain-containing protein
TRIATDRAFT_39113	2.75228	0.310119	9.19896e-20	1.5224e-18	Gfo/Idh/MocA-like oxidoreductase N-terminal domain-containing protein
TRIATDRAFT_50457	2.74699	0.724327	1.32442e-05	4.78533e-05	Annexin
TRIATDRAFT_301308	2.74512	0.251117	7.25105e-29	2.41417e-27	Alpha/beta hydrolase fold-3 domain-containing protein
TRIATDRAFT_89543	2.74216	0.272695	1.13693e-24	2.73248e-23	LNS2/PITP domain-containing protein
TRIATDRAFT_51090	2.74053	0.299906	8.09913e-21	1.47162e-19	Uncharacterized protein
TRIATDRAFT_297871	2.73718	0.344189	2.39869e-16	2.91969e-15	HD/PDEase domain-containing protein
TRIATDRAFT_85646	2.73489	1.30659	0.00151805	0.00374957	Protein kinase domain-containing protein
TRIATDRAFT_182114	2.72958	0.252207	2.13537e-28	6.73326e-27	Ribosome quality control complex subunit 1
TRIATDRAFT_36504	2.71578	0.420581	1.30808e-11	9.99154e-11	Amino acid permease/ SLC12A domain-containing protein
TRIATDRAFT_257563	2.71551	0.368399	2.08459e-14	2.03954e-13	Copper resistance protein Crd2
TRIATDRAFT_258556	2.71471	0.265045	1.73344e-25	4.50059e-24	Imidazole acetol-phosphate transaminase
TRIATDRAFT_315734	2.7143	0.295616	5.82796e-21	1.07798e-19	Autophagy-related protein 1
TRIATDRAFT_322224	2.71135	0.442974	1.20839e-10	8.26522e-10	AB hydrolase-1 domain-containing protein
TRIATDRAFT_131401	2.70985	0.63363	2.0977e-06	8.42653e-06	Phosphoenolpyruvate carboxykinase (ATP) (EC 4.1.1.49)
TRIATDRAFT_282547	2.70921	1.60055	0.0033272	0.00769907	Cupin 2 conserved barrel domain-containing protein
TRIATDRAFT_84408	2.70866	0.628544	1.83457e-06	7.43019e-06	Clr5 domain-containing protein
TRIATDRAFT_129632	2.70582	0.397645	1.12634e-12	9.55065e-12	Fe2OG dioxygenase domain-containing protein
TRIATDRAFT_132261	2.70116	0.25651	8.72101e-27	2.49929e-25	Gfo/Idh/MocA-like oxidoreductase N-terminal domain-containing protein
TRIATDRAFT_291204	2.69754	1.7025	0.00545574	0.0120576	Uncharacterized protein
TRIATDRAFT_53554	2.69647	0.254453	4.15211e-27	1.20518e-25	Alkaline phosphatase (EC 3.1.3.1)
TRIATDRAFT_174504	2.69273	0.298301	2.40156e-20	4.21483e-19	GATA-type domain-containing protein
TRIATDRAFT_43274	2.68623	0.540116	7.94352e-08	3.85099e-07	Enoyl reductase (ER) domain-containing protein
TRIATDRAFT_138940	2.68565	0.255706	1.16066e-26	3.29291e-25	Cyclin-like protein
TRIATDRAFT_207453	2.68345	0.522859	3.45576e-08	1.74562e-07	R3H domain-containing protein
TRIATDRAFT_173488	2.68071	0.298783	3.2656e-20	5.6095e-19	ATP-dependent RNA helicase DED1
TRIATDRAFT_232147	2.6794	0.813973	9.10532e-05	0.000284809	Enoyl reductase (ER) domain-containing protein
TRIATDRAFT_39552	2.67825	0.225405	2.07765e-33	9.40758e-32	Uncharacterized protein
TRIATDRAFT_29411	2.6778	0.487764	4.92244e-09	2.76125e-08	Uncharacterized protein
TRIATDRAFT_90330	2.66805	1.62283	0.00625176	0.0136044	Short-chain dehydrogenases/reductase
TRIATDRAFT_45979	2.66717	0.358142	1.27405e-14	1.27433e-13	Uncharacterized protein
TRIATDRAFT_264490	2.66444	0.163141	7.25079e-61	1.32385e-58	Magnesium-dependent phosphatase-1
TRIATDRAFT_145570	2.6605	0.241833	5.35288e-29	1.82514e-27	Uricase (EC 1.7.3.3) (Urate oxidase)
TRIATDRAFT_178969	2.65304	0.470457	2.17573e-09	1.27152e-08	Basic proline-rich protein
TRIATDRAFT_77763	2.64875	0.372851	1.63777e-13	1.47608e-12	GATA-type domain-containing protein
TRIATDRAFT_94205	2.6478	0.363763	4.40878e-14	4.16937e-13	GST C-terminal domain-containing protein
TRIATDRAFT_298220	2.64761	1.94093	0.00814811	0.0172857	Uncharacterized protein
TRIATDRAFT_34313	2.64315	0.676826	1.04715e-05	3.8374e-05	Uncharacterized protein
TRIATDRAFT_298686	2.64083	1.36568	0.00356072	0.00819754	Uncharacterized protein
TRIATDRAFT_290740	2.64033	0.343513	1.77259e-15	1.96146e-14	Major facilitator superfamily (MFS) profile domain-containing protein
TRIATDRAFT_44843	2.64021	0.310636	2.88793e-18	4.1912e-17	U-box domain-containing protein
TRIATDRAFT_133483	2.63388	0.435429	1.88772e-10	1.26369e-09	Major facilitator superfamily (MFS) profile domain-containing protein
TRIATDRAFT_297369	2.63144	0.23869	4.13151e-29	1.42154e-27	Aspartate racemase
TRIATDRAFT_88560	2.62921	0.294327	5.88367e-20	9.89089e-19	E3 ubiquitin-protein ligase listerin (EC 2.3.2.27) (RING-type E3 ubiquitin transferase listerin)
TRIATDRAFT_222514	2.6278	0.255552	1.66269e-25	4.32682e-24	Ubiquitin-protein ligase E3A N-terminal zinc-binding domain-containing protein
TRIATDRAFT_301415	2.62548	0.239951	1.04399e-28	3.39596e-27	RRM domain-containing protein
TRIATDRAFT_317650	2.6251	0.229363	3.60033e-31	1.39098e-29	Uncharacterized protein
TRIATDRAFT_297123	2.61933	0.242276	3.66647e-28	1.134e-26	Amine oxidase domain-containing protein
TRIATDRAFT_281344	2.61834	0.345475	3.93971e-15	4.1641e-14	Uncharacterized protein
TRIATDRAFT_140398	2.61807	0.457969	1.36158e-09	8.125e-09	Sulfatase N-terminal domain-containing protein
TRIATDRAFT_34572	2.61662	0.346068	4.82163e-15	5.05846e-14	N-acetyltransferase domain-containing protein
TRIATDRAFT_48897	2.61638	0.715548	2.9526e-05	0.000100673	NmrA-like domain-containing protein
TRIATDRAFT_290442	2.61248	0.249774	1.97405e-26	5.47702e-25	MYND-type zinc finger protein samB (Suppressor of anucleate metulae protein B)
TRIATDRAFT_147444	2.61224	0.323075	8.74518e-17	1.1024e-15	Uncharacterized protein
TRIATDRAFT_94044	2.611	0.35041	1.27433e-14	1.27433e-13	Heterokaryon incompatibility domain-containing protein
TRIATDRAFT_16265	2.6069	0.510112	3.9899e-08	1.9976e-07	Glycoside hydrolase family 16 protein
TRIATDRAFT_217465	2.60346	0.869073	0.000162647	0.000487337	FAD-binding PCMH-type domain-containing protein
TRIATDRAFT_41236	2.60255	0.274763	4.12176e-22	8.27275e-21	RGS-protein
TRIATDRAFT_209337	2.59173	0.497598	2.48877e-08	1.27942e-07	N-acetyltransferase domain-containing protein
TRIATDRAFT_291359	2.59157	0.627525	4.195e-06	1.62294e-05	Uncharacterized protein
TRIATDRAFT_30218	2.58798	0.235858	8.28801e-29	2.73528e-27	Patatin-like phospholipase domain-containing protein (EC 3.1.1.-)
TRIATDRAFT_208275	2.58784	0.314495	2.70486e-17	3.55209e-16	Phospho-2-dehydro-3-deoxyheptonate aldolase (EC 2.5.1.54)
TRIATDRAFT_293468	2.58468	0.21191	4.80046e-35	2.30259e-33	Saccharopine dehydrogenase [NAD(+), L-lysine-forming] (SDH) (EC 1.5.1.7) (Lysine--2-oxoglutarate reductase)
TRIATDRAFT_145306	2.58384	0.4365	4.14924e-10	2.64318e-09	Nucleosome assembly protein
TRIATDRAFT_150078	2.58333	0.30946	1.01934e-17	1.40205e-16	Pyruvate decarboxylase (EC 4.1.1.1)
TRIATDRAFT_30283	2.57641	0.521194	9.40221e-08	4.51178e-07	3-hydroxyanthranilate 3,4-dioxygenase (EC 1.13.11.6) (3-hydroxyanthranilate oxygenase) (3-HAO) (3-hydroxyanthranilic acid dioxygenase) (HAD) (Biosynthesis of nicotinic acid protein 1)
TRIATDRAFT_85208	2.5705	0.329241	7.54936e-16	8.71139e-15	Uncharacterized protein
TRIATDRAFT_299076	2.56792	0.28803	7.27374e-20	1.21443e-18	Calcipressin
TRIATDRAFT_198548	2.56689	0.228405	3.32646e-30	1.19922e-28	t-SNARE coiled-coil homology domain-containing protein
TRIATDRAFT_305160	2.56652	0.665679	1.49166e-05	5.3554e-05	NAD(P)-binding protein
TRIATDRAFT_18710	2.56227	0.53214	1.87696e-07	8.65115e-07	Uncharacterized protein
TRIATDRAFT_138132	2.56192	0.314304	5.39263e-17	6.9055e-16	Mucin
TRIATDRAFT_253378	2.55683	0.276837	3.96272e-21	7.43913e-20	Uncharacterized protein
TRIATDRAFT_51260	2.55595	0.266813	1.4053e-22	2.90822e-21	Alternative oxidase (EC 1.-.-.-)
TRIATDRAFT_234650	2.55444	0.25494	1.61557e-24	3.826e-23	Tr-type G domain-containing protein
TRIATDRAFT_280284	2.55158	0.363497	3.19314e-13	2.81733e-12	Thioesterase
TRIATDRAFT_297813	2.54768	0.722286	4.89666e-05	0.000160296	Uncharacterized protein
TRIATDRAFT_223465	2.54764	0.220476	1.59778e-31	6.41378e-30	HECT-type E3 ubiquitin transferase (EC 2.3.2.26)
TRIATDRAFT_38240	2.54657	0.377233	2.11189e-12	1.73867e-11	N-acetyltransferase domain-containing protein
TRIATDRAFT_14283	2.53934	0.280821	2.26581e-20	3.98895e-19	Integral membrane protein
TRIATDRAFT_299425	2.53791	0.247135	1.47112e-25	3.83711e-24	Outer membrane protein beta-barrel domain-containing protein
TRIATDRAFT_37876	2.53626	0.462035	5.38446e-09	3.00849e-08	DUF4440 domain-containing protein
TRIATDRAFT_297835	2.5321	0.256628	8.88435e-24	1.98364e-22	AA1-like domain-containing protein
TRIATDRAFT_52474	2.52995	0.296583	2.49498e-18	3.64428e-17	Protein-serine/threonine kinase (EC 2.7.11.-)
TRIATDRAFT_299984	2.52555	0.467325	8.53864e-09	4.66719e-08	Uncharacterized protein
TRIATDRAFT_301384	2.52392	0.158288	4.37543e-58	7.07569e-56	hydroxyacid-oxoacid transhydrogenase (EC 1.1.99.24)
TRIATDRAFT_83168	2.5208	0.142068	3.11344e-71	9.27476e-69	Uncharacterized protein
TRIATDRAFT_228352	2.51653	1.04684	0.00137146	0.00341281	Peptidase A1 domain-containing protein
TRIATDRAFT_243621	2.51161	0.361156	4.81208e-13	4.21616e-12	Uncharacterized protein
TRIATDRAFT_30199	2.51041	0.526434	2.45624e-07	1.11307e-06	Uncharacterized protein
TRIATDRAFT_281148	2.50674	0.214573	2.25871e-32	9.68507e-31	CAIB/BAIF family enzyme
TRIATDRAFT_301190	2.50582	0.256686	2.85246e-23	6.16218e-22	Uncharacterized protein
TRIATDRAFT_287819	2.50382	0.876049	0.000419562	0.00115783	Uncharacterized protein
TRIATDRAFT_299326	2.49888	0.248281	8.14218e-25	1.98214e-23	DUF3984 domain-containing protein
TRIATDRAFT_87959	2.49732	0.184944	2.3737e-42	1.89227e-40	DSBA-like thioredoxin domain-containing protein
TRIATDRAFT_55037	2.48972	0.31266	2.49545e-16	3.02771e-15	Pyridoxal-dependent decarboxylase
TRIATDRAFT_302820	2.48511	0.185966	2.56786e-41	1.81676e-39	Starter acyltransferase (SAT) domain-containing protein
TRIATDRAFT_298797	2.47978	0.327818	5.67445e-15	5.89864e-14	Uncharacterized protein
TRIATDRAFT_34152	2.47822	0.358203	6.85424e-13	5.93196e-12	BZIP domain-containing protein
TRIATDRAFT_216890	2.47818	0.577407	2.23958e-06	8.96148e-06	Endo-chitosanase (EC 3.2.1.132)
TRIATDRAFT_316582	2.47804	0.528065	3.66117e-07	1.62719e-06	SnoaL-like domain-containing protein
TRIATDRAFT_301016	2.47767	0.20145	1.48462e-35	7.40346e-34	Uncharacterized protein
TRIATDRAFT_209185	2.47374	0.257835	1.27015e-22	2.63334e-21	Cytochrome b5 heme-binding domain-containing protein
TRIATDRAFT_314378	2.47125	2.47966	0.010976	0.0225742	Uncharacterized protein
TRIATDRAFT_300967	2.47091	0.21584	4.25258e-31	1.62085e-29	Pre-mRNA-splicing factor CWC24
TRIATDRAFT_293457	2.46709	0.318732	1.49759e-15	1.66694e-14	Methionine permease
TRIATDRAFT_297304	2.46284	0.703004	5.7796e-05	0.000187411	Up-regulated during septation protein 1 domain-containing protein
TRIATDRAFT_231193	2.46225	0.380024	1.39621e-11	1.06432e-10	Major facilitator superfamily (MFS) profile domain-containing protein
TRIATDRAFT_258994	2.46137	3.66081	0.00908252	0.0190361	Uncharacterized protein
TRIATDRAFT_299229	2.44845	0.832749	0.000378488	0.00105166	Uncharacterized protein
TRIATDRAFT_301044	2.44637	0.67648	3.81253e-05	0.000127309	Secreted protein
TRIATDRAFT_298232	2.44427	0.247176	7.49891e-24	1.68428e-22	Protein ECM13
TRIATDRAFT_167856	2.44111	0.355688	1.0368e-12	8.83109e-12	Phytocyanin domain-containing protein
TRIATDRAFT_224396	2.43507	0.245876	6.39403e-24	1.45051e-22	Extracellular membrane protein CFEM domain-containing protein
TRIATDRAFT_43635	2.43448	0.275188	1.39785e-19	2.27679e-18	PHD-type domain-containing protein
TRIATDRAFT_317519	2.43421	0.249891	3.24489e-23	6.99659e-22	Uncharacterized protein
TRIATDRAFT_146044	2.4318	0.169941	2.95698e-47	3.043e-45	Branched-chain amino acid aminotransferase
TRIATDRAFT_320525	2.43038	0.293872	2.22813e-17	2.93968e-16	3-carboxymuconate cyclase
TRIATDRAFT_298785	2.42337	0.356868	1.74359e-12	1.44915e-11	Methyltransferase domain-containing protein
TRIATDRAFT_266994	2.42277	0.279577	7.13406e-19	1.09874e-17	Fe2OG dioxygenase domain-containing protein
TRIATDRAFT_131977	2.41967	0.361284	3.18887e-12	2.58212e-11	Ribosomal protein L1
TRIATDRAFT_302073	2.41839	0.351945	9.5653e-13	8.17201e-12	Uncharacterized protein
TRIATDRAFT_177274	2.41768	0.348536	6.05047e-13	5.26451e-12	Uncharacterized protein
TRIATDRAFT_258365	2.41252	0.302088	2.16153e-16	2.63954e-15	DNA damage-inducible protein 1
TRIATDRAFT_85196	2.41093	0.911251	0.000585679	0.00157293	Uncharacterized protein
TRIATDRAFT_298163	2.41068	0.335192	9.39521e-14	8.61164e-13	Uncharacterized protein
TRIATDRAFT_89627	2.41018	0.20076	5.75859e-34	2.64989e-32	polynucleotide adenylyltransferase (EC 2.7.7.19)
TRIATDRAFT_320006	2.40895	0.56928	3.57005e-06	1.39259e-05	Uncharacterized protein
TRIATDRAFT_242518	2.40766	0.193048	2.16365e-36	1.12351e-34	Uncharacterized protein
TRIATDRAFT_255855	2.40602	0.978798	0.00150219	0.00371284	Secreted peptide
TRIATDRAFT_297143	2.40506	0.720227	0.000108363	0.000334425	Uncharacterized protein
TRIATDRAFT_42346	2.40265	0.346741	6.92542e-13	5.98898e-12	feruloyl esterase (EC 3.1.1.73)
TRIATDRAFT_213674	2.40059	0.363619	6.15365e-12	4.83074e-11	Integral membrane protein
TRIATDRAFT_298410	2.39583	0.187445	3.49334e-38	1.9972e-36	BZIP domain-containing protein
TRIATDRAFT_174364	2.39101	0.641745	2.56142e-05	8.84812e-05	Only prolin and serin are matching in the corresponding protein
TRIATDRAFT_180212	2.38911	0.272396	2.94642e-19	4.69767e-18	Mpv17/PMP22 family protein
TRIATDRAFT_81253	2.37696	0.163117	7.901e-49	8.59993e-47	D-malate dehydrogenase (decarboxylating) (EC 1.1.1.83)
TRIATDRAFT_255747	2.37615	0.19115	3.8633e-36	1.97885e-34	Siderophore biosynthesis enzyme
TRIATDRAFT_145887	2.3714	0.180658	4.07368e-40	2.60532e-38	Tyrosine--tRNA ligase (EC 6.1.1.1) (Tyrosyl-tRNA synthetase)
TRIATDRAFT_298684	2.36881	0.664971	4.77052e-05	0.000156438	Uncharacterized protein
TRIATDRAFT_251030	2.36753	0.135354	3.33419e-69	9.43577e-67	Major facilitator superfamily (MFS) profile domain-containing protein
TRIATDRAFT_195239	2.36601	0.225401	1.1211e-26	3.19668e-25	NAD-specific glutamate dehydrogenase (EC 1.4.1.2)
TRIATDRAFT_297563	2.36407	0.26861	2.30673e-19	3.71969e-18	Histidine kinase/HSP90-like ATPase domain-containing protein
TRIATDRAFT_299249	2.36362	0.296665	2.6531e-16	3.20524e-15	FAD/NAD(P)-binding domain-containing protein
TRIATDRAFT_87546	2.35717	0.736116	0.000171044	0.000510876	Tail specific protease domain-containing protein
TRIATDRAFT_35351	2.35709	0.207351	1.03321e-30	3.86006e-29	Lon protease homolog 2, peroxisomal (EC 3.4.21.-)
TRIATDRAFT_316697	2.35536	0.769914	0.000260364	0.000748812	AAA+ ATPase domain-containing protein
TRIATDRAFT_298730	2.35533	0.337148	4.78459e-13	4.19532e-12	Uncharacterized protein
TRIATDRAFT_288955	2.3548	0.154365	2.60255e-53	3.5495e-51	Adenine DNA glycosylase (EC 3.2.2.31)
TRIATDRAFT_221915	2.35362	0.416011	2.3122e-09	1.34641e-08	TRAM domain-containing protein
TRIATDRAFT_294819	2.34815	0.328864	1.51503e-13	1.36873e-12	histidine kinase (EC 2.7.13.3)
TRIATDRAFT_147902	2.3475	0.435371	1.09719e-08	5.90313e-08	Sodium bile acid symporter family protein
TRIATDRAFT_181807	2.34688	0.275668	2.88388e-18	4.19069e-17	RING-type domain-containing protein
TRIATDRAFT_300926	2.34527	0.164418	1.91145e-46	1.84937e-44	CHCH domain-containing protein
TRIATDRAFT_148873	2.34475	0.278078	5.73699e-18	8.128e-17	aspartate--tRNA ligase (EC 6.1.1.12)
TRIATDRAFT_286606	2.34347	1.84571	0.0140577	0.0283508	SET domain-containing protein
TRIATDRAFT_38873	2.33882	1.37377	0.0059696	0.0130682	Methyltransferase
TRIATDRAFT_285432	2.33823	0.618445	2.22015e-05	7.76402e-05	Uncharacterized protein
TRIATDRAFT_301892	2.33675	0.23729	1.3362e-23	2.93705e-22	Uncharacterized protein
TRIATDRAFT_259762	2.33478	0.290198	1.39148e-16	1.72715e-15	DASH complex subunit DAM1 (Outer kinetochore protein DAM1)
TRIATDRAFT_235448	2.33383	0.24504	2.86166e-22	5.8473e-21	Uncharacterized protein
TRIATDRAFT_295401	2.33344	0.242356	1.04193e-22	2.16814e-21	FAD/NAD(P)-binding domain-containing protein
TRIATDRAFT_54116	2.33267	1.22591	0.00502035	0.0111761	Uncharacterized protein
TRIATDRAFT_301619	2.33105	0.275058	4.04353e-18	5.78669e-17	DnaJ domain-containing protein
TRIATDRAFT_127861	2.32809	0.234442	5.21343e-24	1.18745e-22	FAD dependent oxidoreductase domain-containing protein
TRIATDRAFT_85544	2.32784	0.347668	2.98052e-12	2.42556e-11	Peroxin 20
TRIATDRAFT_299579	2.32681	0.818843	0.00053637	0.00145121	Uncharacterized protein
TRIATDRAFT_315963	2.32604	0.265619	3.24417e-19	5.14341e-18	Short-chain dehydrogenase
TRIATDRAFT_156579	2.32407	0.520481	1.15284e-06	4.79608e-06	Integral membrane protein
TRIATDRAFT_299720	2.32212	0.295182	6.19507e-16	7.21484e-15	Mitochondrial outer membrane protein OM14 C-terminal domain-containing protein
TRIATDRAFT_91778	2.32088	0.279389	1.61502e-17	2.18163e-16	Glycosyltransferase family 8 protein
TRIATDRAFT_173188	2.31943	0.679535	8.59016e-05	0.000269588	Uncharacterized protein
TRIATDRAFT_184734	2.31749	0.24562	5.67814e-22	1.12766e-20	C2H2-type domain-containing protein
TRIATDRAFT_18509	2.31614	0.207063	8.27417e-30	2.8998e-28	SMODS and SLOG-associating 2TM effector domain-containing protein
TRIATDRAFT_131929	2.31397	0.168474	1.05261e-43	8.76139e-42	Amidase domain-containing protein
TRIATDRAFT_302033	2.31376	0.157569	1.73695e-49	1.92768e-47	Uncharacterized protein
TRIATDRAFT_254555	2.31289	0.224776	1.26621e-25	3.33337e-24	BZIP transcription factor
TRIATDRAFT_322484	2.30862	0.849001	0.000772442	0.00202315	Uncharacterized protein
TRIATDRAFT_197352	2.30031	1.98703	0.0123038	0.0251089	Indole-diterpene biosynthesis protein PaxU
TRIATDRAFT_209866	2.2998	0.242748	4.17554e-22	8.35107e-21	RNA polymerase II transcription factor B subunit 3 (RNA polymerase II transcription factor B 38 kDa subunit) (RNA polymerase II transcription factor B p38 subunit)
TRIATDRAFT_299671	2.29957	0.280353	4.21732e-17	5.43118e-16	HIG1 domain-containing protein
TRIATDRAFT_319990	2.29921	0.451806	5.73441e-08	2.82725e-07	Uncharacterized protein
TRIATDRAFT_27825	2.299	0.34483	4.22197e-12	3.37043e-11	Kinesin light chain
TRIATDRAFT_51515	2.29011	0.197705	8.55545e-32	3.53459e-30	RRM domain-containing protein
TRIATDRAFT_299709	2.28999	0.202534	2.30647e-30	8.44959e-29	NmrA-like domain-containing protein
TRIATDRAFT_299316	2.28994	0.297719	3.27176e-15	3.51388e-14	Uncharacterized protein
TRIATDRAFT_322821	2.28736	0.651998	6.26443e-05	0.000202321	Luciferase-like domain-containing protein
TRIATDRAFT_298187	2.28065	0.365713	7.73707e-11	5.43323e-10	Peptidase S1 domain-containing protein
TRIATDRAFT_91867	2.28037	0.299251	4.4507e-15	4.68234e-14	Major facilitator superfamily (MFS) profile domain-containing protein
TRIATDRAFT_154960	2.27816	0.446092	5.38295e-08	2.65976e-07	Glycosidase (EC 3.2.-.-)
TRIATDRAFT_300504	2.27297	0.177042	1.82942e-38	1.05658e-36	Methyltransferase domain-containing protein
TRIATDRAFT_142040	2.27262	0.264931	1.73617e-18	2.58599e-17	Peptidase A1 domain-containing protein
TRIATDRAFT_87489	2.26399	1.68315	0.0103025	0.0213324	Uncharacterized protein
TRIATDRAFT_85065	2.26172	0.308057	3.55652e-14	3.39745e-13	mRNA splicing factor RNA helicase
TRIATDRAFT_128030	2.26075	0.206784	1.42008e-28	4.54104e-27	Major facilitator superfamily (MFS) profile domain-containing protein
TRIATDRAFT_77696	2.25766	0.274135	3.03366e-17	3.9609e-16	aminodeoxychorismate synthase (EC 2.6.1.85) (Para-aminobenzoate synthase) (p-aminobenzoic acid synthase)
TRIATDRAFT_178540	2.25717	0.432674	2.87574e-08	1.46637e-07	GDP/GTP exchange factor Sec2 N-terminal domain-containing protein
TRIATDRAFT_35700	2.25637	0.7535	0.000341109	0.000957678	DUF1524 domain-containing protein
TRIATDRAFT_132082	2.25237	0.255985	2.77382e-19	4.43498e-18	Uncharacterized protein
TRIATDRAFT_86119	2.25182	0.596283	2.69786e-05	9.26572e-05	Uncharacterized protein
TRIATDRAFT_281367	2.24964	0.403275	3.99338e-09	2.26592e-08	Uncharacterized protein
TRIATDRAFT_50583	2.24697	1.46253	0.00952875	0.0198794	Uncharacterized protein
TRIATDRAFT_289040	2.24637	0.34531	1.25896e-11	9.62938e-11	Zn(2)-C6 fungal-type domain-containing protein
TRIATDRAFT_214328	2.24512	0.311476	1.01096e-13	9.21423e-13	Major facilitator superfamily (MFS) profile domain-containing protein
TRIATDRAFT_163397	2.2445	0.414855	1.04068e-08	5.61778e-08	Uncharacterized protein
TRIATDRAFT_192688	2.24442	0.208362	8.73667e-28	2.65145e-26	Major facilitator superfamily (MFS) profile domain-containing protein
TRIATDRAFT_84644	2.24359	0.238018	6.93288e-22	1.36725e-20	SnoaL-like domain-containing protein
TRIATDRAFT_321773	2.24145	0.976232	0.00223545	0.00536356	Major facilitator superfamily (MFS) profile domain-containing protein
TRIATDRAFT_49292	2.23904	0.338816	6.8211e-12	5.32516e-11	Glutathione reductase (EC 1.8.1.7)
TRIATDRAFT_221149	2.23595	0.270825	2.7449e-17	3.59577e-16	Translation elongation factor 1 alpha
TRIATDRAFT_155079	2.23068	0.21183	1.1718e-26	3.31619e-25	Nitrogen regulatory protein areA GATA-like domain-containing protein
TRIATDRAFT_9039	2.21412	0.447344	1.33303e-07	6.26138e-07	EthD domain-containing protein
TRIATDRAFT_173442	2.21409	0.440093	7.48828e-08	3.64121e-07	Calponin-homology (CH) domain-containing protein
TRIATDRAFT_87663	2.2123	4.54806	0.00747414	0.0160089	Cytochrome P450
TRIATDRAFT_284984	2.20837	0.581671	2.25726e-05	7.88161e-05	C2H2-type domain-containing protein
TRIATDRAFT_300317	2.20113	0.332125	6.00273e-12	4.71881e-11	HNH domain-containing protein
TRIATDRAFT_282940	2.19736	0.263665	1.42614e-17	1.9334e-16	Nuc-1 negative regulatory protein preg
TRIATDRAFT_213474	2.19604	0.202871	4.91038e-28	1.51459e-26	PH domain-containing protein
TRIATDRAFT_302357	2.19301	0.652416	0.000117951	0.000361648	REJ domain-containing protein
TRIATDRAFT_131981	2.19281	0.231905	6.05151e-22	1.19761e-20	Phosphatidylinositol transporter
TRIATDRAFT_129373	2.19071	1.45542	0.00922374	0.0192964	FAD-binding domain-containing protein
TRIATDRAFT_128101	2.19005	0.252677	8.24694e-19	1.26156e-17	ABC1 atypical kinase-like domain-containing protein
TRIATDRAFT_221539	2.18797	0.325209	3.00822e-12	2.44283e-11	Mediator complex subunit 4
TRIATDRAFT_77810	2.18761	0.856103	0.0013428	0.00335037	Mitochondrial carrier protein
TRIATDRAFT_161626	2.18494	0.178526	3.25174e-35	1.5935e-33	Uncharacterized protein
TRIATDRAFT_252553	2.18462	0.373023	8.43784e-10	5.18266e-09	Putative PTH11-typeG-protein-coupled receptor
TRIATDRAFT_300514	2.18361	0.200871	2.7987e-28	8.77598e-27	Amidohydrolase-related domain-containing protein
TRIATDRAFT_129935	2.18093	0.225951	8.03899e-23	1.67899e-21	Sphinganine hydroxylase
TRIATDRAFT_46832	2.17951	0.311597	4.39638e-13	3.8609e-12	Short-chain dehydrogenase/reductase
TRIATDRAFT_20565	2.1785	0.278184	8.93968e-16	1.02323e-14	USP domain-containing protein
TRIATDRAFT_43002	2.17557	0.257161	5.03071e-18	7.14524e-17	Uncharacterized protein
TRIATDRAFT_175067	2.17554	0.910291	0.00207528	0.00501112	Amidase domain-containing protein
TRIATDRAFT_214001	2.17521	0.644063	0.000108995	0.000336099	C2H2-type domain-containing protein
TRIATDRAFT_44659	2.17127	0.939648	0.00238523	0.00569398	PTH11-typeG-protein-coupled receptor
TRIATDRAFT_236267	2.16891	0.253894	2.50674e-18	3.65675e-17	Ysc84 actin-binding domain-containing protein
TRIATDRAFT_28537	2.16555	1.35966	0.00724672	0.0155574	Uncharacterized protein
TRIATDRAFT_82756	2.16313	0.766609	0.000653684	0.00173988	NAD-dependent epimerase/dehydratase domain-containing protein
TRIATDRAFT_285963	2.1621	1.22523	0.00770158	0.0164494	NmrA-like domain-containing protein
TRIATDRAFT_256768	2.1619	1.74006	0.00987402	0.0205067	Uncharacterized protein
TRIATDRAFT_160153	2.16057	0.607345	6.43977e-05	0.000207333	Uncharacterized protein
TRIATDRAFT_150889	2.16047	0.451041	2.78511e-07	1.25358e-06	Major facilitator superfamily (MFS) profile domain-containing protein
TRIATDRAFT_255918	2.15657	0.286662	1.00214e-14	1.01468e-13	gamma-glutamylcyclotransferase (EC 4.3.2.9)
TRIATDRAFT_203336	2.15618	0.242365	6.52052e-20	1.09351e-18	Uncharacterized protein
TRIATDRAFT_220460	2.15292	0.26057	2.74765e-17	3.59577e-16	HECT domain-containing protein
TRIATDRAFT_294582	2.14986	0.323604	5.63804e-12	4.43829e-11	Phosphatidyl synthase
TRIATDRAFT_298753	2.14982	0.270867	3.78562e-16	4.52516e-15	Glycoside hydrolase family 16 protein
TRIATDRAFT_297809	2.14866	0.21464	2.68649e-24	6.25743e-23	Glycine zipper 2TM domain-containing protein
TRIATDRAFT_300099	2.14744	0.282326	5.45706e-15	5.6882e-14	Major facilitator superfamily (MFS) profile domain-containing protein
TRIATDRAFT_302038	2.14495	0.153318	3.55669e-45	3.17022e-43	Amino acid permease/ SLC12A domain-containing protein
TRIATDRAFT_82047	2.14398	0.272837	7.86975e-16	9.04422e-15	Transglutaminase-like domain-containing protein
TRIATDRAFT_161168	2.14249	1.18658	0.00668424	0.0144676	Glycoside hydrolase family 55 protein
TRIATDRAFT_228113	2.14146	0.233663	1.0065e-20	1.81427e-19	Uncharacterized protein
TRIATDRAFT_33634	2.13882	1.78114	0.0128873	0.0262052	Short-chain dehydrogenase/reductase
TRIATDRAFT_145656	2.13797	0.324109	6.64102e-12	5.19532e-11	Carbonic anhydrase (EC 4.2.1.1)
TRIATDRAFT_80140	2.13614	0.389935	7.67036e-09	4.22523e-08	PTH11-typeG-protein-coupled receptor
TRIATDRAFT_151086	2.13409	0.19279	3.25649e-29	1.12732e-27	N-acetyltransferase domain-containing protein
TRIATDRAFT_128605	2.13227	0.331379	2.29207e-11	1.70474e-10	Ca2+-modulated nonselective cation channel polycystin
TRIATDRAFT_153189	2.13102	0.228738	1.71224e-21	3.30196e-20	Uncharacterized protein
TRIATDRAFT_84116	2.13093	0.609175	7.42072e-05	0.000236028	Isoamyl alcohol oxidase
TRIATDRAFT_182407	2.12675	0.212604	2.92865e-24	6.80746e-23	Uncharacterized protein
TRIATDRAFT_189667	2.12633	0.220593	1.07982e-22	2.24286e-21	Glutaredoxin domain-containing protein
TRIATDRAFT_40597	2.12179	0.227579	2.26422e-21	4.32226e-20	Enoyl reductase (ER) domain-containing protein
TRIATDRAFT_317515	2.11891	0.225084	9.58339e-22	1.87041e-20	Uncharacterized protein
TRIATDRAFT_299764	2.11875	0.163257	3.53307e-39	2.15023e-37	N-acetyltransferase domain-containing protein
TRIATDRAFT_182378	2.11574	0.515077	7.13371e-06	2.67307e-05	Heterokaryon incompatibility domain-containing protein
TRIATDRAFT_172610	2.11565	0.262406	1.42717e-16	1.7695e-15	Vacuolar segregation protein 7
TRIATDRAFT_280713	2.11143	0.294187	1.40268e-13	1.27026e-12	Cupin 2 conserved barrel domain-containing protein
TRIATDRAFT_89962	2.10547	0.463123	9.97913e-07	4.19316e-06	F-box domain-containing protein
TRIATDRAFT_164087	2.10336	0.257986	7.00419e-17	8.9087e-16	BZIP domain-containing protein
TRIATDRAFT_302057	2.10111	0.319698	1.01881e-11	7.82952e-11	DNA-directed RNA polymerase M/15kDa subunit domain-containing protein
TRIATDRAFT_268974	2.09959	0.217235	7.37934e-23	1.54693e-21	Uncharacterized protein
TRIATDRAFT_164142	2.09871	0.293926	1.82203e-13	1.63564e-12	Nitrogen regulatory protein areA GATA-like domain-containing protein
TRIATDRAFT_27514	2.08459	0.333929	8.34811e-11	5.84419e-10	NB-ARC domain-containing protein
TRIATDRAFT_185558	2.08417	0.693381	0.000423482	0.00116751	Phytocyanin domain-containing protein
TRIATDRAFT_315041	2.07989	0.224603	3.99783e-21	7.48024e-20	BAG domain-containing protein
TRIATDRAFT_302624	2.0762	0.30501	1.98308e-12	1.63977e-11	Uncharacterized protein
TRIATDRAFT_286914	2.07239	0.399927	4.1469e-08	2.07253e-07	GPI anchored serine-rich protein
TRIATDRAFT_86577	2.07142	2.33902	0.0172149	0.0339618	Terpene synthase (EC 4.2.3.-)
TRIATDRAFT_54172	2.06981	0.269821	3.53483e-15	3.76428e-14	NmrA-like domain-containing protein
TRIATDRAFT_129633	2.06598	0.14452	4.80689e-47	4.81539e-45	Extracellular membrane protein CFEM domain-containing protein
TRIATDRAFT_31864	2.06413	0.569839	5.03846e-05	0.000164652	Glycoside hydrolase family 31 protein
TRIATDRAFT_278299	2.06192	1.78837	0.0143446	0.028878	protein-ribulosamine 3-kinase (EC 2.7.1.172)
TRIATDRAFT_298376	2.05734	0.198974	1.27537e-25	3.34969e-24	Endoplasmic reticulum chaperone BiP (EC 3.6.4.10) (Immunoglobulin heavy chain-binding protein homolog)
TRIATDRAFT_149068	2.05685	0.225887	1.73988e-20	3.08706e-19	Transcription factor domain-containing protein
TRIATDRAFT_161728	2.05681	0.218261	9.13453e-22	1.78589e-20	Choriogenin Hminor
TRIATDRAFT_225185	2.05597	0.201581	4.13915e-25	1.03433e-23	NACHT domain-containing protein
TRIATDRAFT_212098	2.05454	1.20114	0.0094758	0.0197726	Major facilitator superfamily (MFS) profile domain-containing protein
TRIATDRAFT_168459	2.05277	1.57544	0.0127853	0.0260119	MARVEL domain-containing protein
TRIATDRAFT_299156	2.0526	1.53454	0.0141605	0.028543	Secreted protein
TRIATDRAFT_155595	2.05117	0.179908	8.54722e-31	3.21444e-29	Pal1 cell morphology protein
TRIATDRAFT_234627	2.05039	0.199852	2.33659e-25	5.99779e-24	C2H2-type domain-containing protein
TRIATDRAFT_40284	2.048	0.604121	0.000120399	0.000368554	Major facilitator superfamily (MFS) profile domain-containing protein
TRIATDRAFT_48180	2.0469	0.29476	6.80811e-13	5.89654e-12	Alpha-acetolactate decarboxylase (EC 4.1.1.5)
TRIATDRAFT_298116	2.04664	0.416783	1.80584e-07	8.34711e-07	Aspergillopepsin-2
TRIATDRAFT_319302	2.04655	0.581151	7.22547e-05	0.000230466	Protein kinase domain-containing protein
TRIATDRAFT_31975	2.04654	0.218233	1.4615e-21	2.83776e-20	Amidase domain-containing protein
TRIATDRAFT_45073	2.04542	0.270934	9.32032e-15	9.45395e-14	Epoxide hydrolase N-terminal domain-containing protein
TRIATDRAFT_130756	2.0452	0.268215	5.21827e-15	5.45437e-14	Mitochondrial fission 1 protein
TRIATDRAFT_55198	2.03857	0.81983	0.00192166	0.00466506	ABC transmembrane type-1 domain-containing protein
TRIATDRAFT_166845	2.03847	0.363707	4.11169e-09	2.32721e-08	Carboxypeptidase (EC 3.4.16.-)
TRIATDRAFT_302432	2.03745	0.230197	1.8367e-19	2.97021e-18	Uncharacterized protein
TRIATDRAFT_318116	2.03686	0.173117	1.2476e-32	5.36991e-31	ATP-dependent RNA helicase DHX8
TRIATDRAFT_86270	2.03678	0.270871	1.12108e-14	1.12906e-13	Mitochondrial carrier protein RIM2
TRIATDRAFT_299393	2.0345	0.195872	5.81076e-26	1.55503e-24	Phosphoadenosine phosphosulphate reductase domain-containing protein
TRIATDRAFT_158342	2.03441	0.237341	2.05071e-18	3.03452e-17	DUF803 domain membrane protein
TRIATDRAFT_302707	2.03284	0.242828	1.67028e-17	2.2509e-16	Uncharacterized protein
TRIATDRAFT_318748	2.03174	0.240346	6.30607e-18	8.87869e-17	Adenylate cyclase (EC 4.6.1.1) (ATP pyrophosphate-lyase) (Adenylyl cyclase)
TRIATDRAFT_129821	2.03131	0.396308	5.88522e-08	2.89655e-07	Aspartokinase (EC 2.7.2.4)
TRIATDRAFT_306814	2.02829	0.260174	1.31516e-15	1.47548e-14	Zn(2)-C6 fungal-type domain-containing protein
TRIATDRAFT_253300	2.02823	0.212653	3.43814e-22	6.97487e-21	Flavoprotein domain-containing protein
TRIATDRAFT_283531	2.02539	0.554563	4.79642e-05	0.000157241	Uncharacterized protein
TRIATDRAFT_87599	2.02506	1.44709	0.01385	0.0279919	Carrier domain-containing protein
TRIATDRAFT_145463	2.02181	0.176083	3.23202e-31	1.26597e-29	S1 motif domain-containing protein
TRIATDRAFT_38099	2.02098	0.156274	5.82261e-39	3.4874e-37	Phosphoadenosine phosphosulphate reductase domain-containing protein
TRIATDRAFT_302240	2.02081	0.248436	9.56252e-17	1.20009e-15	Fe2OG dioxygenase domain-containing protein
TRIATDRAFT_301022	2.01996	0.444847	1.06509e-06	4.45725e-06	ribonuclease T2 (EC 4.6.1.19)
TRIATDRAFT_129980	2.01756	0.386707	3.84289e-08	1.92826e-07	Glycosyltransferase family 1 protein
TRIATDRAFT_132789	2.01723	0.319784	5.65049e-11	4.02286e-10	Aspartate racemase
TRIATDRAFT_297077	2.01641	0.510648	1.4773e-05	5.30722e-05	Uncharacterized protein
TRIATDRAFT_301505	2.01447	0.251336	2.44569e-16	2.97052e-15	Interferon-related developmental regulator N-terminal domain-containing protein
TRIATDRAFT_265952	2.01257	0.355991	3.20818e-09	1.84068e-08	Uncharacterized protein
TRIATDRAFT_152585	2.01119	0.240052	1.17251e-17	1.59913e-16	Half-sized multidrug resistance protein
TRIATDRAFT_297914	2.01056	0.347336	1.44505e-09	8.60038e-09	Uncharacterized protein
TRIATDRAFT_300526	2.00888	0.243463	3.28759e-17	4.27765e-16	F-box domain-containing protein
TRIATDRAFT_152157	2.00669	0.329411	2.28013e-10	1.50766e-09	N-acetyltransferase domain-containing protein
TRIATDRAFT_316713	2.00565	0.570068	8.22355e-05	0.000259089	Flavin reductase like domain-containing protein
TRIATDRAFT_38612	2.00404	1.60637	0.0110028	0.0226103	Major facilitator superfamily (MFS) profile domain-containing protein
TRIATDRAFT_39806	2.00376	1.54798	0.0152452	0.0304866	Beta-lactamase-related domain-containing protein
TRIATDRAFT_314426	1.99735	0.273208	5.779e-14	5.41094e-13	Glycosyltransferase family 32 protein
TRIATDRAFT_88730	1.99709	0.326765	2.14842e-10	1.42473e-09	Leucine rich repeat protein
TRIATDRAFT_310167	1.99658	0.962728	0.00538861	0.0119325	SnoaL-like domain-containing protein
TRIATDRAFT_301774	1.9944	0.515927	2.03545e-05	7.15773e-05	Uncharacterized protein
TRIATDRAFT_281456	1.99436	0.623249	0.000241059	0.000698973	Tr-type G domain-containing protein
TRIATDRAFT_301217	1.99094	0.228012	4.76207e-19	7.44567e-18	C-4 sterol methyl oxidase
TRIATDRAFT_299377	1.99031	0.246482	1.4989e-16	1.85034e-15	2-isopropylmalate synthase (EC 2.3.3.13)
TRIATDRAFT_29756	1.98961	0.337193	7.87441e-10	4.85503e-09	Multidrug resistance-related protein
TRIATDRAFT_297292	1.98393	0.388888	6.71461e-08	3.28051e-07	DUF202 domain-containing protein
TRIATDRAFT_236452	1.98305	0.234518	4.93099e-18	7.02124e-17	Pentafunctional AROM polypeptide [Includes: 3-dehydroquinate synthase (DHQS) (EC 4.2.3.4); 3-phosphoshikimate 1-carboxyvinyltransferase (EC 2.5.1.19) (5-enolpyruvylshikimate-3-phosphate synthase) (EPSP synthase) (EPSPS); Shikimate kinase (SK) (EC 2.7.1.71); 3-dehydroquinate dehydratase (3-dehydroquinase) (EC 4.2.1.10); Shikimate dehydrogenase (EC 1.1.1.25)]
TRIATDRAFT_154663	1.98116	0.186608	5.33311e-27	1.54007e-25	Protein-serine/threonine kinase (EC 2.7.11.-)
TRIATDRAFT_159294	1.98095	0.445722	1.64455e-06	6.69169e-06	Uncharacterized protein
TRIATDRAFT_89180	1.98009	0.253092	1.10403e-15	1.25102e-14	Guanine nucleotide exchange factor synembryn
TRIATDRAFT_93818	1.97964	0.346271	2.17061e-09	1.26918e-08	Uncharacterized protein
TRIATDRAFT_322087	1.97835	0.207772	3.74979e-22	7.56642e-21	Zn(2)-C6 fungal-type domain-containing protein
TRIATDRAFT_302920	1.9753	0.240303	4.0307e-17	5.19676e-16	Uncharacterized protein
TRIATDRAFT_288710	1.97365	0.285561	1.04583e-12	8.90132e-12	Band 7 domain-containing protein
TRIATDRAFT_153960	1.97123	0.247059	3.3574e-16	4.0303e-15	Uncharacterized protein
TRIATDRAFT_144746	1.9712	0.331321	5.66745e-10	3.56618e-09	t-SNARE coiled-coil homology domain-containing protein
TRIATDRAFT_299102	1.97104	0.217698	3.03091e-20	5.24785e-19	Transposase Tc1-like domain-containing protein
TRIATDRAFT_250316	1.96983	0.521027	2.86282e-05	9.78182e-05	Major facilitator superfamily (MFS) profile domain-containing protein
TRIATDRAFT_299424	1.9693	0.340446	1.53348e-09	9.11715e-09	SCP domain-containing protein
TRIATDRAFT_216039	1.96872	0.230702	3.03646e-18	4.40111e-17	Bul1 C-terminal domain-containing protein
TRIATDRAFT_283269	1.96872	0.549865	5.90929e-05	0.000191397	Uncharacterized protein
TRIATDRAFT_88584	1.96807	1.32591	0.0116425	0.0238583	Uncharacterized protein
TRIATDRAFT_301429	1.96625	0.195619	3.35427e-24	7.73327e-23	Probable acetate kinase (EC 2.7.2.1) (Acetokinase)
TRIATDRAFT_45408	1.9662	0.385146	7.02589e-08	3.42667e-07	NADH:flavin oxidoreductase/NADH oxidase N-terminal domain-containing protein
TRIATDRAFT_154438	1.96511	0.169755	1.33837e-31	5.44978e-30	AMP deaminase (EC 3.5.4.6)
TRIATDRAFT_175760	1.96392	0.505052	1.9288e-05	6.81672e-05	Fucose-specific lectin
TRIATDRAFT_180088	1.96381	0.629261	0.000310255	0.000878899	Imidazoleglycerol-phosphate dehydratase (EC 4.2.1.19)
TRIATDRAFT_298437	1.96148	0.191445	2.79751e-25	7.13239e-24	BHLH domain-containing protein
TRIATDRAFT_226587	1.95997	0.183821	5.35838e-27	1.54343e-25	TUG ubiquitin-like domain-containing protein
TRIATDRAFT_152857	1.95757	0.223966	5.26204e-19	8.19343e-18	Threonine dehydratase (EC 4.3.1.19) (Threonine deaminase)
TRIATDRAFT_141953	1.9566	0.268066	6.45563e-14	6.00474e-13	Zn(2)-C6 fungal-type domain-containing protein
TRIATDRAFT_173440	1.95104	0.231567	7.65298e-18	1.06427e-16	J domain-containing protein
TRIATDRAFT_192509	1.9485	0.292447	5.86835e-12	4.61638e-11	Regulator of G-protein signaling protein
TRIATDRAFT_279777	1.94673	0.138676	2.32515e-45	2.12264e-43	Alanyl-transfer RNA synthetases family profile domain-containing protein
TRIATDRAFT_28947	1.94625	0.340899	2.48532e-09	1.4435e-08	Glycoside hydrolase family 28 protein
TRIATDRAFT_7394	1.94511	0.679046	0.000700671	0.00185404	Sequence orphan
TRIATDRAFT_299224	1.94438	0.251275	2.32592e-15	2.539e-14	Uncharacterized protein
TRIATDRAFT_299599	1.94213	0.505654	2.3336e-05	8.11035e-05	Uncharacterized protein
TRIATDRAFT_299313	1.93938	0.21041	7.00055e-21	1.28023e-19	TIL domain-containing protein
TRIATDRAFT_302908	1.93836	0.22435	1.2789e-18	1.93029e-17	PPIase cyclophilin-type domain-containing protein
TRIATDRAFT_140128	1.93833	0.246815	8.86262e-16	1.01543e-14	Short chain dehydrogenase
TRIATDRAFT_322236	1.9383	0.936023	0.00562663	0.0123821	NACHT domain-containing protein
TRIATDRAFT_162247	1.93793	0.217434	1.22544e-19	2.00753e-18	Calpain catalytic domain-containing protein
TRIATDRAFT_300195	1.93765	0.221643	3.99246e-19	6.27222e-18	Uncharacterized protein
TRIATDRAFT_291354	1.93676	0.224831	1.68415e-18	2.51181e-17	Nicotinamide-nucleotide adenylyltransferase (EC 2.7.7.1) (EC 2.7.7.18)
TRIATDRAFT_231808	1.9356	0.211919	1.35404e-20	2.42144e-19	Ornithine decarboxylase antizyme
TRIATDRAFT_298484	1.93296	0.168389	5.60146e-31	2.11362e-29	Heat shock protein Hsp88
TRIATDRAFT_300453	1.93183	0.112575	1.41951e-66	3.57086e-64	DUF1993 domain-containing protein
TRIATDRAFT_91075	1.93172	0.629534	0.000378296	0.0010516	Glycoside hydrolase family 5 protein
TRIATDRAFT_136115	1.92871	0.1988	6.97563e-23	1.46774e-21	Nuclear polyadenylated RNA-binding protein Nab2
TRIATDRAFT_303053	1.92657	0.229713	1.15455e-17	1.57655e-16	Cyclin-dependent kinases regulatory subunit
TRIATDRAFT_34076	1.92619	0.201818	3.3806e-22	6.87044e-21	S1-like domain-containing protein
TRIATDRAFT_130836	1.92593	0.189372	5.63135e-25	1.40103e-23	Putative family C-likeG-protein-coupled receptor
TRIATDRAFT_43458	1.92423	0.410388	5.65437e-07	2.45521e-06	Protein DOM34 homolog (EC 3.1.-.-)
TRIATDRAFT_321925	1.92353	0.349564	8.17052e-09	4.47461e-08	Zn(2)-C6 fungal-type domain-containing protein
TRIATDRAFT_155802	1.9217	0.494338	1.87913e-05	6.65784e-05	Acyl-CoA dehydrogenase
TRIATDRAFT_313485	1.92108	0.736417	0.00157604	0.00388023	Uncharacterized protein
TRIATDRAFT_231060	1.92084	0.545138	8.1548e-05	0.000257281	Hydrophobin
TRIATDRAFT_147737	1.91898	0.243358	7.17673e-16	8.32384e-15	2-methylisocitrate lyase, mitochondrial
TRIATDRAFT_158188	1.91874	0.426457	1.43504e-06	5.89001e-06	PTH11-typeG-protein-coupled receptor
TRIATDRAFT_129729	1.91765	0.422512	1.09007e-06	4.55334e-06	Inositol polyphosphate-related phosphatase domain-containing protein
TRIATDRAFT_293784	1.91594	1.59524	0.0189643	0.037122	Nucleoside phosphorylase domain-containing protein
TRIATDRAFT_319817	1.91546	0.4093	6.08974e-07	2.63819e-06	SnoaL-like domain-containing protein
TRIATDRAFT_314394	1.91266	0.351955	1.25144e-08	6.67906e-08	NmrA-like domain-containing protein
TRIATDRAFT_322621	1.91167	1.36639	0.0136414	0.0276147	Nucleoside phosphorylase domain-containing protein
TRIATDRAFT_231249	1.91102	0.401708	4.02378e-07	1.78135e-06	Cerato-platanin
TRIATDRAFT_140440	1.91075	0.349058	8.50957e-09	4.65354e-08	Uncharacterized protein
TRIATDRAFT_289139	1.91056	0.200065	3.91637e-22	7.87448e-21	Ubiquitin-activating enzyme E1 C-terminal domain-containing protein
TRIATDRAFT_35140	1.90818	0.498512	2.64365e-05	9.10717e-05	beta-glucosidase (EC 3.2.1.21)
TRIATDRAFT_220623	1.90656	0.0983773	2.7325e-84	1.5466e-81	tRNA ligase (EC 6.5.1.3)
TRIATDRAFT_19707	1.90618	0.674838	0.000847416	0.00220371	Uncharacterized protein
TRIATDRAFT_210209	1.90607	0.2341	8.82899e-17	1.11173e-15	MPR-like GPCR protein
TRIATDRAFT_90465	1.9047	0.892075	0.00531026	0.0117751	Uncharacterized protein
TRIATDRAFT_146345	1.90267	0.16035	4.20817e-33	1.87463e-31	Fe-S cluster assembly protein DRE2 (Anamorsin homolog)
TRIATDRAFT_229660	1.90225	1.40108	0.0165727	0.0328206	NAD dependent epimerase/dehydratase
TRIATDRAFT_173784	1.90193	0.224884	6.51057e-18	9.15523e-17	Homeobox domain-containing protein
TRIATDRAFT_302649	1.89911	0.144552	3.33173e-40	2.14291e-38	Mitochondrial phosphate carrier protein
TRIATDRAFT_84128	1.89864	0.519069	5.25879e-05	0.000171259	Cytochrome P450 monooxygenase
TRIATDRAFT_319832	1.89812	0.191035	7.05009e-24	1.59296e-22	homocitrate synthase (EC 2.3.3.14)
TRIATDRAFT_289117	1.89746	0.246719	3.346e-15	3.58342e-14	Uncharacterized protein
TRIATDRAFT_321954	1.8925	0.44059	3.64855e-06	1.42174e-05	Protein MAK16
TRIATDRAFT_293719	1.89172	0.214332	2.49533e-19	4.00668e-18	Pseudouridine synthase RsuA/RluA-like domain-containing protein
TRIATDRAFT_300545	1.89025	0.230715	3.70654e-17	4.80619e-16	TATA-box binding protein
TRIATDRAFT_171755	1.8901	0.327503	1.73666e-09	1.02669e-08	ML-like domain-containing protein
TRIATDRAFT_183874	1.88932	0.351901	1.73625e-08	9.11611e-08	Bacteriophage T5 Orf172 DNA-binding domain-containing protein
TRIATDRAFT_301205	1.8888	0.165652	9.532e-31	3.57292e-29	chorismate synthase (EC 4.2.3.5)
TRIATDRAFT_297757	1.88863	0.179931	2.10456e-26	5.81064e-25	Type 1 phosphatases regulator
TRIATDRAFT_53890	1.88848	0.227159	2.13859e-17	2.84141e-16	CRIB domain-containing protein
TRIATDRAFT_133538	1.88681	0.124731	2.46401e-52	3.20605e-50	Uncharacterized protein
TRIATDRAFT_164802	1.88606	0.307812	2.03102e-10	1.35402e-09	GPI2-domain-containing protein
TRIATDRAFT_300407	1.88245	0.243347	2.51224e-15	2.73185e-14	Methyltransferase domain-containing protein
TRIATDRAFT_81910	1.87807	0.126275	7.64194e-51	9.20284e-49	Nuclear architecture-related protein 1
TRIATDRAFT_210433	1.87559	0.488691	2.5689e-05	8.87123e-05	Transcriptional regulator
TRIATDRAFT_88640	1.87103	3.90424	0.00967322	0.0201399	BZIP domain-containing protein
TRIATDRAFT_297166	1.8708	0.142381	4.89468e-40	3.09541e-38	Enoyl reductase (ER) domain-containing protein
TRIATDRAFT_38728	1.87066	1.62952	0.0209043	0.0405199	Alpha-type protein kinase domain-containing protein
TRIATDRAFT_151694	1.86955	0.172962	8.45279e-28	2.57219e-26	Multiprotein-bridging factor 1
TRIATDRAFT_131832	1.86953	0.349369	2.03044e-08	1.05676e-07	Clock-controlled protein 6
TRIATDRAFT_288579	1.8684	0.438996	4.57787e-06	1.75964e-05	Duf895 domain membrane protein
TRIATDRAFT_292554	1.8669	0.205197	2.6048e-20	4.54335e-19	Kynureninase (EC 3.7.1.3) (Biosynthesis of nicotinic acid protein 5) (L-kynurenine hydrolase)
TRIATDRAFT_157505	1.86628	0.241032	2.35527e-15	2.56789e-14	Uncharacterized protein
TRIATDRAFT_83058	1.86287	0.500052	4.1588e-05	0.000137614	WH2 domain-containing protein
TRIATDRAFT_286463	1.86283	0.249754	2.1418e-14	2.0901e-13	PX domain-containing protein
TRIATDRAFT_142127	1.86205	0.549219	0.000144975	0.000438451	Protein kinase domain-containing protein
TRIATDRAFT_299112	1.86036	0.216647	2.1968e-18	3.23378e-17	WW domain-containing protein
TRIATDRAFT_91076	1.86023	0.293237	5.6407e-11	4.01843e-10	Phosphatidyl synthase
TRIATDRAFT_128466	1.85978	0.176185	1.148e-26	3.26517e-25	Histidine biosynthesis trifunctional protein [Includes: Phosphoribosyl-AMP cyclohydrolase (EC 3.5.4.19); Phosphoribosyl-ATP pyrophosphohydrolase (EC 3.6.1.31); Histidinol dehydrogenase (HDH) (EC 1.1.1.23)]
TRIATDRAFT_134949	1.85713	0.171266	5.52434e-28	1.69933e-26	Cystathionine beta-synthase (EC 4.2.1.22)
TRIATDRAFT_41039	1.85698	0.292538	5.30023e-11	3.79258e-10	Beta-hexosaminidase (EC 3.2.1.52)
TRIATDRAFT_48521	1.8563	0.222817	1.90531e-17	2.54942e-16	Major facilitator superfamily (MFS) profile domain-containing protein
TRIATDRAFT_173070	1.85616	0.422068	2.3589e-06	9.38915e-06	HAUS augmin-like complex subunit 6 N-terminal domain-containing protein
TRIATDRAFT_266907	1.85325	0.563882	0.000178789	0.00053225	Fucose-specific lectin
TRIATDRAFT_50952	1.84946	0.330295	4.98447e-09	2.79466e-08	Enoyl reductase (ER) domain-containing protein
TRIATDRAFT_297110	1.84355	0.520045	8.47309e-05	0.000266136	Glycoside hydrolase family 23 protein
TRIATDRAFT_2956	1.84221	0.200451	9.68255e-21	1.7509e-19	Uncharacterized protein
TRIATDRAFT_78228	1.84178	0.820883	0.00430324	0.00970565	Glycosyltransferase family 31 protein
TRIATDRAFT_299234	1.84102	0.819467	0.00473415	0.0105889	Ovule protein
TRIATDRAFT_251939	1.84087	0.292271	7.28013e-11	5.11552e-10	C2H2-type domain-containing protein
TRIATDRAFT_147345	1.84056	0.215445	3.20413e-18	4.62638e-17	AMP-dependent synthetase/ligase domain-containing protein
TRIATDRAFT_216629	1.83613	0.182724	2.40817e-24	5.63233e-23	60S ribosome biogenesis protein Mak11
TRIATDRAFT_297623	1.83345	0.236759	2.35693e-15	2.56789e-14	Uncharacterized protein
TRIATDRAFT_85468	1.8328	0.419938	2.86193e-06	1.12882e-05	Btz domain-containing protein
TRIATDRAFT_297486	1.83277	0.162044	3.09924e-30	1.12088e-28	DSBA-like thioredoxin domain-containing protein
TRIATDRAFT_38111	1.83253	0.12784	3.56355e-47	3.60173e-45	indoleamine 2,3-dioxygenase (EC 1.13.11.52)
TRIATDRAFT_258598	1.83128	0.241825	8.57088e-15	8.72503e-14	FAR1 domain-containing protein
TRIATDRAFT_31624	1.82933	0.356479	6.86014e-08	3.35016e-07	Uncharacterized protein
TRIATDRAFT_156888	1.82758	0.165754	7.18596e-29	2.39956e-27	FAD-binding FR-type domain-containing protein
TRIATDRAFT_149341	1.8274	0.272596	5.07442e-12	4.02258e-11	Heat shock 70 kDa protein
TRIATDRAFT_43387	1.82592	0.265789	1.49123e-12	1.24673e-11	Deacetylase-like protein
TRIATDRAFT_4272	1.82434	0.689782	0.00148599	0.00367761	Uncharacterized protein
TRIATDRAFT_184927	1.82296	0.246616	3.73504e-14	3.56198e-13	Flavin reductase like domain-containing protein
TRIATDRAFT_301574	1.82294	0.33285	1.04125e-08	5.61818e-08	Elongation of fatty acids protein (EC 2.3.1.199) (Very-long-chain 3-oxoacyl-CoA synthase)
TRIATDRAFT_348129	1.82291	0.161458	4.26752e-30	1.52392e-28	chitinase (EC 3.2.1.14)
TRIATDRAFT_30472	1.82264	0.589916	0.000421937	0.00116354	Uncharacterized protein
TRIATDRAFT_129087	1.81894	0.34661	3.68608e-08	1.85698e-07	PHD-type domain-containing protein
TRIATDRAFT_288517	1.81874	0.175574	9.45076e-26	2.49377e-24	Uncharacterized protein
TRIATDRAFT_275560	1.81866	0.25364	1.80739e-13	1.62378e-12	Electron transfer flavoprotein-ubiquinone oxidoreductase (ETF-QO) (EC 1.5.5.1)
TRIATDRAFT_302405	1.81746	0.0948804	2.37381e-82	1.22143e-79	Amino acid transporter transmembrane domain-containing protein
TRIATDRAFT_293825	1.81731	0.337667	1.80948e-08	9.47863e-08	Amidase domain-containing protein
TRIATDRAFT_253341	1.81614	0.357639	8.90969e-08	4.29292e-07	Protein kinase domain-containing protein
TRIATDRAFT_221424	1.81546	0.239318	8.14236e-15	8.32624e-14	HIT-type domain-containing protein
TRIATDRAFT_299304	1.81476	0.577664	0.000355164	0.000994287	Uncharacterized protein
TRIATDRAFT_33568	1.80841	0.257751	5.84256e-13	5.09144e-12	Tafazzin
TRIATDRAFT_300014	1.80839	0.199245	3.75131e-20	6.3857e-19	alpha-galactosidase (EC 3.2.1.22)
TRIATDRAFT_303105	1.80707	0.213522	6.59817e-18	9.26691e-17	Uncharacterized protein
TRIATDRAFT_257690	1.8047	0.462416	2.03603e-05	7.15773e-05	60S ribosomal protein L13
TRIATDRAFT_300946	1.80358	0.229312	5.9434e-16	6.92886e-15	SUI1 domain-containing protein
TRIATDRAFT_44481	1.80116	0.156624	3.475e-31	1.34716e-29	Enoyl reductase (ER) domain-containing protein
TRIATDRAFT_89989	1.79343	4.49996	0.0149334	0.029925	Uncharacterized protein
TRIATDRAFT_316132	1.79252	0.204848	5.51316e-19	8.5609e-18	Mitochondrial distribution and morphology protein 34
TRIATDRAFT_133422	1.79151	0.151358	7.55617e-33	3.27724e-31	Vesicular-fusion protein sec17
TRIATDRAFT_196278	1.78787	0.218335	6.71756e-17	8.55375e-16	Transferase family protein
TRIATDRAFT_315146	1.78738	0.386096	8.40546e-07	3.57035e-06	Zn(2)-C6 fungal-type domain-containing protein
TRIATDRAFT_77441	1.78644	0.303689	9.05983e-10	5.54963e-09	Glycosyltransferase family 4 protein
TRIATDRAFT_85781	1.78481	0.592263	0.000543805	0.00146883	MARVEL domain-containing protein
TRIATDRAFT_142571	1.78294	0.261293	2.24251e-12	1.83817e-11	Mitochondrial carrier protein LEU5
TRIATDRAFT_79977	1.78114	0.277081	3.35065e-11	2.4439e-10	Glycerol-3-phosphate dehydrogenase
TRIATDRAFT_92561	1.77908	0.485618	6.4212e-05	0.000206794	NmrA-like domain-containing protein
TRIATDRAFT_303038	1.77481	0.271186	1.77772e-11	1.3398e-10	CS domain-containing protein
TRIATDRAFT_219793	1.77422	0.195384	2.87541e-20	4.99227e-19	RNA polymerase II subunit B1 CTD phosphatase RPAP2 homolog (EC 3.1.3.16)
TRIATDRAFT_157395	1.77414	0.46479	3.14929e-05	0.000106832	Protein kinase domain-containing protein
TRIATDRAFT_78950	1.76879	0.19682	6.71886e-20	1.12511e-18	Integral membrane protein
TRIATDRAFT_154163	1.76819	0.221972	4.05004e-16	4.81075e-15	2-methylisocitrate lyase, mitochondrial (EC 4.1.3.30)
TRIATDRAFT_230096	1.76563	0.191261	7.19459e-21	1.31359e-19	Cyclic nucleotide-binding domain-containing protein
TRIATDRAFT_291757	1.76518	0.194977	3.73457e-20	6.37636e-19	AB hydrolase-1 domain-containing protein
TRIATDRAFT_77659	1.76437	0.348543	1.04842e-07	5.00129e-07	Trichothecene 3-O-acetyltransferase
TRIATDRAFT_52388	1.76205	0.316315	6.28267e-09	3.49322e-08	Uncharacterized protein
TRIATDRAFT_301054	1.76151	0.269416	1.64611e-11	1.24475e-10	Ribokinase (RK) (EC 2.7.1.15)
TRIATDRAFT_301427	1.75987	0.926326	0.00968046	0.0201476	Uncharacterized protein
TRIATDRAFT_300609	1.75723	1.03609	0.0130217	0.0264546	Tetraspanin
TRIATDRAFT_319991	1.7543	0.539619	0.000258931	0.00074507	Hydrophobin
TRIATDRAFT_297658	1.75385	0.659949	0.00175282	0.00428089	Secreted protein
TRIATDRAFT_87850	1.75299	0.450235	2.37357e-05	8.24198e-05	Uncharacterized protein
TRIATDRAFT_305515	1.75026	0.268906	2.08642e-11	1.55999e-10	Ricin B lectin domain-containing protein
TRIATDRAFT_292379	1.74955	0.188425	4.37109e-21	8.15168e-20	F-box domain-containing protein
TRIATDRAFT_287602	1.74945	0.632706	0.00114217	0.00289376	Zn(2)-C6 fungal-type domain-containing protein
TRIATDRAFT_256549	1.74866	0.213254	7.56897e-17	9.58397e-16	NADP-dependent oxidoreductase domain-containing protein
TRIATDRAFT_258366	1.74797	0.267491	1.80004e-11	1.35482e-10	UBA domain-containing protein
TRIATDRAFT_140571	1.74286	0.27151	3.66137e-11	2.65684e-10	Heavy metal ion homeostasis protein
TRIATDRAFT_255974	1.74256	0.212624	5.12427e-17	6.56927e-16	Uncharacterized protein
TRIATDRAFT_137374	1.73909	0.191195	2.58489e-20	4.52255e-19	Phospholipase A-2-activating protein
TRIATDRAFT_129494	1.73843	0.272873	5.81047e-11	4.12638e-10	J domain-containing protein
TRIATDRAFT_296922	1.73723	0.345261	1.23886e-07	5.83841e-07	Serine peptidase
TRIATDRAFT_302201	1.73604	0.691503	0.00249094	0.00592263	Uncharacterized protein
TRIATDRAFT_301733	1.73552	0.406809	4.83764e-06	1.85383e-05	Peptidase M14 carboxypeptidase A domain-containing protein
TRIATDRAFT_305161	1.73022	0.384174	1.69728e-06	6.90378e-06	BZIP domain-containing protein
TRIATDRAFT_297428	1.72989	0.240671	1.7958e-13	1.61465e-12	Chromatin modification-related protein
TRIATDRAFT_40161	1.72973	0.29388	1.01675e-09	6.1714e-09	IBR domain-containing protein
TRIATDRAFT_299535	1.72622	1.48523	0.0245263	0.0466149	Agmatine deiminase
TRIATDRAFT_88561	1.72528	0.341414	1.12924e-07	5.362e-07	Heterokaryon incompatibility domain-containing protein
TRIATDRAFT_162360	1.72344	0.339405	9.82081e-08	4.69277e-07	Uncharacterized protein
TRIATDRAFT_219643	1.72332	0.613353	0.00108801	0.0027702	Zn(2)-C6 fungal-type domain-containing protein
TRIATDRAFT_41892	1.72143	0.137354	1.36917e-36	7.2765e-35	Purine nucleoside permease
TRIATDRAFT_300075	1.72048	0.299066	2.23678e-09	1.30585e-08	Uncharacterized protein
TRIATDRAFT_1703	1.71651	0.385156	1.85675e-06	7.51464e-06	Protein kinase domain-containing protein
TRIATDRAFT_40409	1.71383	0.300019	3.04294e-09	1.75031e-08	Multicopper oxidase
TRIATDRAFT_34249	1.71366	0.328485	4.86555e-08	2.4157e-07	N-acetyltransferase domain-containing protein
TRIATDRAFT_248697	1.71218	0.250169	2.14232e-12	1.76115e-11	1,3-beta-glucanosyltransferase (EC 2.4.1.-)
TRIATDRAFT_263486	1.71179	1.64242	0.0181227	0.0356347	Cytochrome P450
TRIATDRAFT_162472	1.71167	0.284725	5.13036e-10	3.23722e-09	Transcription factor BYE1
TRIATDRAFT_323039	1.71162	0.26602	4.10208e-11	2.96145e-10	DUF3824 domain-containing protein
TRIATDRAFT_50887	1.71083	0.826346	0.00703744	0.0151695	Major facilitator superfamily (MFS) profile domain-containing protein
TRIATDRAFT_292375	1.71079	0.300229	3.29751e-09	1.8881e-08	Major facilitator superfamily (MFS) profile domain-containing protein
TRIATDRAFT_136849	1.71063	0.332296	6.59058e-08	3.22269e-07	PH domain-containing protein
TRIATDRAFT_254530	1.71027	0.242467	4.93939e-13	4.32101e-12	glutaminase (EC 3.5.1.2)
TRIATDRAFT_299889	1.70993	0.250655	2.69315e-12	2.19485e-11	Uncharacterized protein
TRIATDRAFT_147585	1.70811	0.378818	1.45101e-06	5.95341e-06	Uncharacterized protein
TRIATDRAFT_226078	1.70657	0.134203	1.3751e-37	7.66802e-36	Uncharacterized protein
TRIATDRAFT_161197	1.70651	0.38203	2.04688e-06	8.23406e-06	DNA repair protein RAD51 homolog
TRIATDRAFT_206146	1.70576	0.56831	0.000612054	0.00163832	50S ribosomal protein L14
TRIATDRAFT_275833	1.70334	1.00858	0.0141049	0.0284358	Short-chain dehydrogenase/reductase
TRIATDRAFT_147054	1.70317	0.233813	9.13105e-14	8.38309e-13	CRAL-TRIO domain-containing protein
TRIATDRAFT_214851	1.69975	1.27982	0.0228482	0.0437782	Uncharacterized protein
TRIATDRAFT_300588	1.69938	0.217359	1.53799e-15	1.71022e-14	Ubiquitin-like domain-containing protein
TRIATDRAFT_247626	1.69878	0.276631	2.03586e-10	1.35622e-09	Histone deacetylase complex subunit SAP30 Sin3 binding domain-containing protein
TRIATDRAFT_41548	1.69515	0.185932	2.26239e-20	3.98895e-19	Nucleolar complex protein 2
TRIATDRAFT_141302	1.6944	0.57419	0.000744485	0.00195671	Zn(2)-C6 fungal-type domain-containing protein
TRIATDRAFT_292296	1.69433	0.610395	0.00127133	0.00318817	Peptidase A1 domain-containing protein
TRIATDRAFT_169917	1.69304	0.24564	1.54056e-12	1.28607e-11	CS domain-containing protein
TRIATDRAFT_217234	1.69186	0.931342	0.0122569	0.0250176	Uncharacterized protein
TRIATDRAFT_293815	1.6911	0.343894	2.33341e-07	1.06081e-06	Cytochrome P450
TRIATDRAFT_322548	1.68862	0.148427	1.67574e-30	6.21945e-29	Calcium-transporting ATPase (EC 7.2.2.10)
TRIATDRAFT_137525	1.68851	0.20357	3.72178e-17	4.82043e-16	Cystathionine gamma-synthase
TRIATDRAFT_143878	1.68549	0.270273	1.22363e-10	8.36445e-10	Galactokinase (EC 2.7.1.6) (Galactose kinase)
TRIATDRAFT_36851	1.6835	0.218317	3.41068e-15	3.64579e-14	Oxidoreductase-like domain-containing protein
TRIATDRAFT_219567	1.68341	0.269075	1.12145e-10	7.71718e-10	RING-type domain-containing protein
TRIATDRAFT_212008	1.6806	0.603997	0.0012377	0.00311142	Zn(2)-C6 fungal-type domain-containing protein
TRIATDRAFT_318120	1.67673	0.226669	4.28959e-14	4.06345e-13	Guanylate-binding protein N-terminal domain-containing protein
TRIATDRAFT_33231	1.67563	3.10283	0.0138612	0.0280094	NADH:flavin oxidoreductase/NADH oxidase N-terminal domain-containing protein
TRIATDRAFT_299841	1.67547	0.244355	1.95073e-12	1.61656e-11	Uncharacterized protein
TRIATDRAFT_128805	1.67529	0.36527	1.19211e-06	4.94854e-06	Cytoplasmic tRNA 2-thiolation protein 2
TRIATDRAFT_322460	1.6752	0.256031	1.67735e-11	1.26753e-10	Uncharacterized protein
TRIATDRAFT_318713	1.67468	0.184359	3.48264e-20	5.96422e-19	GP-PDE domain-containing protein
TRIATDRAFT_319131	1.67358	0.308723	1.73263e-08	9.10132e-08	Peroxin/Ferlin domain-containing protein
TRIATDRAFT_38398	1.67205	0.329919	1.07311e-07	5.11048e-07	Major facilitator superfamily (MFS) profile domain-containing protein
TRIATDRAFT_262964	1.67096	0.348536	4.38829e-07	1.92989e-06	Calcineurin-like phosphoesterase domain-containing protein
TRIATDRAFT_297121	1.67079	0.212041	6.66781e-16	7.75742e-15	Fatty acid desaturase domain-containing protein
TRIATDRAFT_143500	1.67059	0.15146	1.14107e-28	3.69054e-27	FAD-binding domain-containing protein
TRIATDRAFT_298265	1.67051	0.262086	5.07786e-11	3.64267e-10	Uncharacterized protein
TRIATDRAFT_201537	1.67041	0.26027	4.06552e-11	2.9388e-10	Squalene monooxygenase (EC 1.14.14.17)
TRIATDRAFT_254423	1.66954	0.365294	1.25835e-06	5.19496e-06	Uncharacterized protein
TRIATDRAFT_250787	1.66843	0.160322	6.66775e-26	1.77597e-24	Uncharacterized protein
TRIATDRAFT_251581	1.66601	0.505571	0.000237722	0.000690179	Major facilitator superfamily (MFS) profile domain-containing protein
TRIATDRAFT_138308	1.66444	0.211626	1.11234e-15	1.25917e-14	NUC153 domain-containing protein
TRIATDRAFT_223778	1.66316	0.340949	2.83239e-07	1.27233e-06	Pre-mRNA-splicing factor 38B
TRIATDRAFT_284122	1.6627	0.440531	4.10311e-05	0.00013593	GPI anchored protein
TRIATDRAFT_265387	1.66262	1.08619	0.0201983	0.0393265	FAD/NAD(P)-binding domain-containing protein
TRIATDRAFT_297537	1.66223	0.160063	8.32459e-26	2.20689e-24	NmrA-like domain-containing protein
TRIATDRAFT_29715	1.66071	0.428478	2.7261e-05	9.35418e-05	Arrestin-like N-terminal domain-containing protein
TRIATDRAFT_299851	1.65869	0.219429	1.19958e-14	1.2017e-13	Tethering factor for nuclear proteasome STS1
TRIATDRAFT_203240	1.65843	0.563329	0.00077968	0.00204069	Palmitoyltransferase (EC 2.3.1.225)
TRIATDRAFT_293301	1.65341	0.259246	4.97734e-11	3.57736e-10	Tyrosine phosphatase
TRIATDRAFT_19143	1.65113	0.847944	0.0105056	0.0216975	Uncharacterized protein
TRIATDRAFT_149459	1.65072	0.254563	2.54573e-11	1.88597e-10	Pantothenate kinase
TRIATDRAFT_298641	1.65025	0.429656	3.21698e-05	0.000108803	Secreted protein
TRIATDRAFT_132473	1.64859	0.459061	8.69836e-05	0.000272909	S5 DRBM domain-containing protein
TRIATDRAFT_40825	1.64854	0.400881	1.0774e-05	3.93804e-05	Flavin prenyltransferase PAD1, mitochondrial (EC 2.5.1.129)
TRIATDRAFT_301761	1.64779	0.270903	2.85705e-10	1.86086e-09	Yeast cell wall synthesis Kre9/Knh1-like N-terminal domain-containing protein
TRIATDRAFT_25900	1.64709	1.85926	0.0230134	0.0440797	Stc1 domain-containing protein
TRIATDRAFT_262275	1.64622	0.718963	0.00491568	0.0109646	Uncharacterized protein
TRIATDRAFT_258515	1.64581	0.252952	2.26338e-11	1.68673e-10	Transmembrane protein
TRIATDRAFT_311587	1.64515	0.140431	3.22899e-32	1.36899e-30	Fe2OG dioxygenase domain-containing protein
TRIATDRAFT_35490	1.64487	1.27212	0.0250823	0.047504	Peptidase S8/S53 domain-containing protein
TRIATDRAFT_159436	1.64424	0.186179	3.13186e-19	4.97931e-18	STI1 domain-containing protein
TRIATDRAFT_180243	1.6426	0.514246	0.000351931	0.000987082	Centrosomin N-terminal motif 1 domain-containing protein
TRIATDRAFT_242521	1.64112	0.559314	0.000820377	0.00214077	Protein kinase domain-containing protein
TRIATDRAFT_137322	1.63975	0.194464	1.02712e-17	1.41105e-16	Transcriptional activator HAC1
TRIATDRAFT_146241	1.63782	0.26178	1.19757e-10	8.20112e-10	J domain-containing protein
TRIATDRAFT_313545	1.63642	1.65303	0.0238089	0.0453731	Short-chain dehydrogenase/reductase
TRIATDRAFT_52101	1.63631	0.189818	2.02302e-18	2.99746e-17	Glycosyltransferase family 2 protein
TRIATDRAFT_297573	1.63608	0.335833	3.09452e-07	1.38732e-06	Uncharacterized protein
TRIATDRAFT_44219	1.63594	0.25369	3.28602e-11	2.39985e-10	FAD-binding FR-type domain-containing protein
TRIATDRAFT_157836	1.63558	0.248867	1.4614e-11	1.11027e-10	EF-hand domain-containing protein
TRIATDRAFT_318307	1.63382	0.338797	4.08442e-07	1.80538e-06	Uncharacterized protein
TRIATDRAFT_281679	1.63228	0.252891	3.13847e-11	2.29654e-10	B box-type domain-containing protein
TRIATDRAFT_161081	1.63122	0.253665	3.73069e-11	2.70194e-10	Putative Cd2+/Zn2+ transporter protein
TRIATDRAFT_32547	1.63035	0.379922	4.84343e-06	1.85542e-05	Bola-like protein
TRIATDRAFT_161123	1.62965	0.341175	5.17007e-07	2.25531e-06	Glycoside hydrolase family 93 protein
TRIATDRAFT_179154	1.62894	0.266436	2.87466e-10	1.87018e-09	Metallo-beta-lactamase domain-containing protein
TRIATDRAFT_46470	1.62606	1.16147	0.0226328	0.0433803	DUF4470 domain-containing protein
TRIATDRAFT_316521	1.62202	0.205413	9.48255e-16	1.08208e-14	Glycosyltransferase family 69 protein
TRIATDRAFT_218109	1.62037	0.413947	2.47214e-05	8.56061e-05	Chromatin modification-related protein
TRIATDRAFT_130805	1.6198	0.236023	1.97075e-12	1.63076e-11	Mitochondrial carrier protein
TRIATDRAFT_150642	1.6169	0.232946	9.58834e-13	8.18552e-12	Copper transporting P-type ATPase
TRIATDRAFT_298649	1.61616	0.214437	1.64726e-14	1.63427e-13	GPI anchored serine-rich protein
TRIATDRAFT_279975	1.61399	0.254864	7.28012e-11	5.11552e-10	GAR domain-containing protein
TRIATDRAFT_317750	1.61323	0.328795	2.67394e-07	1.20642e-06	K Homology domain-containing protein
TRIATDRAFT_234537	1.61318	0.256899	1.02918e-10	7.12119e-10	ATP-NAD kinase
TRIATDRAFT_297301	1.61296	0.159797	2.00151e-24	4.73009e-23	Secreted protein
TRIATDRAFT_301009	1.61193	0.18419	7.3675e-19	1.13162e-17	ATP-dependent RNA helicase SUB2
TRIATDRAFT_152520	1.60877	0.202809	7.5164e-16	8.68221e-15	ABC transporter domain-containing protein
TRIATDRAFT_132655	1.60847	0.456913	0.00011286	0.000347073	TauD/TfdA-like domain-containing protein
TRIATDRAFT_314373	1.60801	0.24209	9.52957e-12	7.33792e-11	Uncharacterized protein
TRIATDRAFT_249572	1.60758	0.215668	3.13422e-14	3.00418e-13	DNA helicase (EC 3.6.4.12)
TRIATDRAFT_53490	1.6056	0.202779	7.66553e-16	8.81847e-15	DNA repair protein Rhp26/Rad26
TRIATDRAFT_132193	1.60436	0.303364	3.65798e-08	1.84365e-07	1-phosphatidylinositol-3-phosphate 5-kinase (EC 2.7.1.150)
TRIATDRAFT_155973	1.60206	0.137381	7.49196e-32	3.11798e-30	Glutaredoxin domain-containing protein
TRIATDRAFT_29124	1.60199	0.36411	2.99168e-06	1.17712e-05	Biogenesis of lysosome-related organelles complex 1 subunit KXD1 (KxDL homolog)
TRIATDRAFT_39427	1.60153	0.648911	0.003309	0.00765854	Glycosyltransferase family 4 protein
TRIATDRAFT_39837	1.59893	0.200452	4.64457e-16	5.48815e-15	BZIP domain-containing protein
TRIATDRAFT_253926	1.59839	0.166901	3.11756e-22	6.35869e-21	Uncharacterized protein
TRIATDRAFT_309678	1.59834	0.732516	0.00669111	0.0144742	Uncharacterized protein
TRIATDRAFT_221983	1.58683	0.542072	0.000870129	0.00225655	Methylated-DNA--protein-cysteine methyltransferase (EC 2.1.1.63) (6-O-methylguanine-DNA methyltransferase) (O-6-methylguanine-DNA-alkyltransferase)
TRIATDRAFT_38329	1.58442	0.717367	0.00602254	0.0131663	Uncharacterized protein
TRIATDRAFT_228434	1.58433	0.187832	1.30913e-17	1.77904e-16	Uncharacterized protein
TRIATDRAFT_292018	1.57937	0.342291	1.18355e-06	4.91663e-06	separase (EC 3.4.22.49)
TRIATDRAFT_28954	1.57782	0.321846	2.88806e-07	1.29682e-06	Peptidase A1 domain-containing protein
TRIATDRAFT_286198	1.57338	0.148511	1.0191e-26	2.9132e-25	Mitochondrial chaperone BCS1
TRIATDRAFT_301836	1.57077	0.387844	1.49042e-05	5.35266e-05	VWFA domain-containing protein
TRIATDRAFT_298812	1.56917	0.387227	1.44321e-05	5.19133e-05	SWIM-type domain-containing protein
TRIATDRAFT_139062	1.56893	0.448132	0.000135053	0.000410087	Protein disulfide-isomerase (EC 5.3.4.1)
TRIATDRAFT_178795	1.56525	0.191761	9.46369e-17	1.189e-15	2'-phosphotransferase (EC 2.7.1.160)
TRIATDRAFT_302058	1.56444	0.264751	1.13397e-09	6.82068e-09	Peptidyl-prolyl cis-trans isomerase (EC 5.2.1.8)
TRIATDRAFT_79595	1.56386	0.589813	0.00204132	0.00493333	U6 snRNA-associated Sm-like protein LSm1
TRIATDRAFT_229426	1.56331	0.209034	2.46919e-14	2.39309e-13	CS domain-containing protein
TRIATDRAFT_232467	1.5623	0.509629	0.00057774	0.00155271	Tafazzin family protein
TRIATDRAFT_300455	1.55989	0.348373	2.15205e-06	8.62953e-06	Uncharacterized protein
TRIATDRAFT_139480	1.55753	0.32477	5.47096e-07	2.37923e-06	Uncharacterized protein
TRIATDRAFT_320092	1.55738	0.230726	4.535e-12	3.60761e-11	Uncharacterized protein
TRIATDRAFT_129432	1.55698	0.320206	3.60148e-07	1.60318e-06	Peptide transporter
TRIATDRAFT_154018	1.55558	0.204084	8.19216e-15	8.36961e-14	Plasma membrane ATPase (EC 7.1.2.1)
TRIATDRAFT_28910	1.5553	0.260121	7.35919e-10	4.55722e-09	TauD/TfdA-like domain-containing protein
TRIATDRAFT_133801	1.55451	0.238136	2.16216e-11	1.61343e-10	Calcium-transporting ATPase (EC 7.2.2.10)
TRIATDRAFT_78073	1.55443	0.507129	0.000579705	0.00155762	tRNA-dihydrouridine(47) synthase [NAD(P)(+)] (EC 1.3.1.89) (tRNA-dihydrouridine synthase 3)
TRIATDRAFT_261152	1.55409	0.348697	2.56096e-06	1.01612e-05	2EXR domain-containing protein
TRIATDRAFT_227724	1.55238	0.334068	1.02152e-06	4.28441e-06	Fe2OG dioxygenase domain-containing protein
TRIATDRAFT_257532	1.55232	0.19605	7.97556e-16	9.15653e-15	Phosphoketolase
TRIATDRAFT_295082	1.55058	0.320508	4.02255e-07	1.78135e-06	Methyltransferase type 11 domain-containing protein
TRIATDRAFT_134128	1.55026	0.289787	2.81008e-08	1.43547e-07	Serine/threonine protein kinase
TRIATDRAFT_131661	1.54986	0.173742	1.54882e-19	2.51184e-18	RING-type domain-containing protein
TRIATDRAFT_302090	1.54975	0.39985	3.18919e-05	0.000108089	Uncharacterized protein
TRIATDRAFT_150123	1.54936	0.196258	1.29148e-15	1.45324e-14	Peptidase C14 caspase domain-containing protein
TRIATDRAFT_152029	1.54903	0.232011	8.01489e-12	6.20578e-11	Oxysterol binding protein
TRIATDRAFT_92263	1.54751	0.426773	8.57399e-05	0.000269156	Cytochrome b5 heme-binding domain-containing protein
TRIATDRAFT_92264	1.54642	0.32726	6.86131e-07	2.94767e-06	Uncharacterized protein
TRIATDRAFT_214689	1.54058	0.716589	0.00774948	0.0165392	Senescence-associated protein
TRIATDRAFT_299247	1.5382	0.14621	2.57369e-26	7.02027e-25	EthD domain-containing protein
TRIATDRAFT_83067	1.53799	0.46056	0.000242931	0.00070296	C2H2-type domain-containing protein
TRIATDRAFT_322739	1.5376	0.505344	0.000659772	0.0017532	Uncharacterized protein
TRIATDRAFT_258575	1.53695	0.283395	1.91504e-08	9.99458e-08	SMP domain-containing protein
TRIATDRAFT_294322	1.53659	0.245208	1.2784e-10	8.72829e-10	Small-subunit processome Utp21 domain-containing protein
TRIATDRAFT_241866	1.53617	0.301623	1.17183e-07	5.55025e-07	Transcriptional adapter 2
TRIATDRAFT_27668	1.53615	0.318292	4.24768e-07	1.86951e-06	Uncharacterized protein
TRIATDRAFT_127498	1.53549	0.218513	6.66209e-13	5.77892e-12	Aspartate aminotransferase (EC 2.6.1.1)
TRIATDRAFT_236733	1.53498	0.291406	4.59953e-08	2.28864e-07	Mitochondrial processing peptidase alpha subunit
TRIATDRAFT_281338	1.53455	0.35245	4.0932e-06	1.58519e-05	Proteophosphoglycan 5
TRIATDRAFT_299437	1.53397	0.361092	6.63823e-06	2.49816e-05	Uncharacterized protein
TRIATDRAFT_291734	1.53294	0.156232	3.38479e-23	7.28438e-22	ATP-dependent RNA helicase DBP2
TRIATDRAFT_285583	1.53266	0.170111	7.60721e-20	1.26452e-18	C2H2-type domain-containing protein
TRIATDRAFT_298191	1.53237	0.182869	1.71508e-17	2.30853e-16	6-phosphogluconolactonase (6PGL) (EC 3.1.1.31)
TRIATDRAFT_230982	1.53213	0.537817	0.00121331	0.00305895	Glycoside hydrolase family 43 protein
TRIATDRAFT_286247	1.52985	0.865389	0.0162063	0.0321852	Uncharacterized protein
TRIATDRAFT_317598	1.52687	0.277987	1.26462e-08	6.74623e-08	RING-type domain-containing protein
TRIATDRAFT_288941	1.52635	0.386911	2.33423e-05	8.11035e-05	USP domain-containing protein
TRIATDRAFT_297631	1.52634	0.194001	1.29572e-15	1.45655e-14	phosphoglycerate dehydrogenase (EC 1.1.1.95)
TRIATDRAFT_290334	1.52443	0.17205	2.59613e-19	4.16263e-18	FAD/NAD(P)-binding domain-containing protein
TRIATDRAFT_316459	1.52387	0.250689	3.97396e-10	2.54154e-09	Uncharacterized protein
TRIATDRAFT_301914	1.52331	0.187531	1.52579e-16	1.87943e-15	ATPase GET3 (EC 3.6.-.-) (Arsenical pump-driving ATPase) (Arsenite-stimulated ATPase) (Golgi to ER traffic protein 3) (Guided entry of tail-anchored proteins 3)
TRIATDRAFT_94793	1.52326	0.191167	5.50489e-16	6.43754e-15	N-acetyltransferase domain-containing protein
TRIATDRAFT_321436	1.52288	0.51585	0.000899441	0.00232724	Uncharacterized protein
TRIATDRAFT_772	1.52198	2.38381	0.0169188	0.0334242	DNA2/NAM7 helicase-like C-terminal domain-containing protein
TRIATDRAFT_81394	1.52161	0.534745	0.00125705	0.00315517	Gfo/Idh/MocA-like oxidoreductase N-terminal domain-containing protein
TRIATDRAFT_142728	1.5182	0.15587	7.82208e-23	1.63671e-21	methylmalonate-semialdehyde dehydrogenase (CoA acylating) (EC 1.2.1.27)
TRIATDRAFT_226605	1.51789	0.212104	2.8322e-13	2.50864e-12	RanBD1 domain-containing protein
TRIATDRAFT_48414	1.51626	0.25435	7.93693e-10	4.89091e-09	Uncharacterized protein
TRIATDRAFT_300396	1.51583	0.263967	3.11474e-09	1.78888e-08	Holocytochrome c-type synthase (EC 4.4.1.17)
TRIATDRAFT_317557	1.51466	0.638871	0.00466949	0.0104546	Uncharacterized protein
TRIATDRAFT_185689	1.51335	2.28115	0.0237006	0.0451896	IBR domain-containing protein
TRIATDRAFT_154787	1.50985	0.150587	4.0998e-24	9.37571e-23	Cyclohexanone monooxygenase
TRIATDRAFT_128734	1.50885	0.185156	1.29587e-16	1.61023e-15	Major facilitator superfamily (MFS) profile domain-containing protein
[truncated: 4,807 more rows]
