# Supplementary material for: The histone deacetylase Hda1 affects oxidative and osmotic stress response as well as mycoparasitic activity and secondary metabolite biosynthesis in Trichoderma atroviride
Source: Microbiol Spectr. 2024 Feb 9;12(3):e03097-23. doi: 10.1128/spectrum.03097-23 (PMC10913545; doi:10.1128/spectrum.03097-23)
Supplement: Supplemental File B — GO and KEGG analyses of DEGs between the Δhda1A mutant versus the WT upon cultivation in PDB (S1). [file spectrum.03097-23-s0003.xlsx]

## Sheet: S1 GO Analysis
Regulation	GO Term	GO Name	GO Category	P-value	Gene Count
UP	GO:0016491	oxidoreductase activity	Molecular Function	1.537e-07	83
UP	GO:0003824	catalytic activity	Molecular Function	2.99596e-06	235
Down	GO:0005743	mitochondrial inner membrane	Cellular Component	2.52429e-06	20
Down	GO:0016491	oxidoreductase activity	Molecular Function	6.40729e-06	71

## Sheet: S1 KEGG
Regulation	KEGG Term	Input number	Background number	Enrichment Ratio
Up	Aflatoxin biosynthesis	1	5	0.2
Up	Homologous recombination	3	18	0.166667
Up	MAPK signaling pathway	2	12	0.166667
Up	Arachidonic acid metabolism	1	7	0.142857
Up	Nitrogen metabolism	3	22	0.136364
Up	ABC transporters	1	8	0.125
Up	Ascorbate and aldarate metabolism	1	8	0.125
Up	Nicotinate and nicotinamide metabolism	2	19	0.105263
Up	Glutathione metabolism	4	42	0.0952381
Up	Cyanoamino acid metabolism	2	23	0.0869565
Up	Pentose and glucuronate interconversions	2	23	0.0869565
Up	Tyrosine metabolism	3	37	0.0810811
Up	Pyrimidine metabolism	2	25	0.08
Up	Protein processing in endoplasmic reticulum	6	77	0.0779221
Up	Tryptophan metabolism	4	53	0.0754717
Up	Phenylalanine metabolism	3	40	0.075
Up	Ubiquitin mediated proteolysis	4	55	0.0727273
Up	Cell cycle - yeast	5	77	0.0649351
Up	Purine metabolism	3	50	0.06
Up	Cysteine and methionine metabolism	3	54	0.0555556
Up	Protein export	1	18	0.0555556
Up	Pyruvate metabolism	2	38	0.0526316
Up	Glycine, serine and threonine metabolism	2	39	0.0512821
Up	Base excision repair	1	20	0.05
Up	Valine, leucine and isoleucine biosynthesis	1	20	0.05
Up	Autophagy - other	1	20	0.05
Up	Butanoate metabolism	1	20	0.05
Up	Glyoxylate and dicarboxylate metabolism	2	41	0.0487805
Up	Aminoacyl-tRNA biosynthesis	2	41	0.0487805
Up	Carbon metabolism	6	126	0.047619
Up	Histidine metabolism	1	21	0.047619
Up	Sulfur metabolism	1	21	0.047619
Up	Valine, leucine and isoleucine degradation	2	43	0.0465116
Up	Spliceosome	4	88	0.0454545
Up	MAPK signaling pathway - yeast	3	66	0.0454545
Up	Mismatch repair	1	22	0.0454545
Up	Arginine and proline metabolism	2	46	0.0434783
Up	Arginine biosynthesis	1	23	0.0434783
Up	Glycolysis / Gluconeogenesis	2	47	0.0425532
Up	Glycerophospholipid metabolism	2	48	0.0416667
Up	Starch and sucrose metabolism	2	50	0.04
Up	Propanoate metabolism	1	25	0.04
Up	beta-Alanine metabolism	1	26	0.0384615
Up	Biosynthesis of amino acids	5	135	0.037037
Up	Pentose phosphate pathway	1	28	0.0357143
Up	RNA polymerase	1	28	0.0357143
Up	Fatty acid degradation	1	28	0.0357143
Up	Metabolic pathways	37	1042	0.0355086
Up	Methane metabolism	1	29	0.0344828
Up	Biosynthesis of antibiotics	9	267	0.0337079
Up	Various types of N-glycan biosynthesis	1	31	0.0322581
Up	Basal transcription factors	1	31	0.0322581
Up	Autophagy - yeast	2	65	0.0307692
Up	DNA replication	1	33	0.030303
Up	Glycerolipid metabolism	1	34	0.0294118
Up	N-Glycan biosynthesis	1	35	0.0285714
Up	Proteasome	1	36	0.0277778
Up	Phagosome	1	39	0.025641
Up	Nucleotide excision repair	1	39	0.025641
Up	Biosynthesis of secondary metabolites	9	354	0.0254237
Up	2-Oxocarboxylic acid metabolism	1	44	0.0227273
Up	RNA degradation	1	52	0.0192308
Up	Peroxisome	1	54	0.0185185
Up	Meiosis - yeast	1	56	0.0178571
Up	Amino sugar and nucleotide sugar metabolism	1	64	0.015625
Up	Ribosome biogenesis in eukaryotes	1	66	0.0151515
Up	RNA transport	1	89	0.011236
Down	Fatty acid biosynthesis	4	12	0.333333
Down	Aflatoxin biosynthesis	1	5	0.2
Down	Inositol phosphate metabolism	5	26	0.192308
Down	Synthesis and degradation of ketone bodies	1	6	0.166667
Down	Propanoate metabolism	4	25	0.16
Down	Ubiquinone and other terpenoid-quinone biosynthesis	2	13	0.153846
Down	Fatty acid metabolism	5	35	0.142857
Down	Sphingolipid metabolism	4	29	0.137931
Down	Steroid biosynthesis	3	23	0.130435
Down	Glycerophospholipid metabolism	6	48	0.125
Down	ABC transporters	1	8	0.125
Down	Ascorbate and aldarate metabolism	1	8	0.125
Down	Valine, leucine and isoleucine degradation	5	43	0.116279
Down	RNA degradation	6	52	0.115385
Down	beta-Alanine metabolism	3	26	0.115385
Down	Oxidative phosphorylation	9	80	0.1125
Down	Peroxisome	6	54	0.111111
Down	Protein export	2	18	0.111111
Down	Riboflavin metabolism	1	9	0.111111
Down	Citrate cycle (TCA cycle)	3	28	0.107143
Down	Pentose phosphate pathway	3	28	0.107143
Down	Porphyrin and chlorophyll metabolism	2	19	0.105263
Down	Vitamin B6 metabolism	1	10	0.1
Down	Sulfur metabolism	2	21	0.0952381
Down	Tryptophan metabolism	5	53	0.0943396
Down	2-Oxocarboxylic acid metabolism	4	44	0.0909091
Down	Glycosylphosphatidylinositol (GPI)-anchor biosynthesis	2	22	0.0909091
Down	Glycerolipid metabolism	3	34	0.0882353
Down	Arginine biosynthesis	2	23	0.0869565
Down	Starch and sucrose metabolism	4	50	0.08
Down	Pyrimidine metabolism	2	25	0.08
Down	Carbon metabolism	10	126	0.0793651
Down	Biosynthesis of antibiotics	20	267	0.0749064
Down	Biosynthesis of amino acids	10	135	0.0740741
Down	Fructose and mannose metabolism	3	41	0.0731707
Down	RNA polymerase	2	28	0.0714286
Down	Fatty acid degradation	2	28	0.0714286
Down	Biosynthesis of secondary metabolites	25	354	0.0706215
Down	Metabolic pathways	71	1042	0.0681382
Down	Ribosome	7	104	0.0673077
Down	Glycolysis / Gluconeogenesis	3	47	0.0638298
Down	Biosynthesis of unsaturated fatty acids	1	16	0.0625
Down	N-Glycan biosynthesis	2	35	0.0571429
Down	Pyruvate metabolism	2	38	0.0526316
Down	Glycine, serine and threonine metabolism	2	39	0.0512821
Down	Phenylalanine metabolism	2	40	0.05
Down	Valine, leucine and isoleucine biosynthesis	1	20	0.05
Down	Galactose metabolism	1	20	0.05
Down	Autophagy - other	1	20	0.05
Down	Butanoate metabolism	1	20	0.05
Down	Base excision repair	1	20	0.05
Down	Glyoxylate and dicarboxylate metabolism	2	41	0.0487805
Down	Histidine metabolism	1	21	0.047619
Down	Phenylalanine, tyrosine and tryptophan biosynthesis	1	22	0.0454545
Down	Pantothenate and CoA biosynthesis	1	22	0.0454545
Down	Phosphatidylinositol signaling system	1	23	0.0434783
Down	Cyanoamino acid metabolism	1	23	0.0434783
Down	mRNA surveillance pathway	2	48	0.0416667
Down	Lysine degradation	1	24	0.0416667
Down	Purine metabolism	2	50	0.04
Down	Cysteine and methionine metabolism	2	54	0.037037
Down	Ubiquitin mediated proteolysis	2	55	0.0363636
Down	Methane metabolism	1	29	0.0344828
Down	Mitophagy - yeast	1	30	0.0333333
Down	Various types of N-glycan biosynthesis	1	31	0.0322581
Down	Basal transcription factors	1	31	0.0322581
Down	Amino sugar and nucleotide sugar metabolism	2	64	0.03125
Down	Autophagy - yeast	2	65	0.0307692
Down	MAPK signaling pathway - yeast	2	66	0.030303
Down	Tyrosine metabolism	1	37	0.027027
Down	Phagosome	1	39	0.025641
Down	Glutathione metabolism	1	42	0.0238095
Down	RNA transport	2	89	0.0224719
Down	Arginine and proline metabolism	1	46	0.0217391
Down	Meiosis - yeast	1	56	0.0178571
Down	Ribosome biogenesis in eukaryotes	1	66	0.0151515
Down	Endocytosis	1	69	0.0144928
Down	Cell cycle - yeast	1	77	0.012987
Down	Spliceosome	1	88	0.0113636
