# Supplementary material for: The histone deacetylase Hda1 affects oxidative and osmotic stress response as well as mycoparasitic activity and secondary metabolite biosynthesis in Trichoderma atroviride
Source: Microbiol Spectr. 2024 Feb 9;12(3):e03097-23. doi: 10.1128/spectrum.03097-23 (PMC10913545; doi:10.1128/spectrum.03097-23)
Supplement: Supplemental File C — GO and KEGG analysis of DEGs between the Δhda1A mutant versus the WT upon sorbitol treatment (S2). [file spectrum.03097-23-s0004.xlsx]

## Sheet: S2 - GO Analysis
Regulation	GO Term	GO Name	GO Category	P-value	Gene Count
Up	GO:0030687	preribosome, large subunit precursor	Cellular Component	9.43189e-10	19
Up	GO:0015986	proton motive force-driven ATP synthesis	Biological Process	1.34819e-07	15
Up	GO:0006515	protein quality control	Biological Process	6.08397e-05	11
Up	GO:0006569	tryptophan catabolic process	Biological Process	0.000147956	8
Up	GO:0055088	lipid homeostasis	Biological Process	0.000147956	8
Up	GO:0015035	protein-disulfide reductase activity	Molecular Function	0.000147956	8
Up	GO:0051087	protein-folding chaperone binding	Molecular Function	0.000185043	10
Up	GO:0060590	ATPase regulator activity	Molecular Function	0.000185043	10
Up	GO:0000276	mitochondrial proton-transporting ATP synthase complex	Cellular Component	0.000507073	7
Up	GO:0000079	regulation of cyclin-dependent protein serine/threonine kinase activity	Biological Process	0.000569111	8
Up	GO:0031072	heat shock protein binding	Molecular Function	0.000569111	8
Up	GO:0043647	inositol phosphate metabolic process	Biological Process	0.0012084	5
Up	GO:0006123	mitochondrial electron transport	Biological Process	0.0012084	5
Up	GO:0045261	proton-transporting ATP synthase complex	Cellular Component	0.0012084	5
Up	GO:0019901	protein kinase binding	Molecular Function	0.00160719	8
Up	GO:0031369	translation initiation factor binding	Molecular Function	0.00160719	8
Up	GO:0015850	organic hydroxy compound transport	Biological Process	0.00171252	6
Up	GO:0005750	mitochondrial respiratory chain complex III	Cellular Component	0.00171252	6
Up	GO:0005751	mitochondrial respiratory chain complex IV	Cellular Component	0.00171252	6
Up	GO:0048471	perinuclear region of cytoplasm	Cellular Component	0.00171252	6
Up	GO:0071540	eukaryotic translation initiation factor 3 complex	Cellular Component	0.00171252	6
Up	GO:0043614	multi-eIF complex	Cellular Component	0.00171252	6
Up	GO:0005811	lipid droplet	Cellular Component	0.00171252	6
Up	GO:0016668	oxidoreductase activity	Molecular Function	0.00171252	6
Up	GO:0046933	proton-transporting ATP synthase activity	Molecular Function	0.00176398	7
Down	GO:0009116	nucleoside metabolic process	Biological Process	4.9142e-07	39
Down	GO:0055085	transmembrane transport	Biological Process	3.21424e-06	235
Down	GO:0046914	transition metal ion binding	Molecular Function	1.65697e-05	252
Down	GO:0005984	disaccharide metabolic process	Biological Process	3.85367e-05	10
Down	GO:0022857	transmembrane transporter activity	Molecular Function	4.21428e-05	213
Down	GO:0000981	DNA-binding transcription factor activity	Molecular Function	4.86694e-05	140
Down	GO:0005935	cellular bud neck	Cellular Component	6.99375e-05	14
Down	GO:0016272	prefoldin complex	Cellular Component	6.22783e-05	7
Down	GO:0004553	hydrolase activity, hydrolyzing O-glycosyl compounds	Molecular Function	0.000141214	83

## Sheet: S2 - KEGG Analysis
Regulation	KEGG Term	Input number	Background number	Enrich_ratio
Up	Lysine biosynthesis	10	15	0.666667
Up	Ribosome	60	104	0.576923
Up	Oxidative phosphorylation	46	80	0.575
Up	Ribosome biogenesis in eukaryotes	37	66	0.560606
Up	Riboflavin metabolism	5	9	0.555556
Up	Pantothenate and CoA biosynthesis	12	22	0.545455
Up	Phenylalanine, tyrosine and tryptophan biosynthesis	12	22	0.545455
Up	Nicotinate and nicotinamide metabolism	10	19	0.526316
Up	Steroid biosynthesis	12	23	0.521739
Up	2-Oxocarboxylic acid metabolism	22	44	0.5
Up	Citrate cycle (TCA cycle)	14	28	0.5
Up	Lysine degradation	12	24	0.5
Up	Valine, leucine and isoleucine biosynthesis	10	20	0.5
Up	Fatty acid biosynthesis	6	12	0.5
Up	alpha-Linolenic acid metabolism	3	6	0.5
Up	Synthesis and degradation of ketone bodies	3	6	0.5
Up	Phosphatidylinositol signaling system	11	23	0.478261
Up	Ubiquinone and other terpenoid-quinone biosynthesis	6	13	0.461538
Up	Tryptophan metabolism	24	53	0.45283
Up	Peroxisome	24	54	0.444444
Up	Selenocompound metabolism	4	9	0.444444
Up	Valine, leucine and isoleucine degradation	19	43	0.44186
Up	Biosynthesis of amino acids	59	135	0.437037
Up	Glycine, serine and threonine metabolism	17	39	0.435897
Up	Fatty acid metabolism	15	35	0.428571
Up	RNA polymerase	12	28	0.428571
Up	Cysteine and methionine metabolism	23	54	0.425926
Up	Porphyrin and chlorophyll metabolism	8	19	0.421053
Up	Ubiquitin mediated proteolysis	23	55	0.418182
Up	Aminoacyl-tRNA biosynthesis	17	41	0.414634
Up	Butanoate metabolism	8	20	0.4
Up	C5-Branched dibasic acid metabolism	2	5	0.4
Up	Fatty acid degradation	11	28	0.392857
Up	Protein processing in endoplasmic reticulum	30	77	0.38961
Up	Inositol phosphate metabolism	10	26	0.384615
Up	Biosynthesis of antibiotics	102	267	0.382022
Up	RNA transport	34	89	0.382022
Up	Biosynthesis of unsaturated fatty acids	6	16	0.375
Up	Terpenoid backbone biosynthesis	7	19	0.368421
Up	Carbon metabolism	46	126	0.365079
Up	Spliceosome	32	88	0.363636
Up	MAPK signaling pathway - yeast	24	66	0.363636
Up	Biosynthesis of secondary metabolites	128	354	0.361582
Up	Propanoate metabolism	9	25	0.36
Up	Pentose phosphate pathway	10	28	0.357143
Up	Glycerophospholipid metabolism	17	48	0.354167
Up	Autophagy - other	7	20	0.35
Up	Endocytosis	24	69	0.347826
Up	Glyoxylate and dicarboxylate metabolism	14	41	0.341463
Up	Autophagy - yeast	22	65	0.338462
Up	Mitophagy - yeast	10	30	0.333333
Up	Sulfur metabolism	7	21	0.333333
Up	SNARE interactions in vesicular transport	5	15	0.333333
Up	Purine metabolism	16	50	0.32
Up	Pyrimidine metabolism	8	25	0.32
Up	Metabolic pathways	329	1042	0.315739
Up	Thiamine metabolism	4	13	0.307692
Up	Arginine biosynthesis	7	23	0.304348
Up	Phenylalanine metabolism	12	40	0.3
Up	Vitamin B6 metabolism	3	10	0.3
Up	Pyruvate metabolism	11	38	0.289474
Up	Glutathione metabolism	12	42	0.285714
Up	Histidine metabolism	6	21	0.285714
Up	One carbon pool by folate	4	14	0.285714
Up	Arachidonic acid metabolism	2	7	0.285714
Up	Alanine, aspartate and glutamate metabolism	10	36	0.277778
Up	Protein export	5	18	0.277778
Up	Glycerolipid metabolism	9	34	0.264706
Up	Arginine and proline metabolism	12	46	0.26087
Up	Basal transcription factors	8	31	0.258065
Up	Phagosome	10	39	0.25641
Up	Nucleotide excision repair	10	39	0.25641
Up	Ether lipid metabolism	4	16	0.25
Up	Base excision repair	5	20	0.25
Up	Ascorbate and aldarate metabolism	2	8	0.25
Up	RNA degradation	13	52	0.25
Up	Amino sugar and nucleotide sugar metabolism	16	64	0.25
Up	Tyrosine metabolism	9	37	0.243243
Up	Methane metabolism	7	29	0.241379
Up	beta-Alanine metabolism	6	26	0.230769
Up	Glycosylphosphatidylinositol (GPI)-anchor biosynthesis	5	22	0.227273
Up	Taurine and hypotaurine metabolism	2	9	0.222222
Up	Proteasome	8	36	0.222222
Up	Glycolysis / Gluconeogenesis	10	47	0.212766
Up	Folate biosynthesis	4	19	0.210526
Up	mRNA surveillance pathway	10	48	0.208333
Up	Fatty acid elongation	2	10	0.2
Up	Sulfur relay system	2	10	0.2
Up	Various types of N-glycan biosynthesis	6	31	0.193548
Up	Pentose and glucuronate interconversions	4	23	0.173913
Up	Fructose and mannose metabolism	7	41	0.170732
Up	Glycosaminoglycan degradation	1	6	0.166667
Up	AGE-RAGE signaling pathway in diabetic complications	2	12	0.166667
Up	N-Glycan biosynthesis	5	35	0.142857
Up	Cell cycle - yeast	11	77	0.142857
Up	Sphingolipid metabolism	4	29	0.137931
Up	Cyanoamino acid metabolism	3	23	0.130435
Up	ABC transporters	1	8	0.125
Up	DNA replication	4	33	0.121212
Up	Starch and sucrose metabolism	6	50	0.12
Up	Biotin metabolism	1	9	0.111111
Up	Glycosphingolipid biosynthesis - globo and isoglobo series	1	9	0.111111
Up	Homologous recombination	2	18	0.111111
Up	Meiosis - yeast	6	56	0.107143
Up	Galactose metabolism	2	20	0.1
Up	Mismatch repair	2	22	0.0909091
Up	Other glycan degradation	1	13	0.0769231
Up	Nitrogen metabolism	1	22	0.0454545
Down	Starch and sucrose metabolism	25	50	0.5
Down	Fructose and mannose metabolism	21	41	0.512195
Down	Galactose metabolism	11	20	0.55
Down	Cyanoamino acid metabolism	12	23	0.521739
Down	Metabolic pathways	302	1042	0.289827
Down	Arginine and proline metabolism	18	46	0.391304
Down	Phenylalanine metabolism	16	40	0.4
Down	Meiosis - yeast	21	56	0.375
Down	Glycerolipid metabolism	14	34	0.411765
Down	Sphingolipid metabolism	12	29	0.413793
Down	Pentose and glucuronate interconversions	10	23	0.434783
Down	Glycosphingolipid biosynthesis - globo and isoglobo series	5	9	0.555556
Down	Glycolysis / Gluconeogenesis	17	47	0.361702
Down	Folate biosynthesis	8	19	0.421053
Down	Thiamine metabolism	6	13	0.461538
Down	Other glycan degradation	6	13	0.461538
Down	N-Glycan biosynthesis	12	35	0.342857
Down	Cell cycle - yeast	24	77	0.311688
Down	AGE-RAGE signaling pathway in diabetic complications	5	12	0.416667
Down	Nitrogen metabolism	8	22	0.363636
Down	Glycosylphosphatidylinositol (GPI)-anchor biosynthesis	8	22	0.363636
Down	Phagosome	13	39	0.333333
Down	Biotin metabolism	4	9	0.444444
Down	Selenocompound metabolism	4	9	0.444444
Down	Tryptophan metabolism	17	53	0.320755
Down	Amino sugar and nucleotide sugar metabolism	20	64	0.3125
Down	Ubiquinone and other terpenoid-quinone biosynthesis	5	13	0.384615
Down	Glycerophospholipid metabolism	15	48	0.3125
Down	Fatty acid elongation	4	10	0.4
Down	Arachidonic acid metabolism	3	7	0.428571
Down	Pentose phosphate pathway	9	28	0.321429
Down	Histidine metabolism	7	21	0.333333
Down	Propanoate metabolism	8	25	0.32
Down	Mismatch repair	7	22	0.318182
Down	ABC transporters	3	8	0.375
Down	Ascorbate and aldarate metabolism	3	8	0.375
Down	Tyrosine metabolism	11	37	0.297297
Down	Biosynthesis of secondary metabolites	96	354	0.271186
Down	Glutathione metabolism	12	42	0.285714
Down	Various types of N-glycan biosynthesis	9	31	0.290323
Down	Base excision repair	6	20	0.3
Down	Taurine and hypotaurine metabolism	3	9	0.333333
Down	Sulfur metabolism	6	21	0.285714
Down	Glycosaminoglycan degradation	2	6	0.333333
Down	Sulfur relay system	3	10	0.3
Down	Glyoxylate and dicarboxylate metabolism	11	41	0.268293
Down	Pantothenate and CoA biosynthesis	6	22	0.272727
Down	beta-Alanine metabolism	7	26	0.269231
Down	Mitophagy - yeast	8	30	0.266667
Down	Purine metabolism	13	50	0.26
Down	Porphyrin and chlorophyll metabolism	5	19	0.263158
Down	Ubiquitin mediated proteolysis	14	55	0.254545
Down	Fatty acid degradation	7	28	0.25
Down	Fatty acid biosynthesis	3	12	0.25
Down	DNA replication	8	33	0.242424
Down	Methane metabolism	7	29	0.241379
Down	Cysteine and methionine metabolism	13	54	0.240741
Down	Carbon metabolism	31	126	0.246032
Down	Pyruvate metabolism	9	38	0.236842
Down	Inositol phosphate metabolism	6	26	0.230769
Down	Valine, leucine and isoleucine degradation	10	43	0.232558
Down	Nucleotide excision repair	9	39	0.230769
Down	Non-homologous end-joining	2	9	0.222222
Down	Protein export	4	18	0.222222
Down	Homologous recombination	4	18	0.222222
Down	mRNA surveillance pathway	11	48	0.229167
Down	Endocytosis	16	69	0.231884
Down	Alanine, aspartate and glutamate metabolism	8	36	0.222222
Down	Proteasome	8	36	0.222222
Down	Peroxisome	12	54	0.222222
Down	C5-Branched dibasic acid metabolism	1	5	0.2
Down	SNARE interactions in vesicular transport	3	15	0.2
Down	Autophagy - other	4	20	0.2
Down	Valine, leucine and isoleucine biosynthesis	4	20	0.2
Down	Pyrimidine metabolism	5	25	0.2
Down	Ether lipid metabolism	3	16	0.1875
Down	RNA degradation	11	52	0.211538
Down	Autophagy - yeast	14	65	0.215385
Down	Fatty acid metabolism	7	35	0.2
Down	alpha-Linolenic acid metabolism	1	6	0.166667
Down	Synthesis and degradation of ketone bodies	1	6	0.166667
Down	MAPK signaling pathway - yeast	14	66	0.212121
Down	Protein processing in endoplasmic reticulum	16	77	0.207792
Down	Arginine biosynthesis	4	23	0.173913
Down	Phosphatidylinositol signaling system	4	23	0.173913
Down	Lysine degradation	4	24	0.166667
Down	Spliceosome	18	88	0.204545
Down	Basal transcription factors	5	31	0.16129
Down	Lysine biosynthesis	2	15	0.133333
Down	Riboflavin metabolism	1	9	0.111111
Down	Biosynthesis of unsaturated fatty acids	2	16	0.125
Down	Vitamin B6 metabolism	1	10	0.1
Down	Citrate cycle (TCA cycle)	4	28	0.142857
Down	Glycine, serine and threonine metabolism	6	39	0.153846
Down	Steroid biosynthesis	3	23	0.130435
Down	Biosynthesis of antibiotics	57	267	0.213483
Down	Terpenoid backbone biosynthesis	2	19	0.105263
Down	Nicotinate and nicotinamide metabolism	2	19	0.105263
Down	Butanoate metabolism	2	20	0.1
Down	Oxidative phosphorylation	13	80	0.1625
Down	Phenylalanine, tyrosine and tryptophan biosynthesis	2	22	0.0909091
Down	Biosynthesis of amino acids	24	135	0.177778
Down	Aminoacyl-tRNA biosynthesis	5	41	0.121951
Down	Ribosome biogenesis in eukaryotes	9	66	0.136364
Down	2-Oxocarboxylic acid metabolism	5	44	0.113636
Down	RNA polymerase	2	28	0.0714286
Down	RNA transport	12	89	0.134831
Down	Ribosome	2	104	0.0192308

## Sheet: S2 - BGCs
Regulation	Gene ID	Type	Cluster	Cluster Type	Additional Information
Up	TRIATDRAFT_308039	AMP-binding_C domain-containing protein	Triat2.10	NRPS
Up	TRIATDRAFT_80219	Polyketide synthase-like protein	Triat2.11	PKS	Core
Up	TRIATDRAFT_318140	NAD(P)-binding protein	Triat2.11	PKS
Up	TRIATDRAFT_40597	Enoyl reductase (ER) domain-containing protein	Triat2.11	PKS
Up	TRIATDRAFT_40648	NAD(P)-bd_dom domain-containing protein	Triat2.11	PKS
Up	TRIATDRAFT_88584	Uncharacterized protein	Triat2.11	PKS
Up	TRIATDRAFT_37736	L-ornithine N(5)-monooxygenase (EC 1.14.13.196) (L-ornithine N(5)-oxygenase)	Triat2.12	NRPS
Up	TRIATDRAFT_38612	MFS domain-containing protein	Triat2.12	NRPS
Up	TRIATDRAFT_131513	Alpha-aminoadipate reductase (EC 1.2.1.31) (EC 1.2.1.95) (L-aminoadipate-semialdehyde dehydrogenase)	Triat2.13	NRPS-Like	Core
Up	TRIATDRAFT_36504	AA_permease domain-containing protein	Triat2.13	NRPS-Like
Up	TRIATDRAFT_131190	Epimerase domain-containing protein	Triat2.15	NRPS-Like
Up	TRIATDRAFT_33143	Lactamase_B domain-containing protein	Triat2.18	TC
Up	TRIATDRAFT_86577	Terpene synthase (EC 4.2.3.-)	Triat2.18	TC	Core
Up	TRIATDRAFT_175760	Fucose-specific lectin	Triat2.18	TC
Up	TRIATDRAFT_301865	Uncharacterized protein	Triat2.24	PKS-Like
Up	TRIATDRAFT_302038	AA_permease domain-containing protein	Triat2.25	NRPS-Like
Up	TRIATDRAFT_295844	Cytochrome P450	Triat2.27	PKS
Up	TRIATDRAFT_30776	Branched-chain amino acid aminotransferase	Triat2.27	PKS
Up	TRIATDRAFT_32458	Polyketide synthase	Triat2.27	PKS	Core
Up	TRIATDRAFT_295847	Para-hydroxybenzoate--polyprenyltransferase	Triat2.27	PKS
Up	TRIATDRAFT_251581	MFS domain-containing protein	Triat2.27	PKS
Up	TRIATDRAFT_84128	Cytochrome P450	Triat2.27	PKS
Up	TRIATDRAFT_84122	Carrier domain-containing protein	Triat2.27	PKS
Up	TRIATDRAFT_322224	AB hydrolase-1 domain-containing protein	Triat2.27	PKS
Up	TRIATDRAFT_229608	Carrier domain-containing protein	Triat2.27	PKS
Up	TRIATDRAFT_32449	FAD/NAD(P)-binding domain-containing protein	Triat2.27	PKS
Up	TRIATDRAFT_323015	Enoyl reductase (ER) domain-containing protein	Triat2.28	NRPS
Up	TRIATDRAFT_45540	6-methylsalicylic acid synthase	Triat2.3	PKS	Core
Up	TRIATDRAFT_94205	GST C-terminal domain-containing protein	Triat2.31	NRPS-Like
Up	TRIATDRAFT_145930	Peptidase S53 domain-containing protein	Triat2.31	NRPS-Like
Up	TRIATDRAFT_54981	Peptidase S53 domain-containing protein	Triat2.32	NRPS
Up	TRIATDRAFT_296830	PPPDE domain-containing protein	Triat2.32	NRPS
Up	TRIATDRAFT_55037	Pyridoxal-dependent decarboxylase	Triat2.32	NRPS
Up	TRIATDRAFT_54918	Carrier domain-containing protein	Triat2.33	NRPS-Like	Core
Up	TRIATDRAFT_288589	Fe2OG dioxygenase domain-containing protein	Triat2.33	NRPS-Like
Up	TRIATDRAFT_212098	MFS domain-containing protein	Triat2.36	HYBRID
Up	TRIATDRAFT_297809	Rick_17kDa_Anti domain-containing protein	Triat2.38	NRPS-Like
Up	TRIATDRAFT_297813	NAD(P)-binding protein	Triat2.38	NRPS-Like
Up	TRIATDRAFT_156569	Carrier domain-containing protein	Triat2.39	NRPS-Like	Core
Up	TRIATDRAFT_298785	S-adenosyl-L-methionine-dependent methyltransferase	Triat2.4	PKS
Up	TRIATDRAFT_18509	SLATT_fungal domain-containing protein	Triat2.4	PKS
Up	TRIATDRAFT_154783	Nitrilase	Triat2.4	PKS
Up	TRIATDRAFT_146906	oxidosqualene:lanosterol cyclase	-	TC	Core
Down	TRIATDRAFT_137497	Carrier domain-containing protein	Triat2.15	NRPS-Like	Core
Down	TRIATDRAFT_143414	MFS domain-containing protein	Triat2.28	NRPS
Down	TRIATDRAFT_152285	Cytochrome P450	Triat2.10	NRPS
Down	TRIATDRAFT_167309	Integral membrane protein	Triat2.10	NRPS
Down	TRIATDRAFT_220011	Glucosamine 6-phosphate N-acetyltransferase (EC 2.3.1.4)	Triat2.11	PKS
Down	TRIATDRAFT_41240	MFS domain-containing protein	Triat2.11	PKS
Down	TRIATDRAFT_161145	FAD_binding_3 domain-containing protein	Triat2.14	PKS
Down	TRIATDRAFT_223854	Fungal_trans domain-containing protein	Triat2.14	PKS
Down	TRIATDRAFT_245854	MFS domain-containing protein	Triat2.14	PKS
Down	TRIATDRAFT_285087	Trichothecene 3-O-acetyltransferase	Triat2.14	PKS
Down	TRIATDRAFT_79481	Enoyl reductase (ER) domain-containing protein	Triat2.14	PKS
Down	TRIATDRAFT_224091	MFS domain-containing protein	Triat2.15	NRPS-Like
Down	TRIATDRAFT_319844	Fungal_trans domain-containing protein	Triat2.15	NRPS-Like
Down	TRIATDRAFT_34435	Alcohol dehydrogenase	Triat2.15	NRPS-Like
Down	TRIATDRAFT_35063	Transferase family protein	Triat2.15	NRPS-Like
Down	TRIATDRAFT_35115	Ferulic acid decarboxylase 1 (EC 4.1.1.102) (Phenacrylate decarboxylase)	Triat2.15	NRPS-Like
Down	TRIATDRAFT_78918	Abhydrolase_10 domain-containing protein	Triat2.15	NRPS-Like
Down	TRIATDRAFT_86699	Fungal_trans domain-containing protein	Triat2.15	NRPS-Like
Down	TRIATDRAFT_86704	Siderophore iron transporter	Triat2.15	NRPS-Like
Down	TRIATDRAFT_86706	Zn(2)-C6 fungal-type domain-containing protein	Triat2.15	NRPS-Like
Down	TRIATDRAFT_224197	Carrier domain-containing protein	Triat2.16	NRPS-Like	Core
Down	TRIATDRAFT_319887	Cytochrome P450	Triat2.16	NRPS-Like
Down	TRIATDRAFT_34225	MFS domain-containing protein	Triat2.16	NRPS-Like
Down	TRIATDRAFT_33092	Polyketide synthase	Triat2.19	PKS	Core
Down	TRIATDRAFT_35252	FSH1 domain-containing protein	Triat2.19	PKS
Down	TRIATDRAFT_30015	Non-ribosomal peptide synthetase	Triat2.21	NRPS	Core
Down	TRIATDRAFT_78235	Mannose-6-phosphate isomerase (EC 5.3.1.8) (Phosphohexomutase) (Phosphomannose isomerase)	Triat2.21	NRPS
Down	TRIATDRAFT_85150	Nuclear transport factor 2 family protein	Triat2.21	NRPS
Down	TRIATDRAFT_147907	Formyl_trans_N domain-containing protein	Triat2.23	PKS
Down	TRIATDRAFT_295125	Cytochrome P450	Triat2.23	PKS
Down	TRIATDRAFT_85002	Oxidored_molyb domain-containing protein	Triat2.23	PKS
Down	TRIATDRAFT_85004	HET domain-containing protein	Triat2.23	PKS
Down	TRIATDRAFT_147815	LanC-like protein 3	Triat2.24	PKS-Like
Down	TRIATDRAFT_32217	3-oxoacyl-[acyl-carrier-protein] synthase	Triat2.24	PKS-Like	Core
Down	TRIATDRAFT_91907	Retrotrans_gag domain-containing protein	Triat2.28	NRPS
Down	TRIATDRAFT_154814	Pyruvate decarboxylase (EC 4.1.1.1)	Triat2.3	PKS
Down	TRIATDRAFT_163221	Fungal_trans domain-containing protein	Triat2.3	PKS
Down	TRIATDRAFT_217154	Polyketide synthase	Triat2.3	PKS	Core
Down	TRIATDRAFT_217165	MFS domain-containing protein	Triat2.3	PKS
Down	TRIATDRAFT_256104	Rieske domain-containing protein	Triat2.3	PKS
Down	TRIATDRAFT_291159	Nitrate reductase [NADPH] (EC 1.7.1.3)	Triat2.3	PKS
Down	TRIATDRAFT_174866	Zn(2)-C6 fungal-type domain-containing protein	Triat2.31	NRPS-Like
Down	TRIATDRAFT_303226	CIA30 domain-containing protein	Triat2.31	NRPS-Like
Down	TRIATDRAFT_54766	MFS domain-containing protein	Triat2.31	NRPS-Like
Down	TRIATDRAFT_54835	gluconokinase (EC 2.7.1.12) (Gluconate kinase)	Triat2.31	NRPS-Like	Core
Down	TRIATDRAFT_260474	Non-ribosomal peptide synthetase	Triat2.32	NRPS	Core
Down	TRIATDRAFT_288571	C2H2-type domain-containing protein	Triat2.32	NRPS
Down	TRIATDRAFT_211347	Non-ribosomal peptide synthetase	Triat2.34	NRPS	Core
Down	TRIATDRAFT_211357	Carrier domain-containing protein	Triat2.34	NRPS
Down	TRIATDRAFT_288974	Capsule polysaccharide biosynthesis protein	Triat2.34	NRPS
Down	TRIATDRAFT_314350	FSH1 domain-containing protein	Triat2.34	NRPS
Down	TRIATDRAFT_52932	Carrier domain-containing protein	Triat2.34	NRPS
Down	TRIATDRAFT_53012	MFS domain-containing protein	Triat2.34	NRPS
Down	TRIATDRAFT_53153	Hemerythrin domain-containing protein	Triat2.34	NRPS
Down	TRIATDRAFT_93352	Homocysteine synthase	Triat2.34	NRPS
Down	TRIATDRAFT_178950	HET domain-containing protein	Triat2.35	TC
Down	TRIATDRAFT_212102	Polyketide synthase	Triat2.36	HYBRID	Core
Down	TRIATDRAFT_83147	Zn(2)-C6 fungal-type domain-containing protein	Triat2.36	HYBRID
Down	TRIATDRAFT_281104	Heme oxygenase-like protein	Triat2.38	NRPS-Like
Down	TRIATDRAFT_298790	mRNA stability protein	Triat2.4	PKS
Down	TRIATDRAFT_45973	Polyketide synthase-like protein	Triat2.5	PKS	Core
Down	TRIATDRAFT_154060	Non-ribosomal peptide synthetase	Triat2.7	NRPS	Core
Down	TRIATDRAFT_283211	Zn(2)-C6 fungal-type domain-containing protein	Triat2.7	NRPS
Down	TRIATDRAFT_317938	Non-ribosomal peptide synthetase	Triat2.9	HYBRID	Core
Down	TRIATDRAFT_88800	Ca2+ transporter	Triat2.9	HYBRID

## Sheet: S2 - TFs
Regulation	Gene ID	TF Family
Up	TRIATDRAFT_253394	APSES
Up	TRIATDRAFT_298437	bHLH
Up	TRIATDRAFT_213671	bHLH
Up	TRIATDRAFT_142107	Bromodomain TF
Up	TRIATDRAFT_318370	bZIP
Up	TRIATDRAFT_137322	bZIP
Up	TRIATDRAFT_259945	bZIP
Up	TRIATDRAFT_168746	bZIP
Up	TRIATDRAFT_41041	bZIP
Up	TRIATDRAFT_90402	bZIP
Up	TRIATDRAFT_298410	bZIP
Up	TRIATDRAFT_164087	bZIP
Up	TRIATDRAFT_39837	bZIP
Up	TRIATDRAFT_88475	bZIP
Up	TRIATDRAFT_173784	C2H2 zinc finger
Up	TRIATDRAFT_284984	C2H2 zinc finger
Up	TRIATDRAFT_131874	C2H2 zinc finger
Up	TRIATDRAFT_214001	C2H2 zinc finger
Up	TRIATDRAFT_140885	C2H2 zinc finger
Up	TRIATDRAFT_318333	C2H2 zinc finger
Up	TRIATDRAFT_234627	C2H2 zinc finger
Up	TRIATDRAFT_283087	C2H2 zinc finger
Up	TRIATDRAFT_41152	C2H2 zinc finger
Up	TRIATDRAFT_184734	C2H2 zinc finger
Up	TRIATDRAFT_53983	C2H2 zinc finger
Up	TRIATDRAFT_232454	C2H2 zinc finger
Up	TRIATDRAFT_298089	C2H2 zinc finger
Up	TRIATDRAFT_165194	C2H2 zinc finger
Up	TRIATDRAFT_251939	C2H2 zinc finger
Up	TRIATDRAFT_89089	Forkhead
Up	TRIATDRAFT_92450	Fungal_trans
Up	TRIATDRAFT_321815	Fungal_trans
Up	TRIATDRAFT_245186	Fungal_trans
Up	TRIATDRAFT_217425	Fungal_trans
Up	TRIATDRAFT_77763	GATA type zinc finger
Up	TRIATDRAFT_174504	GATA type zinc finger
Up	TRIATDRAFT_162472	General Transcription Factor
Up	TRIATDRAFT_297298	General Transcription Factor
Up	TRIATDRAFT_300545	General Transcription Factor
Up	TRIATDRAFT_80552	General Transcription Factor
Up	TRIATDRAFT_296783	General Transcription Factor
Up	TRIATDRAFT_223534	General Transcription Factor
Up	TRIATDRAFT_151694	Helix-turn-helix type
Up	TRIATDRAFT_28325	HMG
Up	TRIATDRAFT_289913	Myb
Up	TRIATDRAFT_171422	Myb
Up	TRIATDRAFT_248552	Myb
Up	TRIATDRAFT_168012	Myb
Up	TRIATDRAFT_4373	Transcription factor jumonji
Up	TRIATDRAFT_214582	Zinc finger, MIZ-type
Up	TRIATDRAFT_207453	Zinc finger, NF-X1-type
Up	TRIATDRAFT_281438	Zn(II)2Cys6 type
Up	TRIATDRAFT_36324	Zn(II)2Cys6 type
Up	TRIATDRAFT_212008	Zn(II)2Cys6 type
Up	TRIATDRAFT_11573	Zn(II)2Cys6 type
Up	TRIATDRAFT_289040	Zn(II)2Cys6 type
Up	TRIATDRAFT_306814	Zn(II)2Cys6 type
Up	TRIATDRAFT_156368	Zn(II)2Cys6 type
Up	TRIATDRAFT_43449	Zn(II)2Cys6 type
Up	TRIATDRAFT_173305	Zn(II)2Cys6 type
Up	TRIATDRAFT_315146	Zn(II)2Cys6 type
Up	TRIATDRAFT_219643	Zn(II)2Cys6 type
Up	TRIATDRAFT_224048	Zn(II)2Cys6 type
Up	TRIATDRAFT_51984	Zn(II)2Cys6 type
Up	TRIATDRAFT_128029	Zn(II)2Cys6 type
Up	TRIATDRAFT_78617	Zn(II)2Cys6 type
Up	TRIATDRAFT_141953	Zn(II)2Cys6 type
Up	TRIATDRAFT_295508	Zn(II)2Cys6 type
Up	TRIATDRAFT_291139	Zn(II)2Cys6 type
Up	TRIATDRAFT_214873	Zn(II)2Cys6 type
Up	TRIATDRAFT_51777	Zn(II)2Cys6 type
Up	TRIATDRAFT_210537	Zn(II)2Cys6 type
Up	TRIATDRAFT_29615	Zn(II)2Cys6 type
Up	TRIATDRAFT_322087	Zn(II)2Cys6 type
Up	TRIATDRAFT_322580	Zn(II)2Cys6 type
Up	TRIATDRAFT_133633	Zn(II)2Cys6 type
Up	TRIATDRAFT_321925	Zn(II)2Cys6 type
Up	TRIATDRAFT_127907	Zn(II)2Cys6 type
Up	TRIATDRAFT_291834	Zn(II)2Cys6 type
Up	TRIATDRAFT_44933	Zn(II)2Cys6 type
Up	TRIATDRAFT_145197	Zn(II)2Cys6 type
Up	TRIATDRAFT_35002	Zn(II)2Cys6 type
Up	TRIATDRAFT_80549	Zn(II)2Cys6 type
Up	TRIATDRAFT_229782	Zn(II)2Cys6 type
Up	TRIATDRAFT_141302	Zn(II)2Cys6 type
Down	TRIATDRAFT_302381	bZIP
Down	TRIATDRAFT_51934	bZIP
Down	TRIATDRAFT_54658	bZIP
Down	TRIATDRAFT_167723	C2H2 zinc finger
Down	TRIATDRAFT_280742	C2H2 zinc finger
Down	TRIATDRAFT_181530	C2H2 zinc finger
Down	TRIATDRAFT_310560	C2H2 zinc finger
Down	TRIATDRAFT_288571	C2H2 zinc finger
Down	TRIATDRAFT_131482	C2H2 zinc finger
Down	TRIATDRAFT_44295	C2H2 zinc finger
Down	TRIATDRAFT_233832	C2H2 zinc finger
Down	TRIATDRAFT_165197	C2H2 zinc finger
Down	TRIATDRAFT_229209	C2H2 zinc finger
Down	TRIATDRAFT_82022	Forkhead
Down	TRIATDRAFT_127670	Fungal_trans
Down	TRIATDRAFT_180208	Fungal_trans
Down	TRIATDRAFT_21873	Fungal_trans
Down	TRIATDRAFT_291256	Fungal_trans
Down	TRIATDRAFT_223854	Fungal_trans
Down	TRIATDRAFT_319844	Fungal_trans
Down	TRIATDRAFT_189585	Fungal_trans
Down	TRIATDRAFT_229644	Fungal_trans
Down	TRIATDRAFT_191111	Fungal_trans
Down	TRIATDRAFT_32274	Fungal_trans
Down	TRIATDRAFT_46040	Fungal_trans
Down	TRIATDRAFT_84877	Fungal_trans
Down	TRIATDRAFT_232703	Fungal_trans
Down	TRIATDRAFT_19824	HMG
Down	TRIATDRAFT_287108	Homebox
Down	TRIATDRAFT_81783	Myb
Down	TRIATDRAFT_299214	Myb
Down	TRIATDRAFT_225495	NDT80/PhoG like DNA-binding
Down	TRIATDRAFT_318886	Zinc finger, MIZ-type
Down	TRIATDRAFT_86655	Zn(II)2Cys6 type
Down	TRIATDRAFT_229754	Zn(II)2Cys6 type
Down	TRIATDRAFT_238918	Zn(II)2Cys6 type
Down	TRIATDRAFT_285453	Zn(II)2Cys6 type
Down	TRIATDRAFT_24742	Zn(II)2Cys6 type
Down	TRIATDRAFT_55038	Zn(II)2Cys6 type
Down	TRIATDRAFT_283122	Zn(II)2Cys6 type
Down	TRIATDRAFT_283211	Zn(II)2Cys6 type
Down	TRIATDRAFT_92512	Zn(II)2Cys6 type
Down	TRIATDRAFT_38560	Zn(II)2Cys6 type
Down	TRIATDRAFT_313892	Zn(II)2Cys6 type
Down	TRIATDRAFT_31774	Zn(II)2Cys6 type
Down	TRIATDRAFT_281361	Zn(II)2Cys6 type
Down	TRIATDRAFT_92249	Zn(II)2Cys6 type
Down	TRIATDRAFT_290129	Zn(II)2Cys6 type
Down	TRIATDRAFT_321438	Zn(II)2Cys6 type
Down	TRIATDRAFT_243762	Zn(II)2Cys6 type
Down	TRIATDRAFT_11189	Zn(II)2Cys6 type
Down	TRIATDRAFT_280170	Zn(II)2Cys6 type
Down	TRIATDRAFT_30590	Zn(II)2Cys6 type
Down	TRIATDRAFT_10744	Zn(II)2Cys6 type
Down	TRIATDRAFT_321544	Zn(II)2Cys6 type
Down	TRIATDRAFT_33382	Zn(II)2Cys6 type
Down	TRIATDRAFT_174866	Zn(II)2Cys6 type
Down	TRIATDRAFT_83980	Zn(II)2Cys6 type
Down	TRIATDRAFT_49937	Zn(II)2Cys6 type
Down	TRIATDRAFT_94371	Zn(II)2Cys6 type
Down	TRIATDRAFT_174988	Zn(II)2Cys6 type
Down	TRIATDRAFT_231261	Zn(II)2Cys6 type
Down	TRIATDRAFT_300895	Zn(II)2Cys6 type
Down	TRIATDRAFT_281366	Zn(II)2Cys6 type
Down	TRIATDRAFT_83147	Zn(II)2Cys6 type
Down	TRIATDRAFT_155848	Zn(II)2Cys6 type
Down	TRIATDRAFT_293053	Zn(II)2Cys6 type
Down	TRIATDRAFT_132064	Zn(II)2Cys6 type
Down	TRIATDRAFT_172547	Zn(II)2Cys6 type
Down	TRIATDRAFT_31654	Zn(II)2Cys6 type
Down	TRIATDRAFT_83987	Zn(II)2Cys6 type
Down	TRIATDRAFT_87055	Zn(II)2Cys6 type
Down	TRIATDRAFT_213789	Zn(II)2Cys6 type
Down	TRIATDRAFT_81200	Zn(II)2Cys6 type
Down	TRIATDRAFT_53035	Zn(II)2Cys6 type
Down	TRIATDRAFT_86706	Zn(II)2Cys6 type
Down	TRIATDRAFT_260648	Zn(II)2Cys6 type
Down	TRIATDRAFT_297939	Zn(II)2Cys6 type
Down	TRIATDRAFT_297511	Zn(II)2Cys6 type
Down	TRIATDRAFT_90089	Zn(II)2Cys6 type
Down	TRIATDRAFT_292334	Zn(II)2Cys6 type
Down	TRIATDRAFT_319795	Zn(II)2Cys6 type
Down	TRIATDRAFT_211696	Zn(II)2Cys6 type
Down	TRIATDRAFT_315062	Zn(II)2Cys6 type
Down	TRIATDRAFT_164242	Zn(II)2Cys6 type
Down	TRIATDRAFT_191725	Zn(II)2Cys6 type
Down	TRIATDRAFT_182288	Zn(II)2Cys6 type
Down	TRIATDRAFT_45054	Zn(II)2Cys6 type
Down	TRIATDRAFT_309958	Zn(II)2Cys6 type
Down	TRIATDRAFT_210411	Zn(II)2Cys6 type
Down	TRIATDRAFT_210223	Zn(II)2Cys6 type
Down	TRIATDRAFT_90860	Zn(II)2Cys6 type
Down	TRIATDRAFT_233204	Zn(II)2Cys6 type
Down	TRIATDRAFT_30284	Zn(II)2Cys6 type
Down	TRIATDRAFT_35738	Zn(II)2Cys6 type
